# Supplementary material for: What evidence exists on how biodiversity is affected by the adoption of carbon footprint-reducing agricultural practices? A systematic map
Source: Environ Evid. 2025 Oct 11;14:16. doi: 10.1186/s13750-025-00372-7 (PMC12514805; doi:10.1186/s13750-025-00372-7)
Supplement: Supplementary file 2 — Supplementary Material 2. [file 13750_2025_372_MOESM2_ESM.xlsx]

## Sheet: Searches - Time & Date
	Website	Search string	Date	Time	# hits	Notes
	Scopus	AB=((“low input farming” OR “reduced input farming” OR “regen* farm*” OR “precision agriculture” OR “precision fertili*” OR “direct fertili*” OR “alternative fertili*” OR “cover crop” OR “catch crop” OR “direct drill*” OR “min* till*” OR “no till*” OR “controlled traffic farm*” OR “hedge* management” OR “hedge* lay*” OR "farm woodland" OR agroforestry OR silvopastur* OR silvoarab* OR "increase* s…	2024-04-09	1015hrs	20000	Abstract - Exported first 20,000 as restricted by software (total was 26,000
	Web of Science	TS=((“low input farming” OR “reduced input farming” OR “regen* farm*” OR “precision agriculture” OR “precision fertili*” OR “direct fertili*” OR “alternative fertili*” OR “cover crop” OR “catch crop” OR “direct drill*” OR “min* till*” OR “no till*” OR “controlled traffic farm*” OR “hedge* management” OR “hedge* lay*” OR "farm woodland" OR agroforestry OR silvopastur* OR silvoarab* OR "increase* s…	2024-04-09	1100hrs	34600	Topic Search
	CAB Abstracts	AB=((“low input farming” OR “reduced input farming” OR “regen* farm*” OR “precision agriculture” OR “precision fertili*” OR “direct fertili*” OR “alternative fertili*” OR “cover crop” OR “catch crop” OR “direct drill*” OR “min* till*” OR “no till*” OR “controlled traffic farm*” OR “hedge* management” OR “hedge* lay*” OR "farm woodland" OR agroforestry OR silvopastur* OR silvoarab* OR "increase* s…	2024-04-11	0930hrs	9635	Abstract - Filtered by Academic Journals only as file size was too big to import into EPPI-Reviewer
	CAB Abstracts	AB=((“low input farming” OR “reduced input farming” OR “regen* farm*” OR “precision agriculture” OR “precision fertili*” OR “direct fertili*” OR “alternative fertili*” OR “cover crop” OR “catch crop” OR “direct drill*” OR “min* till*” OR “no till*” OR “controlled traffic farm*” OR “hedge* management” OR “hedge* lay*” OR "farm woodland" OR agroforestry OR silvopastur* OR silvoarab* OR "increase* s…	2024-04-11	0945hrs	3372	Abstract - Filtered by excluding Academic Journals as file size was too big to import into EPPI-Reviewer
	AHDB	Keywords; Biodiversity, Carbon, Ecosystem, Wildlife, Soil Health. News and blog search.	2024-04-11	AM	0
	BES	Keywords; Biodiversity, Carbon, Ecosystem, Wildlife, Soil Health. News and blog search.	2024-04-11	AM	2
	CIEEM	Keywords; Biodiversity, Carbon, Ecosystem, Wildlife, Soil Health. News and blog search.	2024-04-11	PM	0
	Gov.UK	Keywords; Biodiversity, Carbon, Ecosystem, Wildlife, Soil Health. News and blog search.	2024-04-12	AM	0
	GWCT	Keywords; Biodiversity, Carbon, Ecosystem, Wildlife, Soil Health. News and blog search. Study search.	2024-04-12	AM	4
	RSPB	Keywords; Biodiversity, Carbon, Ecosystem, Wildlife, Soil Health. News and blog search.	2024-04-12	PM	0
	UKCEH	Keywords; Biodiversity, Carbon, Ecosystem, Wildlife, Soil Health. News and blog search.	2024-04-12	PM	1
	USDA	Keywords; Biodiversity, Carbon, Ecosystem, Wildlife, Soil Health. News and blog search. Study search.	2024-04-12	PM	0
	CORDIS	Keywords; Biodiversity, Carbon, Ecosystem, Wildlife, Soil Health. News and blog search. Project search.	2024-04-12	PM	3
	Total articles				67617

## Sheet: Organisation website search
	Key word search
	Search strategy
	Keywords?	Tree planting	agroforestry	Low input farming	Precision farming	soil compaction	controlled traffic farming	minimal tillage	hedge management	peat restoration	bioenergy	renewable energy	lime application
		Biodiversity	wildlife	soil health	ecosystem
					1	2	3	4
		Done	No. of papers to include	Notes	Papers to include
	AHDB	Y	0	All secondary research
	BES	Y	2	1 Looks at intercropping. 2 Looks at successful ELMS. 3 Land sharing v land sparing (looks at hedges etc). 4 Looks at hedges and bees		Sharps, E., Hawkes, R. W., Bladon, A. J., Buckingham, D. L., Border, J., Morris, A. J., Grice, P. V., & Peach, W. J. (2023). Reversing declines in farmland birds: How much agri-environment provision is needed at farm and landscape scales? Journal of Applied Ecology, 00, 1-13. https://doi.org/10.1111/1365-2664.14338		Wild bee communities benefit from temporal complementarity of hedges and flower strips in apple orchards - Königslöw - 2022 - Journal of Applied Ecology - Wiley Online Library
	CIEEM	Y	0	Nothin close
	Gov.UK	Y	0	Not studies
	GWCT	Y	4	1. Biomass for birds	Birds in miscanthus grass grown for biomass - Game and Wildlife Conservation Trust (gwct.org.uk)	Short-rotation coppice - Game and Wildlife Conservation Trust (gwct.org.uk)	Insecticides and songbirds - Game and Wildlife Conservation Trust (gwct.org.uk)	Bumblebee use of farmland habitats - Game and Wildlife Conservation Trust (gwct.org.uk)
	RSPB	Y	0	Not studies
	UKCEH	Y	1		Environmental costs and benefits of growing Miscanthus for bioenergy in the UK - McCalmont - 2017 - GCB Bioenergy - Wiley Online Library
	USDA	Y	0
	CORDIS	Y	3		Disentangling the effect of nitrogen input and weed control on crop–weed competition suggests a potential agronomic trap in conventional farming - ScienceDirect	Hedgerows have contrasting effects on pollinators and natural enemies and limited spillover effects on apple production - ScienceDirect	Opportunities to enhance pollinator biodiversity in solar parks - ScienceDirect

## Sheet: Duplicate removal
	Duplicates			16126		997		Sim of 1 removed
				15129		15696		Sim of 0.85 removed
				430				Rest done manually
						IIIIIIII		Not a duplicate
	Total duplicates removed			22849
