# Supplementary material for: What evidence exists on how biodiversity is affected by the adoption of carbon footprint-reducing agricultural practices? A systematic map
Source: Environ Evid. 2025 Oct 11;14:16. doi: 10.1186/s13750-025-00372-7 (PMC12514805; doi:10.1186/s13750-025-00372-7)
Supplement: Supplementary file 3 — Supplementary Material 3. [file 13750_2025_372_MOESM3_ESM.xlsx]

## Sheet: Summary
	Full text screening				Excluded papers
	Screened at full text	2040			Reason	Number
	Excluded	1411			Excluded on climate and farming system	738
	Included	547			Excluded on population	175
	Reviews	82			Excluded on intervention	235
					Excluded on compatator	3
					Excluded on evidence	131
					Excluded on language	3
					Excluded duplicate	51
					Excluded no full text found	75
					Total	1411

## Sheet: Excluded on climate
	Excluded on climate and farming system
	Item ID	Short Title	Title	Year
	98068685	Acar (2018)	TILLAGE EFFECTS ON SOIL ORGANIC CARBON, MICROBIAL BIOMASS CARBON AND BETA-GLUCOSIDASE ENZYME ACTIVITY IN A TYPIC HAPLOXERERT SOIL	2018
	98066616	Acree (2020)	Soil biochemical and microbial response to wheat and corn stubble residue management in Louisiana	2020
	98104594	Adeleke (2021)	Nutritive and non-nutritive effects of compost on organic dryland wheat in Utah	2021
	98070799	Adeleke (2023)	Phosphorus fertilizer application and tillage practices influence bacterial community composition: implication for soil health	2023
	98070604	Adeli (2018)	Effects on Selected Soil Properties of Subsurface Banding and Surface Broadcasting Pelletized Poultry Litter on Cotton	2018
	98066778	Adeli (2020)	Management Strategies on an Upland Soil for Improving Soil Properties	2020
	98105255	Adeux (2021)	Cover crops promote crop productivity but do not enhance weed management in tillage-based cropping systems	2021
	98069127	Adhikari (2020)	Supporting Beneficial Insects for Agricultural Sustainability: The Role of Livestock-Integrated Organic and Cover Cropping to Enhance Ground Beetle (Carabidae) Communities	2020
	98107527	Ahn (2020)	Effects of Tillage on Organic Matters and Microbial Communities in Organically Cultivated Corn Field Soils	2020
	98074854	Akinnifesi (1999)	Below-ground dynamics in agroforestry systems	1999
	98081091	Alagele (2019)	Biomass and buffer management practice effects on soil hydraulic properties compared to grain crops for claypan landscapes	2019
	98076177	Alagele (2020)	Long-term perennial management and cropping effects on soil microbial biomass for claypan watersheds	2020
	98069220	Alhameid (2019)	Soil Biological Health: Influence of Crop Rotational Diversity and Tillage on Soil Microbial Properties	2019
	98066952	Ali (2016)	Seed Bank Density and Weed Flora Dynamics of Bindweed (Convolvulus arvensis) as Affected by Different Tillage Systems in Rainfed Wheat (Triticum aestivum)	2016
	98085302	Allar (2023)	Different cover crops have a limited impact on marketable yields and biogeochemical cycling but secondary effects on pollinators and plant-parasitic nematodes in Florida organic vegetable systems	2023
	98057993	Alvarez (1998)	Nitrogen distribution in soil density fractions and its relation to nitrogen mineralisation under different tillage systems	1998
	98059044	Amarasinghe (2024)	The role of edaphic variables and management practices in regulating soil microbial resilience to drought - A meta-analysis	2024
	98068885	Andrés (2019)	Crop Sequence Effects on Native Populations of Trichoderma spp. in No-till Agriculture	2019
	98070472	Angon (2023)	An Overview of the Impact of Tillage and Cropping Systems on Soil Health in Agricultural Practices	2023
	98255330	Antonsen (2005)	Restoration of biodiversity in boreal grasslands: selected management strategies and their impact on above- and belowground communities.	2005
	98067041	Antunes (2020)	Liming and Nitrogen Fertilization Effects on Soil Microbial Community in Long Term No-till	2020
	98087543	Aoyama (2006)	Microbial biomass in soils with calcium accumulation associated with the application of composted lime-treated sewage sludge	2006
	98058139	Appenfeller (2022)	Beneficial and Pest Arthropod Responses to Tillage and Cover Crop Residues in Organic Cucurbits	2022
	98254373	Arai (2018)	Two-year responses of earthworm abundance, soil aggregates, and soil carbon to no-tillage and fertilization.	2018
	98049328	Arieira (2016)	Depth-stratified soil sampling for assessing nematode communities	2016
	98066614	Ashworth (2017)	Microbial community structure is affected by cropping sequences and poultry litter under long-term no-tillage	2017
	98068285	Ashworth (2017)	Earthworm populations are affected from long-term crop sequences and bio-covers under no-tillage	2017
	98071914	Asmaliyah (2020)	Bagworm infestation on Shorea balangeran in the degraded peatland restoration plot	2020
	98075063	Auad (2012)	Hymenoptera (Insecta: Hymenoptera) associated with silvopastoral systems	2012
	98068964	Avio (2013)	Impact of nitrogen fertilization and soil tillage on arbuscular mycorrhizal fungal communities in a Mediterranean agroecosystem	2013
	98075479	Badejo (1998)	Abundance of springtails (Collembola) under four agroforestry tree species with contrasting litter quality	1998
	98073658	Bagella (2020)	Patchy landscapes support more plant diversity and ecosystem services than wood grasslands in Mediterranean silvopastoral agroforestry systems	2020
	98098462	Baiano (2024)	Different organic farming systems under greenhouse do not improve soil C storage but affect microbial functions across soil aggregates	2024
	98091801	Bainard (2011)	Influence of trees on the spatial structure of arbuscular mycorrhizal communities in a temperate tree-based intercropping system	2011
	98077328	Bainard (2012)	Temporal and compositional differences of arbuscular mycorrhizal fungal communities in conventional monocropping and tree-based intercropping systems	2012
	98083810	Bainard (2020)	Influence of Annual Plant Diversity on Forage Productivity and Nutrition, Soil Chemistry, and Soil Microbial Communities	2020
	98057803	Bajgai (2015)	Soil organic carbon and microbial biomass carbon under organic and conventional vegetable cropping systems in an Alfisol and a Vertisol	2015
	98073358	Bakina (2014)	The effect of liming on the complex of soil microorganisms and the humus status of a soddy-podzolic soil in a long-term experiment	2014
	98049147	Balbinot (2008)	Different winter soil uses and their relation with weed infestation in maize (Zea mays) in succession	2008
	98111553	Balin (2017)	Soil fauna under different soil management systems with oats and crops cucurbits	2017
	98074120	Baraibar (2018)	Weed Suppression in Cover Crop Monocultures and Mixtures	2018
	98255165	Barbera (2004)	Agroforestry systems of Mt Etna, Italy: biodiversity analysis at landscape, stand and specific level.	2004
	98255886	Bàrberi (2001)	Weed density and composition in winter wheat as influenced by tillage systems.	2001
	98255845	Bàrberi (2002)	Recent findings in physical and cultural weed control in Mediterranean Italy.	2002
	98070554	Barbosa (2019)	Multivariate analysis and modeling of soil quality indicators in long-term management systems	2019
	98088158	Bardhan (2013)	Microbial community diversity in a 21-year-old temperate alley cropping system	2013
	98253583	Barreto (2019)	Earthworm diversity in agroecosystems and native vegetation in five areas monitored by SoloVivo research network.	2019
	98111002	Barrios (2018)	Contribution of trees to the conservation of biodiversity and ecosystem services in agricultural landscapes	2018
	98078726	Barroti (2000)	Total microbial and phosphate-solubilizing population in soil submitted to different cultivation systems	2000
	98066309	BASORE (1986)	BIRD NESTING IN IOWA NO-TILLAGE AND TILLED CROPLAND	1986
	98073602	Battisti (2013)	Estimating the indirect impact of wind farms on breeding bird assemblages: a case study in the central Apennines	2013
	98073530	Battisti (2016)	Lack of evidence for short-term structural changes in bird assemblages breeding in Mediterranean mosaics moderately perforated by a wind farm	2016
	98049407	Bayman (2018)	THE EFFECT OF DIFFERENT TILLAGE PRACTICES ON THE SOIL BACTERIA MICROFLORA IN WINTER WHEAT CULTIVATION	2018
	98049055	Bedano (2016)	Effect of Good Agricultural Practices under no-till on litter and soil invertebrates in areas with different soil types	2016
	98070716	Behnke (2021)	Soil Microbial Indicators within Rotations and Tillage Systems	2021
	98256257	Belmonte (1992)	Tillage effects on bird populations.	1992
	98073289	Bernaschina (2023)	Permanent cover crop as a strategy to promote soil health and vineyard performance	2023
	98093371	Bettiol (2004)	Organic and conventional tomato cropping systems	2004
	98066672	Bhardwaj (2011)	Ecological management of intensively cropped agro-ecosystems improves soil quality with sustained productivity	2011
	98057369	Bilalis (2001)	Effect of three tillage systems on weed flora in a 3-year rotation with four crops	2001
	98057284	Bilalis (2009)	Earthworm populations as affected by crop practices on clay loam soil in a Mediterranean climate	2009
	98066393	Bilalis (2010)	Organic Maize Growth and Mycorrhizal Root Colonization Response to Tillage and Organic Fertilization	2010
	98057997	Bilalis (2012)	Effect of Tillage System and Rimsulfuron Application on Weed Flora, Arbuscular Mycorrhizal (AM) Root Colonization and Yield of Maize (Zea mays L.)	2012
	98117626	Bilalis (2012)	Weed populations are affected by tillage systems and fertilization practices in organic flax (Linum usitatissimum L.) crop	2012
	98072744	Blank (2014)	Bird Communities and Biomass Yields in Potential Bioenergy Grasslands	2014
	98070488	Blubaugh (2015)	Tillage compromises weed seed predator activity across developmental stages	2015
	98066392	BLUMBERG (1983)	COMPARISON OF SOIL SURFACE ARTHROPOD POPULATIONS IN CONVENTIONAL TILLAGE, NO-TILLAGE AND OLD FIELD SYSTEMS	1983
	98109158	Boccolini (2019)	Cover crops decrease environmental impact by improving soil biological properties and crop yield	2019
	98070971	BOHLEN (1995)	EARTHWORM COMMUNITY STRUCTURE AND DIVERSITY IN EXPERIMENTAL AGRICULTURAL WATERSHEDS IN NORTHEASTERN OHIO	1995
	98066615	Bokova (2023)	Soil-dwelling springtails as indicators of the efficiency of No-till technologies with different amounts of mineral fertilizers in the crop rotation on chernozem soils	2023
	98057674	Briar (2011)	The distribution of nematodes and soil microbial communities across soil aggregate fractions and farm management systems	2011
	98254508	Brito (2007)	Effects of soil management on arbuscular mycorrhizal fungi in autumnsown crops.	2007
	98066272	Brmez (2006)	Effect of mechanical disturbances on nematode communities in arable land	2006
	98073937	Broad (2008)	Host location and parasitism of Brevicoryne brassicae in diversified broccoli cropping systems	2008
	98075784	Broad (2008)	Host location and oviposition of lepidopteran herbivores in diversified broccoli cropping systems	2008
	98091146	Bruce (2022)	Suppression of weed and insect populations by living cover crop mulches in organic squash production	2022
	98074033	Bryan (2021)	Efficacy of Cover Crops for Pollinator Habitat Provision and Weed Suppression	2021
	98091394	Bryla (2008)	Incidence of Phytophthora and Pythium infection and the relation to cultural conditions in commercial blueberry fields	2008
	98057961	BUCHANAN (1992)	SEASONAL FLUCTUATIONS IN SOIL MICROBIAL BIOMASS CARBON, PHOSPHORUS, AND ACTIVITY IN NO-TILL AND REDUCED-CHEMICAL-INPUT MAIZE AGROECOSYSTEMS	1992
	98089451	Buckland (2018)	Managing soil fertility and health for quinoa production and weed control in organic systems	2018
	98067751	Busch (2020)	A high-diversity/IPM cropping system fosters beneficial arthropod populations, limits invertebrate pests, and produces competitive maize yields	2020
	98072347	Byers (1999)	The establishment of alfalfa into different maize residues by conservation-tillage and its effect on insect infestation	1999
	98082353	Caban (2018)	Green manure amendment enhances microbial activity and diversity in antibiotic-contaminated soil	2018
	98080821	Cabrera-Cruz (2016)	Response of migrating raptors to an increasing number of wind farms	2016
	98067029	Caesar-TonThat (2010)	Effects of tillage on microbial populations associated to soil aggregation in dryland spring wheat system	2010
	98066437	Caesar-TonThat (2014)	Soil-Aggregating Bacterial Community as Affected by Irrigation, Tillage, and Cropping System in the Northern Great Plains	2014
	98067069	Camelo (2011)	Effect of Planting System and Nicosulfuron Doses on Soil Microbial Activity	2011
	98066590	Campbell (1998)	Converting from no-tillage to pre-seeding tillage: Influence on weeds, spring wheat grain yields and N, and soil quality	1998
	98076208	Campedelli (2014)	Raptor displacement due to the construction of a wind farm: preliminary results after the first 2 years since the construction	2014
	98073957	Campiglia (2015)	Cover crops and mulches influence weed management and weed flora composition in strip-tilled tomato (Solanum lycopersicum)	2015
	98075292	Cárdenas (2012)	Short-term response of soil spiders to cover-crop removal in an organic olive orchard in a Mediterranean setting	2012
	98073887	Carmona (2022)	Impact of Cover Crop Planting and Termination Dates on Arthropod Activity in the Following Corn	2022
	98066530	Carpenter-Boggs (2003)	Soil microbial properties under permanent grass, conventional tillage, and no-till management in South Dakota	2003
	98115444	Castelli (2014)	Arbuscular mycorrhizal fungi diversity in maize under different soil managements and seed treatment with fungicide	2014
	98068858	Cattaneo (2014)	Perennial energy cropping systems affect soil enzyme activities and bacterial community structure in a South European agricultural area	2014
	98067665	Ceja-Navarro (2010)	Phylogenetic and Multivariate Analyses To Determine the Effects of Different Tillage and Residue Management Practices on Soil Bacterial Communities	2010
	98074250	Cezar (2015)	Soil biological properties in multistrata successional agroforestry systems and in natural regeneration	2015
	98048894	Chahal (2021)	Long-term effects of crop rotation, tillage, and fertilizer nitrogen on soil health indicators and crop productivity in a temperate climate	2021
	98101539	Chapela-Oliva (2022)	Edaphoclimatic drivers of the effect of extensive vegetation management on ecosystem services and biodiversity in vineyards	2022
	98254675	Chathuri (2016)	Soil quality differences in a row-crop watershed with agroforestry and grass buffers.	2016
	98070244	Chavarría (2016)	Effect of cover crops on microbial community structure and related enzyme activities and macronutrient availability	2016
	98082447	Chavarría (2016)	Soil microbial functionality in response to the inclusion of cover crop mixtures in agricultural systems	2016
	98067011	Chellappa (2021)	Soil organic carbon, aggregate stability and biochemical activity under tilled and no-tilled agroecosystems	2021
	98071335	Chen (2020)	Miscanthus cultivation shapes rhizosphere microbial community structure and function as assessed by Illumina MiSeq sequencing combined with PICRUSt and FUNGUIld analyses	2020
	98066378	Chen (2022)	Effect of vegetable residues incorporation on soil fertility, rhizosphere microbial community structure, and plant growth of continuously cropped cucumber in a solar greenhouse	2022
	98101238	Chen (2022)	Evaluation of inter-row cover crops effects on the microbial diversity during Cabernet Sauvignon (Vitis vinifera L.) maturation	2022
	98255628	Cheng (2005)	Overlap of grapevine and cover-crop roots enhances interactions among grapevines, cover crops, and arbuscular mycorrhizal fungi.	2005
	98049187	Ciaccia (2020)	Weed Functional Diversity as Affected by Agroecological Service Crops and No-Till in a Mediterranean Organic Vegetable System	2020
	98070497	CLARK (1993)	HABITAT PREFERENCES OF GENERALIST PREDATORS IN REDUCED-TILLAGE CORN	1993
	98067298	Clark (1997)	Habitats and management associated with common ground beetles (Coleoptera: Carabidae) in a Michigan agricultural landscape	1997
	98058583	Cole (2021)	Soil nutrient and nematode community changes in response to hardwood charcoal application	2021
	98066533	Cookson (2008)	Characterizing the relationships between soil organic matter components and microbial function and composition along a tillage disturbance gradient	2008
	98071582	Corrochano-Monsalve (2020)	Unraveling DMPSA nitrification inhibitor impact on soil bacterial consortia under different tillage systems	2020
	98066268	Costa (2006)	Soil quality under tillage and no-tillage cropping systems	2006
	98071730	Costantini (1998)	Effect of different fertilizers on microbial biomass carbon, respiration and yield under a lettuce crop	1998
	98079476	COSTELLO (1995)	ABUNDANCE, GROWTH-RATE AND PARASITISM OF BREVICORYNE-BRASSICAE AND MYZUS-PERSICAE (HOMOPTERA, APHIDIDAE) ON BROCCOLI GROWN IN LIVING MULCHES	1995
	98080775	Costello (2003)	Spider and leafhopper (Erythroneura spp.) response to vineyard ground cover	2003
	98067220	Cromar (1999)	Influence of tillage and crop residue on postdispersal predation of weed seeds	1999
	98048825	Cui (2018)	Long-term fertilization management affects the C utilization from crop residues by the soil micro-food web	2018
	98078235	D'Hervilly (2022)	Seasonal variations in macrofauna distribution according to the distance from a herbaceous strip in a Mediterranean alley cropping plot	2022
	98077415	D'Hervilly (2024)	Tracking earthworm fluxes at the interface between tree rows and crop habitats in a Mediterranean alley cropping field	2024
	98081250	da Silva (2002)	Bacterial diversity in soil in response to different plants, phosphate fertilizers and liming	2002
	98116797	da Silva (2012)	Litter stock and soil microbial activity in agroforestry systems	2012
	98116288	da Silva (2013)	Edaphic fauna influenced by the use of soil cover crops and intercropping	2013
	98106472	da Silva (2020)	Application of several green manures to produce organic cabbage (Brassica oleracea var. Capitata) and their influence on soil biological properties	2020
	98076830	da Silva (2021)	Arbuscular mycorrhizal fungal communities and soil organic matter in pasture and analog agroforestry systems	2021
	98057265	Dadalto (2015)	TILAGE INFLUENCE ON SOIL MICROBIAL ACTIVITY	2015
	98068576	Dai (2024)	Changes in soil microbial community and co-occurrence network after long-term no-tillage and mulching in dryland farming	2024
	98067012	Davis (2009)	Impact of Land Management Practices on Carabids (Coleoptera: Carabidae) and Other Arthropods on the Western High Plains of North America	2009
	98077922	Davis (2010)	Winter Annual Cover Crop Has Only Minor Effects on Major Corn Arthropod Pests	2010
	98073503	de Lima (2010)	Relationship between edaphic macrofauna and soil chemical attributes in different agroecosystems	2010
	98073551	de Lima (2021)	Epigeal fauna and soil attributes in a cover-cropped organic vegetable system	2021
	98072397	de Lima (2024)	Edaphic mite communities in different land uses	2024
	98113474	de Oliveira (2016)	Response of soil fungi and biological processes to crop residues in no-tillage system	2016
	98073585	de Pedro (2020)	The Effect of Cover Crops on the Biodiversity and Abundance of Ground-Dwelling Arthropods in a Mediterranean Pear Orchard	2020
	98074392	de Souza (2023)	Short-term responses of soil carbon, nitrogen, and microbial biomass to cover crop mixtures and monocultures	2023
	98069394	de Varennes (2007)	Nitrogen conservation in soil and crop residues as affected by crop rotation and soil disturbance under Mediterranean conditions	2007
	98057476	Deleon (2020)	Conservation tillage supports soil macrofauna communities, infiltration, and farm profits in an irrigated maize-based cropping system of Colorado	2020
	98097038	Deng (2023)	Responses of crop production and soil health to chemical nitrogen fertilization in a maize-wheat rotation system	2023
	98087778	Deng (2024)	Alleviating soil acidification to suppress Panax notoginseng soil-borne disease by modifying soil properties and the microbiome	2024
	98068442	Depalo (2020)	Influence of Cover Crop Termination on Ground Dwelling Arthropods in Organic Vegetable Systems	2020
	98104186	Devarajan (2021)	Cascading effects of composts and cover crops on soil chemistry, bacterial communities and the survival of foodborne pathogens	2021
	98110981	Dhiman (2018)	Effect of nutrient management and tillage practices on yield and biological properties of soil on gram - Maize cropping sequence	2018
	98086165	Dhondt (2004)	Clone preference by nesting birds in short-rotation coppice plantations in central and western New York	2004
	98255245	Dick (2001)	Soil microorganisms and soil fertility.	2001
	98080801	Dierks (2021)	Trees enhance abundance of arbuscular mycorrhizal fungi, soil structure, and nutrient retention in low-input maize cropping systems	2021
	98073269	Ding (2019)	The gut microbiota of soil organisms show species-specific responses to liming	2019
	98057253	Dockalík (2013)	WEED INFESTATION OF WINTER WHEAT AT DIFFERENT SOIL TILLAGE	2013
	98068886	Domínguez (2016)	Earthworm and Enchytraeid Co-occurrence Pattern in Organic and Conventional Farming: Consequences for Ecosystem Engineering	2016
	98048962	Domínguez (2023)	Agroecology and organic farming foster soil health by promoting soil fauna	2023
	98076076	Dong (2015)	Shelterbelts in agricultural landscapes enhance ladybeetle abundance in spillover from cropland to adjacent habitats	2015
	98069162	dos (2016)	Soil N2O emissions from long-term agroecosystems: Interactive effects of rainfall seasonality and crop rotation in the Brazilian Cerrado	2016
	98068698	Drijber (2000)	Changes in soil microbial community structure with tillage under long-term wheat-fallow management	2000
	98080547	Du (2023)	Metagenomics insights into the functional profiles of soil carbon, nitrogen, and phosphorus cycles in a walnut orchard under various regimes of long-term fertilisation	2023
	98067565	Duan (2022)	Composition of soil viral and bacterial communities after long-term tillage, fertilization, and cover cropping management	2022
	98073200	Dunbar (2016)	Increased Risk of Insect Injury to Corn Following Rye Cover Crop	2016
	98079356	Duncan (2016)	Detection of short-term cropping system-induced changes to soil bacterial communities differs among four molecular characterization methods	2016
	98067672	DuPont (2009)	Effects of cover crop quality and quantity on nematode-based soil food webs and nutrient cycling	2009
	98075349	Ellis (2015)	Management of Overwintering Cover Crops Influences Floral Resources and Visitation by Native Bees	2015
	98066899	Entry (1996)	Influence of compaction from wheel traffic and tillage on arbuscular mycorrhizae infection and nutrient uptake by Zea mays	1996
	98068849	Entry (1996)	Influence of wheel traffic and tillage on microbial biomass, residue decomposition and extractable nutrients in a Coastal Plain Soil	1996
	98078446	Eo (2015)	Plant-specific effects of sunn hemp (Crotalaria juncea) and sudex (Sorghum bicolor x Sorghum bicolor var. sudanense) on the abundance and composition of soil microbial community	2015
	98058354	Escudero (2023)	Large-scale ecologically-based farming systems foster earthworm communities and their contribution to ecosystem processes	2023
	98066947	Essel (2018)	Evaluation of bacterial and fungal diversity in a long-term spring wheat - field pea rotation field under different tillage practices	2018
	98068979	Essel (2019)	Bacterial and fungal diversity in rhizosphere and bulk soil under different long-term tillage and cereal/legume rotation	2019
	98049528	Estevam (2021)	Soil properties sensitive to degradation caused by increasing intensity of conventional tillage	2021
	98078400	Euteneuer (2020)	Contrasting effects of cover crops on earthworms: Results from field monitoring and laboratory experiments on growth, reproduction and food choice	2020
	98066635	Fang (2022)	Unraveling microbiomes and functions associated with strategic tillage, stubble, and fertilizer management	2022
	98067695	Feng (2021)	On-farm assessment of cover cropping effects on soil C and N pools, enzyme activities, and microbial community structure	2021
	98067058	Feng (2023)	Effects of Three Different Tillage Patterns on Ground and Below-Ground Dwelling Insect Assemblage	2023
	98068307	Ferdous (2024)	Comparative analysis of rhizobial and bacterial communities in experimental cotton fields: Impacts of conventional and conservation soil management in the Texas High Plains	2024
	98073886	Fernández (2008)	Effect of different cover crops on the presence of arthropods in an organic apple (Malus domestica Borkh) orchard	2008
	98086460	Fernandez (2016)	Associations between soil bacterial community structure and nutrient cycling functions in long-term organic farm soils following cover crop and organic fertilizer amendment	2016
	98080981	Fernandez (2020)	Bacterial community composition in agricultural soils under long-term organic and conventional management	2020
	98254358	Fernandez-Nuñez (2008)	Tree density and fertilization regime effect on pasture biodiversity in a silvopastoral system established under Pinus radiata D. Don.	2008
	98070470	Ferreira (2010)	Effects of pasture system management on physical properties	2010
	98067540	Ferreira (2011)	Microbial biomass and enzyme activity of a Cerrado Oxisol under agroecological production system	2011
	98070558	Ferreira (2019)	Diversity of the edaphic macrofauna in areas managed under no-tillage for different periods	2019
	98074066	Ferreiro-Domínguez (2011)	Response to sewage sludge fertilisation in a Quercus rubra L. silvopastoral system: Soil, plant biodiversity and tree and pasture production	2011
	98105557	Ferri (2021)	Small mammals from barn owl Tyto alba pellets in a Mediterranean agroforestry landscape of central Italy	2021
	98255794	Fesha (2002)	Land use effects on soil quality parameters for identical soil taxa.	2002
	98066317	Figuerola (2012)	Bacterial Indicator of Agricultural Management for Soil under No-Till Crop Production	2012
	98073400	Finney (2017)	Living cover crops have immediate impacts on soil microbial community structure and function	2017
	98071142	Fiorini (2020)	Soil type and cropping system as drivers of soil quality indicators response to no-till: A 7-year field study	2020
	98070794	Fiorini (2022)	Driving crop yield, soil organic C pools, and soil biodiversity with selected winter cover crops under no-till	2022
	98066667	Firth (2023)	Soil bacterial community dynamics in plots managed with cover crops and no-till farming in the Lower Mississippi Alluvial Valley, USA	2023
	98069770	Fiscus (2002)	Distinguishing sensitivity of free-living soil nematode genera to physical and chemical disturbances	2002
	98073692	Florence (2019)	Cover crop mixture diversity, biomass productivity, weed suppression, and stability	2019
	98072606	Flores (2015)	Impact of Alleyway Management and Vegetation Diversity on Nematode Abundance in Pear Agroecosystems	2015
	98254766	Forge (2015)	The use of compost as a preplant amendment to minimize impacts of parasitic nematodes and improve soil health and early establishment of red raspberry.	2015
	98072478	Fox (2016)	Cover crops have neutral effects on predator communities and biological control services in annual cellulosic bioenergy cropping systems	2016
	98067020	Fox (2017)	Earthworm population dynamics as a consequence of long-term and recently imposed tillage in a clay loam soil	2017
	98067696	Francaviglia (2017)	Organic carbon pools and soil biological fertility are affected by land use intensity in Mediterranean ecosystems of Sardinia, Italy	2017
	98097829	Francisco (2009)	Silvopastoralism and autochthonous equine livestock: Analysis of the infection by endoparasites	2009
	98127616	Franke-Snyder (2001)	Diversity of communities of arbuscular mycorrhizal (AM) fungi present in conventional versus low-input agricultural sites in eastern Pennsylvania, USA.	2001
	98066841	Franzen (2023)	Variability of asymbiotic N-fixation organism activity with distance and time in North Dakota transitional no-till soils	2023
	98066716	Franzluebbers (2015)	Does grazing of cover crops impact biologically active soil carbon and nitrogen fractions under inversion or no tillage management?	2015
	98057464	Franzluebbers (2021)	Multispecies cover cropping promotes soil health in no-tillage cropping systems of North Carolina	2021
	98110816	Frene (2018)	Effects of tillage systems on microbial structure and activity at microaggregate level	2018
	98058832	Frene (2022)	Impact of diversification and intensification of crop rotation (DICR) in soil bacterial microbiota in on-farm study after four and seven years	2022
	98058373	FRICK (1992)	WEED SURVEYS IN DIFFERENT TILLAGE SYSTEMS IN SOUTHWESTERN ONTARIO FIELD CROPS	1992
	98084359	Frizzi (2021)	Day-Night and Inter-Habitat Variations in Ant Assemblages in a Mosaic Agroforestry Landscape	2021
	98100596	Gallman (2023)	Evaluation of fall-seeded cover crops for grassland nesting waterfowl in eastern South Dakota	2023
	98066305	Galvez (2001)	Effect of tillage and farming system upon VAM fungus populations and mycorrhizas and nutrient uptake of maize	2001
	98079322	Gama-Rodrigues (2011)	Soil organic matter, nutrient cycling and biological dinitrogen-fixation in agroforestry systems	2011
	98123354	Garcia (2006)	Microbial biomass-c, evolved CO2-C, mycorrhizal colonization, soil fertility and corn yield under different soil management and liming.	2006
	98079462	García-Orenes (2016)	Organic Fertilization in Traditional Mediterranean Grapevine Orchards Mediates Changes in Soil Microbial Community Structure and Enhances Soil Fertility	2016
	98074947	García-Tejero (2016)	Microhabitat heterogeneity promotes soil fertility and ground-dwelling arthropod diversity in Mediterranean wood-pastures	2016
	98081814	Gareau (2020)	Carabid beetles (Coleoptera: Carabidae) differentially respond to soil management practices in feed and forage systems in transition to organic management	2020
	98069646	Ge (2021)	Differential long-term fertilization alters residue-derived labile organic carbon fractions and microbial community during straw residue decomposition	2021
	98077932	Gieske (2016)	Spring- and Fall-Seeded Radish Cover-Crop Effects on Weed Management in Corn	2016
	98068385	Gieske (2020)	Long-term nitrogen addition in maize monocultures reduces in vitro inhibition of actinomycete standards by soil-borne actinomycetes	2020
	98088255	Gill (2011)	EFFECT OF ORGANIC MULCHES ON SOIL SURFACE INSECTS AND OTHER ARTHROPODS	2011
	98067242	Giracca (2008)	Influence of lime application on meso and macrofauna of the soil under no-tillage system	2008
	98068238	Giusti (2023)	Impacts of winter wheat and cover crops on soil microbial diversity in a corn-soybean no-till cropping system in Quebec (Canada)	2023
	98255084	Gomez (2012)	Effects of tillage and fertilization on physiological profiles of soil microbial communities.	2012
	98067611	Gomez (2012)	Effects of tillage and fertilization on physiological profiles of soil microbial communities	2012
	98074528	Gómez-Catasús (2018)	Wind farms affect the occurrence, abundance and population trends of small passerine birds: The case of the Dupont's lark	2018
	98066632	Gottshall (2017)	Activity, diversity and function of arbuscular mycorrhizae vary with changes in agricultural management intensity	2017
	98070194	Govednik (2023)	Combined effects of long-term tillage and fertilisation regimes on soil organic carbon, microbial biomass, and abundance of the total microbial communities and N-functional guilds	2023
	98076637	Grabau (2017)	Effects of Cover Crops on Pratylenchus penetrans and the Nematode Community in Carrot Production	2017
	98072536	Graham (2019)	Wild bee abundance in temperate agroforestry landscapes: Assessing effects of alley crop composition, landscape configuration, and agroforestry area	2019
	98089613	Graham (2021)	Partial shading by solar panels delays bloom, increases floral abundance during the late-season for pollinators in a dryland, agrivoltaic ecosystem	2021
	98074569	Gruver (2010)	Brassicaceous and rye cover crops altered free-living soil nematode community composition	2010
	98072872	Guo (2012)	Arbuscular mycorrhizal fungal diversity in perennial pastures; responses to long-term lime application	2012
	98074471	Haan (2023)	Pest suppression potential varies across 10 bioenergy cropping systems	2023
	98072414	Haan (2023)	Y Contrasting effects of bioenergy crops on biodiversity	2023
	98100454	Haan (2023)	Contrasting effects of bioenergy crops on biodiversity	2023
	98074046	Haan (2024)	Bioenergy cropping systems shape ant community composition and functional roles	2024
	98068790	Habig (2015)	Effects of Conservation Agriculture and Fertilization on Soil Microbial Diversity and Activity	2015
	98128015	Haines (1990)	Effects of conservation tillage farming on soil microbial biomass, organic matter and earthworm populations, in north-eastern Victoria.	1990
	98066415	Hanavan (2008)	Early-season aerial adult colonization and ground activity of pea leaf weevil (Coleoptera: Curculionidae) in pea as influenced by tillage system	2008
	98057880	Hanavan (2012)	Effects of tillage practices on pea leaf weevil (Sitona lineatus L., Coleoptera: Curculionidae) biology and crop damage: A farm-scale study in the US Pacific Northwest	2012
	98058022	Hariharan (2017)	Functional Predictions of Microbial Communities in Soil as Affected by Long-term Tillage Practices	2017
	98072997	Haring (2024)	Functionally diverse cover crops support ecological weed management in orchard cropping systems	2024
	98072411	Harrison (2013)	Moth diversity in three biofuel crops and native prairie in Illinois	2013
	98254779	Haruna (2015)	Cover crop management effects on soil physical and biological properties.	2015
	98069053	Hashimi (2020)	Aggregate distribution and substrate-induced respiration under different tillage and mulching management systems in organic farming	2020
	98083468	Haughey (2023)	Sustainable intensification and carbon sequestration research in agricultural systems: A systematic review	2023
	98073242	Heimsch (2023)	Effects of a tree row on greenhouse gas fluxes, growing conditions and soil microbial communities on an oat field in Southern Finland	2023
	98067158	Helgason (2010)	No-till soil management increases microbial biomass and alters community profiles in soil aggregates	2010
	98072633	Helms (2020)	Ant biodiversity and ecosystem services in bioenergy landscapes	2020
	98082785	Helms (2021)	Bioenergy landscapes drive trophic shifts in generalist ants	2021
	98074758	Hernández-Esteban (2019)	Long-term implications of sowing legume-rich mixtures for plant diversity of Mediterranean wood pastures	2019
	98079508	Higo (2016)	Molecular diversity and distribution of indigenous arbuscular mycorrhizal communities colonizing roots of two different winter cover crops in response to their root proliferation	2016
	98076710	Higo (2017)	Influence of cover crop residue management on the indigenous arbuscular mycorrhizal fungi, corn growth and yield.	2017
	98075182	Higo (2018)	How are arbuscular mycorrhizal associations related to maize growth performance during short-term cover crop rotation?	2018
	98057969	Higo (2020)	Amplicon sequencing analysis of arbuscular mycorrhizal fungal communities colonizing maize roots in different cover cropping and tillage systems	2020
	98083738	HOJITO (1987)	EFFECTS OF LIMING ON GRASS GROWTH, SOIL SOLUTION COMPOSITION, AND MICROBIAL ACTIVITIES	1987
	98256529	House (1987)	Arthropods in conservation tillage systems.	1987
	98074688	Housman (2021)	Soil biological response to multi-species cover crops in the Northern Great Plains	2021
	98075234	Hu (1999)	Dynamics of bacterial populations in relation to carbon availability in a residue-amended soil	1999
	98104452	Hu (2021)	Nitrogen Fertilization and Native C4 Grass Species Alter Abundance, Activity, and Diversity of Soil Diazotrophic Communities	2021
	98058455	Huang (2023)	Impacts and mechanisms of biochar on soil microorganisms	2023
	98069697	Hurisso (2013)	Rapid changes in microbial biomass and aggregate size distribution in response to changes in organic matter management in grass pasture	2013
	98057241	Ibáñez (2024)	Effect of long-term conservation tillage management on microbial diversity under Mediterranean rainfed conditions	2024
	98124500	Immerzeel (2014)	Biodiversity impacts of bioenergy crop production: a state-of-the-art review.	2014
	98085605	Iqbal (2007)	Allelopathic activity of buckwheat: A ground cover crop for weed control	2007
	98073885	Jabbour (2009)	Soil management effects on entomopathogenic fungi during the transition to organic agriculture in a feed grain rotation	2009
	98254524	Jackson (2008)	Cross-disciplinary analysis of the on-farm transition from conventional to organic vegetable production.	2008
	98066768	Jalli (2021)	Effects of Crop Rotation on Spring Wheat Yield and Pest Occurrence in Different Tillage Systems: A Multi-Year Experiment in Finnish Growing Conditions	2021
	98067869	Jasrotia (2023)	Conservation agriculture based crop management practices impact diversity and population dynamics of the insect-pests and their natural enemies in agroecosystems	2023
	98066822	Jat (2024)	Biological and Chemical Vicissitudes in Soil Rhizosphere Arbitrated under Different Tillage, Residues Recycling and Oilseed Brassica-Based Cropping Systems	2024
	98073402	Jeong (2021)	Effects of Plants on Metacommunities and Correlation Networks of Soil Microbial Groups in an Ecologically Restored Wetland	2021
	98111361	Jernigan (2017)	Weed abundance and community composition following a long-Term organic vegetable cropping systems experiment	2017
	98071678	Jernigan (2020)	Legacy effects of contrasting organic grain cropping systems on soil health indicators, soil invertebrates, weeds, and crop yield	2020
	98081626	Jesus (2016)	Influence of corn, switchgrass, and prairie cropping systems on soil microbial communities in the upper Midwest of the United States	2016
	98073855	Jia (2022)	Different factors drive the assembly of pine and Panax notoginseng-associated microbiomes in Panax notoginseng-pine agroforestry systems	2022
	98075449	Jiao (2023)	Regulation of microbial community structure, function, and nutrient of apple orchard soil by interplanting red clover	2023
	98114973	Jibrin (2014)	Influence of cover crops and tillage systems on nematode populations in a maize-cover crop intercrop	2014
	98069306	Jiménez-Bueno (2016)	Bacterial indicator taxa in soils under different long-term agricultural management	2016
	98066921	Johnson-Maynard (2007)	Earthworm dynamics and soil physical properties in the first three years of no-till management	2007
	98068690	Jordan (2004)	Effect of management practices and cropping systems on earthworm abundance and microbial activity in Sanborn Field: a 115-year-old agricultural field	2004
	98073001	Jorgensen (2014)	Biogenic CO2 fluxes, changes in surface albedo and biodiversity impacts from establishment of a miscanthus plantation	2014
	98077159	Jungers (2015)	Long-Term Biomass Yield and Species Composition in Native Perennial Bioenergy Cropping Systems	2015
	98074399	Jungers (2015)	Short-term harvesting of biomass from conservation grasslands maintains plant diversity	2015
	98072806	Jungers (2021)	Diversifying bioenergy crops increases yield and yield stability by reducing weed abundance	2021
	98117003	Kaneda (2012)	Significance of litter layer in enhancing mesofaunal abundance and microbial biomass nitrogen in sweet corn-white clover living mulch systems	2012
	98083928	Karasawa (2012)	Temporal or spatial arrangements of cover crops to promote arbuscular mycorrhizal colonization and P uptake of upland crops grown after nonmycorrhizal crops	2012
	98069350	Karlen (2013)	Soil quality response to long-term tillage and crop rotation practices	2013
	98072786	Karmiris (2022)	Abandonment of Silvopastoral Practices Affects the Use of Habitats by the European Hare (Lepus europaeus)	2022
	98254347	Kashe (2010)	Effect of tillage on weed seed bank and weed flora in maize (Zea mays).	2010
	98088522	Kerlinger (2010)	NIGHT MIGRANT FATALITIES AND OBSTRUCTION LIGHTING AT WIND TURBINES IN NORTH AMERICA	2010
	98068409	Khan (2023)	Conservation tillage practices affect soil microbial diversity and composition in experimental fields	2023
	98066301	Khanghahi (2020)	Soil fertility and bacterial community composition in a semiarid Mediterranean agricultural soil under long-term tillage management	2020
	98072439	Kim (2017)	Harvesting biofuel grasslands has mixed effects on natural enemy communities and no effects on biocontrol services	2017
	98058123	Kim (2022)	Agricultural practices of perennial energy crops affect nitrogen cycling microbial communities	2022
	98085692	Kong (2011)	Microbial community composition and carbon cycling within soil microenvironments of conventional, low-input, and organic cropping systems	2011
	98078208	Kong (2012)	Microbial community assimilation of cover crop rhizodeposition within soil microenvironments in alternative and conventional cropping systems	2012
	98076976	Kranz (2019)	Effects of shrub crop interplanting on apple pest ecology in a temperate agroforestry system	2019
	98071545	Kraut-Cohen (2023)	Short- and long-term effects of continuous compost amendment on soil microbiome community	2023
	98072968	Kreitzman (2022)	Woody perennial polycultures in the US Midwest enhance biodiversity and ecosystem functions	2022
	98059046	Krupek (2022)	Ecological intensification with soil health practices demonstrates positive impacts on multiple soil properties: A large-scale farmer-led experiment	2022
	98109086	Kutovaya (2019)	Comparative evaluation of the influence of no-till and traditional treatment on the biological activity of agricultural chernozem of the Stavropol region	2019
	98105879	Kutovaya (2021)	No-till technology as a factor of activity of soil invertebrate in agricultural chernozems of stavropol region	2021
	98110461	Kuyah (2018)	Regulating ecosystem services delivered in agroforestry systems	2018
	98068546	Lagomarsino (2009)	Soil management modifies micro-scale abundance and function of soil microorganisms in a Mediterranean ecosystem	2009
	98092326	Lai (2014)	Variation in soil C and microbial functions across tree canopy projection and open grassland microenvironments	2014
	98075152	Landis (2018)	Biomass and biofuel crop effects on biodiversity and ecosystem services in the North Central US	2018
	98069279	Larkin (2010)	Rotation and Cover Crop Effects on Soilborne Potato Diseases, Tuber Yield, and Soil Microbial Communities	2010
	98107014	Larkin (2020)	Effects of cover crops, rotation, and biological control products on soil properties and productivity in organic vegetable production in the Northeastern US	2020
	98104287	Larkin (2021)	Potato cropping system management strategy impacts soil physical, chemical, and biological properties over time	2021
	98066984	Lavorenti (2003)	Reactions of diclosulam in a Rhodic Hapludox soil under no-till and conventional tillage systems	2003
	98057058	Law (2018)	Seed Distribution and Invertebrate Seed Predation in No-Till and Minimum-Till Maize Systems	2018
	98066759	Law (2023)	Enhanced invertebrate activity-densities and weed seed predation in an integrated cropping system	2023
	98074320	Lee (2018)	Effect of bioenergy crop type and harvest frequency on beneficial insects	2018
	98068822	Lehman (2012)	Fall cover cropping can increase arbuscular mycorrhizae in soils supporting intensive agricultural production	2012
	98254903	Lehman (2012)	Fall cover cropping can increase arbuscular mycorrhizae in soils supporting intensive agricultural production.	2012
	98066476	Lehman (2014)	Soil Microbial Community Response to Corn Stover Harvesting Under Rain-Fed, No-Till Conditions at Multiple US Locations	2014
	98074105	Lehman (2019)	Comparative measurements of arbuscular mycorrhizal fungal responses to agricultural management practices	2019
	98066705	Lehman (2019)	Stacking Agricultural Management Tactics to Promote Improvements in Soil Structure and Microbial Activities	2019
	98077269	Leichty (2021)	Site and Bioenergy Cropping System Similarly Affect Distinct Live and Total Soil Microbial Communities	2021
	98072322	Leoni (2022)	Relay intercropping can efficiently support weed management in cereal-based cropping systems when appropriate legume species are chosen	2022
	98067131	Lewis (2018)	Altered Bacterial Communities in Long-Term No-Till Soils Associated with Stratification of Soluble Aluminum and Soil pH	2018
	98068642	Li (2014)	Contrasting development of soil microbial community structure under no-tilled perennial and tilled cropping during early pedogenesis of a Mollisol	2014
	98114092	Li (2015)	Effects of different straw recycling and tillage methods on soil respiration and microbial activity	2015
	98073333	Li (2016)	Effects of cover crops on cucumber growth, soil microbial communities and soil phenolic content	2016
	98057828	Li (2017)	Effects of residue incorporation and plant growth on soil labile organic carbon and microbial function and community composition under two soil moisture levels	2017
	98076329	Li (2017)	Effects of Different Summer Cover Crops and Residue Management on Plant Growth and Soil Microbial Community	2017
	98070325	Li (2018)	Conservation agriculture practices increase soil microbial biomass carbon and nitrogen in agricultural soils: A global meta-analysis	2018
	98120589	Li (2018)	Analysis of soil fertility and biological changes under long-term conservation tillage.	2018
	98057982	Li (2020)	Effect of no-tillage on soil bacterial and fungal community diversity: A meta-analysis	2020
	98049112	Li (2020)	Disentangling immobilization of nitrate by fungi and bacteria in soil to plant residue amendment	2020
	98057120	Li (2020)	Minimum tillage and residue retention increase soil microbial population size and diversity: Implications for conservation tillage	2020
	98070606	Li (2021)	Diversity of nitrogen cycling genes at a Midwest long-term ecological research site with different management practices	2021
	98083074	Li (2021)	Long-term excess nitrogen fertilizer increases sensitivity of soil microbial community to seasonal change revealed by ecological network and metagenome analyses	2021
	98057237	Li (2022)	Productivity and nutritive value of no-input minimum tillage organic forage systems	2022
	98071299	Li (2022)	Switchgrass cropping systems affect soil carbon and nitrogen and microbial diversity and activity on marginal lands	2022
	98074205	Li (2023)	A perennial living mulch system fosters a more diverse and balanced soil bacterial community	2023
	98058386	Li (2024)	Effects of frequency and amount of stover mulching on the microbial community composition and structure in the endosphere and rhizosphere	2024
	98057697	Liebig (2004)	Tillage and cropping effects on soil quality indicators in the northern Great Plains	2004
	98067561	Liebig (2006)	Cropping system effects on soil biological characteristics in the Great Plains	2006
	98077722	Liguori (2011)	Agroforestry management and phytoseiid communities in vineyards in the South of France	2011
	98057933	Lin (2023)	Soil organic carbon, aggregation and fungi community after 44 years of no-till and cropping systems in the Central Great Plains, USA	2023
	98097174	Ling (2014)	Response of the population size and community structure of Paenibacillus spp. to different fertilization regimes in a long-term experiment of red soil	2014
	98255892	Liu (1996)	Soil microbial biomass and nitrogen mineralization influenced by tillage practices and fertilizers.	1996
	98107705	Liu (2020)	Edge effect of a soil mite community in a controlled agroforestry area	2020
	98084461	Liu (2022)	The Impact of Different Winter Cover Crops on Weed Suppression and Corn Yield under Different Tillage Systems	2022
	98071465	Liu (2023)	Straw incorporation and nitrogen fertilization enhance soil carbon sequestration by altering soil aggregate and microbial community composition in saline-alkali soil	2023
	98066691	Liu (2024)	No tillage increases soil microarthropod (Acari and Collembola) abundance at the global scale	2024
	98069185	Liu (2024)	Conservation tillage impacts on soil biodiversity: Additional insights from the Collembola-associated bacteria	2024
	98077457	Liu (2024)	Intercropping changed the soil microbial community composition but no significant effect on alpha diversity	2024
	98084147	Liu (2024)	How does biochar influence soil nitrification and nitrification-induced N2O emissions?	2024
	98057073	Lokemoen (1997)	Bird use and nesting in conventional, minimum-tillage, and organic cropland	1997
	98254183	López-Fando (2011)	Biomass and microbial activity in a soil in the central region with different tillage systems.	2011
	98088207	Lu (2015)	Combining phytoextraction and biochar addition improves soil biochemical properties in a soil contaminated with Cd	2015
	98106495	Lu (2020)	Effects of different tillage measures on metabolic functional diversity of soil microbial community in surface soil of maize field	2020
	98069607	Lundgren (2010)	The Effects of a Winter Cover Crop on Diabrotica virgifera (Coleoptera: Chrysomelidae) Populations and Beneficial Arthropod Communities in No-Till Maize	2010
	98076785	Lundgren (2011)	Enhancing predation of a subterranean insect pest: A conservation benefit of winter vegetation in agroecosystems	2011
	98116606	Luo (2013)	Influence of residues and earthworms application on N2O emissions of winter wheat	2013
	98068985	Luo (2021)	Effects of residue mulching amounts on metabolic footprints based on production and respiration of soil nematodes in a long-term no-tillage system	2021
	98078288	Lupwayi (2014)	Relating Crop Productivity to Soil Microbial Properties in Acid Soil Treated with Cattle Manure	2014
	98068798	Ma (2022)	Effects of earthworm activities on soil nutrients and microbial diversity under different tillage measures	2022
	98119534	Machado (2021)	Soil physical quality influenced by winter plants.	2021
	98072499	Madegwa (2021)	Liming improves the stability of soil microbial community structures against the application of digestate made from dairy wastes	2021
	98111519	Madzaric (2017)	Cover crops as a part of organic greenhouse rotation: Implication on soil arthropods dynamics	2017
	98076578	Mallinger (2019)	Annual cover crops for managed and wild bees: Optimal plant mixtures depend on pollinator enhancement goals	2019
	98100519	Malynovska (2023)	The influence of agrotechnical measures on the number of melanin-synthesizing microorganisms	2023
	98097914	Mamabolo (2024)	Soil fauna diversity is enhanced by vegetation complexity and no-till planting in regenerative agroecosystems	2024
	98077479	Manandhar (2017)	Effects of strip-tilled cover cropping on the population density of thrips and predatory insects in a cucurbit agroecosystem	2017
	98110447	Manici (2018)	The impact of legume and cereal cover crops on rhizosphere microbial communities of subsequent vegetable crops for contrasting crop decline	2018
	98072754	Mao (2011)	Changes in N-Transforming Archaea and Bacteria in Soil during the Establishment of Bioenergy Crops	2011
	98072511	Mao (2013)	Impact of different bioenergy crops on N-cycling bacterial and archaeal communities in soil	2013
	98083408	Marinari (2015)	Soil quality, microbial functions and tomato yield under cover crop mulching in the Mediterranean environment	2015
	98057221	Martín-Lammerding (2021)	Organic Amendment vs. Mineral Fertilization under Minimum Tillage: Changes in Soil Nutrients, Soil Organic Matter, Biological Properties and Yield after 10 Years	2021
	98073882	Martinez (2020)	Impact of Cover Crops on Insect Community Dynamics in Organic Farming	2020
	98066470	Martins (2009)	Faunal analysis and population fluctuation of Carabidae and Staphylinidae (Coleoptera) in no-tillage and conventional tillage systems	2009
	98070319	Mateu (2024)	Soil health, microbial communities, and annual ryegrass yield under contrasting management practices	2024
	98116743	Mathew (2012)	Impact of No-tillage and conventional tillage systems on soil microbial communities	2012
	98073751	Matos (2013)	Contrasting Patterns of Species Richness and Composition of Solitary Wasps and Bees (Insecta: Hymenoptera) According to Land-use	2013
	98066249	Mbuthia (2015)	Long term tillage, cover crop, and fertilization effects on microbial community structure, activity: Implications for soil quality	2015
	98048970	McCredden (2018)	Changes in farming practices impact on spore release patterns of the blackleg pathogen, Leptosphaeria maculans	2018
	98254601	McGhie (1998)	The impact of rotation, stubble management and tillage on the relative contribution of bacterial and fungal microbial biomass.	1998
	98073502	McGowan (2019)	Soil Organic Carbon, Aggregation, and Microbial Community Structure in Annual and Perennial Biofuel Crops	2019
	98075545	McSorley (2009)	NON-TARGET EFFECTS OF SUNN HEMP AND MARIGOLD COVER CROPS ON THE SOIL INVERTEBRATE COMMUNITY	2009
	98110671	Melakeberhan (2018)	Soil type-driven variable effects on cover- and rotation-crops, nematodes and soil food web in sugar beet fields reveal a roadmap for developing healthy soils	2018
	98254317	Melero (2010)	Influence of tillage with moldboard and chisel in plots managed under non-till in rainfed conditions.	2010
	98049105	Melman (2019)	Tillage and residue management drive rapid changes in soil macrofauna communities and soil properties in a semiarid cropping system of Eastern Colorado	2019
	98108108	Melnichuk (2019)	Changes in prokaryote communities of southern chernozem under the influence of different farming systems	2019
	98105958	Melnichuk (2020)	State of microbiocenosis of southern chernozem under the no-till system	2020
	98103649	Melnichuk (2021)	Taxonomic structure of the southern chernozem under application of biological preparations and different farming systems	2021
	98057914	Menalled (2007)	Impact of agricultural management on carabid communities and weed seed predation	2007
	98070783	Méndez (2019)	Maize Productivity, Mycorrhizal Assessment, Chemical and Microbiological Soil Attributes Influenced by Maize-Forage Grasses Intercropping	2019
	98057896	Mendoza (2008)	Tillage effects on soil quality indicators and nematode abundance in loessial soil under long-term no-till production	2008
	98070625	Menefee (2023)	Cropping management in a livestock-pasture-crop integration modifies microbial communities, activity, and soil health score	2023
	98058093	Menta (2020)	Soil Arthropod Responses in Agroecosystem: Implications of Different Management and Cropping Systems	2020
	98058170	Mettauer (2023)	Soil health in temperate agroforestry: influence of tree species and position in the field	2023
	98114831	Meyer (2014)	Effect of organic and conventional practices on carbon-substrate utilisation by the soil microbial community in a Cripps Pink/M7 apple orchard	2014
	98058476	Mhlanga (2020)	Friends or foes? Population dynamics of beneficial and detrimental aerial arthropods under Conservation Agriculture	2020
	98066876	Mijangos (2006)	Effects of fertilization and tillage on soil biological parameters	2006
	98048639	Millar (2002)	Effects of tillage practices on entomopathogenic nematodes in a corn agroecosystem	2002
	98070605	Miller (1998)	Effect of tillage practice on fusarium head blight of wheat	1998
	98072278	Min (2022)	Determining the Effects of Compost Substitution on Carbon Sequestration, Greenhouse Gas Emission, Soil Microbial Community Changes, and Crop Yield in a Wheat Field	2022
	98068434	Mirás-Avalos (2011)	The influence of tillage on the structure of rhizosphere and root-associated arbuscular mycorrhizal fungal communities	2011
	98120593	Mishra (2017)	Soil microbial properties as affected by short-term contrasting tillages and cropping systems in a rainfed agro-ecosystem of Northern Odisha.	2017
	98049556	Miyazawa (2002)	The effects of cropping systems and fallow managements on microarthropod populations	2002
	98057305	Mohammadi (2012)	Contrasting soil microbial responses to fertilization and tillage systems in canola rhizosphere	2012
	98057320	Mohammadi (2013)	Soil microbial response to tillage systems and fertilization in a sunflower rhizosphere	2013
	98109967	Mohler (2018)	Weed Seedbank and Weed Biomass Dynamics in a Long-Term Organic Vegetable Cropping Systems Experiment	2018
	98116924	Monteiro (2012)	Substrates and cover crop residues on the suppression of sclerotia and carpogenic germination of Sclerotinia sclerotiorum	2012
	98049518	Morales (2016)	Response of soil microbiota to nine-year application of swine manure and urea	2016
	98080365	Morales (2022)	Rhizospheric Microbiome Responses to Cover Crop Suppression Methods	2022
	98068467	Morales (2022)	Effect of winter cover crops on the soil microbiome: a systematic literature review	2022
	98075654	Moreno (2021)	The enduring effects of sowing legume-rich mixtures on the soil microbial community and soil carbon in semi-arid wood pastures	2021
	98099685	Moreno-Galván (2023)	Long-term implementation of a silvopastoral system enhances soil P availability and bacterial diversity	2023
	98120165	Moreno-Garcia (2018)	Comparative biodiversity between no-till and conventional till on a crop rotation.	2018
	98091391	Morris (2016)	Genotypic diversity effects on biomass production in native perennial bioenergy cropping systems	2016
	98093312	Mosier (2024)	Switchgrass (Panicum virgatum L.) cultivars have similar impacts on soil carbon and nitrogen stocks and microbial function	2024
	98068364	Motta (2007)	Conservation tillage, rotations, and cover crop affecting soil quality in the Tennessee valley: Particulate organic matter, organic matter, and microbial biomass	2007
	98113745	Mukumbareza (2015)	Effects of oats and grazing vetch cover crops and fertilisation on microbial biomass and activity after five years of rotation with maize	2015
	98058345	Munroe (2016)	Effects of 30 Years of Crop Rotation and Tillage on Bacterial and Archaeal Ammonia Oxidizers	2016
	98071371	Murray (2003)	Potential effects on grassland birds of converting marginal cropland to switchgrass biomass production	2003
	98070121	Murray (2003)	Short-term bird response to harvesting switchgrass for biomass in Iowa	2003
	98075226	Murrell (2020)	Cover crop species affect mycorrhizae-mediated nutrient uptake and pest resistance in maize	2020
	98049496	Murvanidze (2019)	Effect of ploughing and pesticide application on oribatid mite communities	2019
	98072943	Myers (2012)	Butterfly response to floral resources during early establishment at a heterogeneous prairie biomass production site in Iowa, USA	2012
	98074262	Nabity (2011)	Bioenergy Crops Miscanthus X giganteus and Panicum virgatum Reduce Growth and Survivorship of Spodoptera frugiperda (Lepidoptera: Noctuidae)	2011
	98057547	Naeem (2021)	The impact of different crop sequences on weed infestation and productivity of barley (Hordeum vulgare L.) under different tillage systems	2021
	98083757	Nagahama (2014)	Dynamics and Spatial Variability of Weeds under Soil Tillage Systems in Forage Sorghum	2014
	98075711	Nair (2012)	Soil microbial biomass, functional microbial diversity, and nematode community structure as affected by cover crops and compost in an organic vegetable production system	2012
	98076938	Naliukhin (2018)	Changes in the Metagenome of Prokaryotic Community as an Indicator of Fertility of Arable Soddy-Podzolic Soils upon Fertilizer Application	2018
	98107657	Nawaz (2020)	Ecological Management of Agricultural Pests Through Allelopathy	2020
	98068872	Nazaries (2021)	The response of soil multi-functionality to agricultural management practices can be predicted by key soil abiotic and biotic properties	2021
	98069923	NEHER (1995)	MEASURES OF NEMATODE COMMUNITY STRUCTURE AND SOURCES OF VARIABILITY AMONG AND WITHIN AGRICULTURAL FIELDS	1995
	98075447	Neira (2021)	Do different densities of tree cover affect pasture biomass and soil microbial communities?	2021
	98075851	Nelson (2006)	The impact of crop residue amendments and lime on microbial community structure and nitrogen-fixing bacteria in the wheat rhizosphere	2006
	98058910	Nevins (2018)	Characterization of microbial community response to cover crop residue decomposition	2018
	98079644	Newberger (2023)	Shifts of the soil microbiome composition induced by plant-plant interactions under increasing cover crop densities and diversities	2023
	98074229	Ngouajio (2004)	Sustainable vegetable production: Effects of cropping systems on weed and insect population dynamics	2004
	98084870	Ngouajio (2014)	Effect of Compost and Brassica Cover Crops on Soil Microbial Biomass and Asparagus Performance	2014
	98066907	Nikitin (2020)	Assessment of the Impact of No-Till and Conventional Tillage Technologies on the Microbiome of Southern Agrochernozems	2020
	98105838	Nikitin (2021)	Influence of no-till technology on number and taxonomic composition of microscopic fungi in southern agrochernozemes	2021
	98067865	Ning (2021)	Effects of different patterns of maize-straw application on soil microorganisms, enzyme activities, and grain yield	2021
	98107959	Niswati (2019)	Abundance and diversity of soil mesofauna under tillage system in maize plantation at Ultisols soil	2019
	98073826	Norton (2020)	Effects of lime, phosphorus and stocking rate on an extensively managed permanent pasture: botanical composition and groundcover	2020
	98069392	O'Brien (2021)	If You Build It, They Will Come-Agroecosystem-Based Management Practices Support Pollinators	2021
	98076677	O'Neal (2005)	Ground predator abundance affects prey removal in highbush blueberry (Vaccinium corymbosum) fields and can be altered by aisle ground covers	2005
	98049111	Oates (2016)	Bioenergy cropping systems that incorporate native grasses stimulate growth of plant\-associated soil microbes in the absence of nitrogen fertilization	2016
	98077360	Odanaka (2019)	Impact indicators: Effects of land use management on functional trait and phylogenetic diversity of wild bees	2019
	98079504	Ogunleye (2023)	Microbial community response to cover cropping varied with time after termination	2023
	98083787	Oksuz (2020)	The contribution of small shrubby patches to the functional diversity of wood-pastures	2020
	98068534	Olayemi (2022)	Soil macrofauna and microbial communities respond in similar ways to management drivers in an irrigated maize system of Colorado (USA)	2022
	98066330	Olejniczak (2017)	A comparison of tillage, direct drilling and lime on springtail communities in a long-term field trial in poland	2017
	98254763	Oliveira (2010)	Epigean arthropods: population dynamics and influence of the soil tillage and crop rotation systems.	2010
	98080855	Olson (2006)	Cover crop, rye residue and in-furrow treatment effects on thrips	2006
	98069055	Ondreicková (2018)	The Structure and Diversity of Bacterial Communities in Differently Managed Soils Studied by Molecular Fingerprinting Methods	2018
	98086431	ONG (1991)	ABOVE AND BELOW GROUND INTERACTIONS IN AGROFORESTRY SYSTEMS	1991
	98073718	Ormerod (1998)	Effects of experimental acidification and liming on terrestrial invertebrates: implications for calcium availability to vertebrates	1998
	98048976	Orr (2015)	Transition to second generation cellulosic biofuel production systems reveals limited negative impacts on the soil microbial community structure	2015
	98059024	Orrù (2021)	How Tillage and Crop Rotation Change the Distribution Pattern of Fungi	2021
	98071247	Ortner (2022)	Soil properties after one year of interseeded cover cropping in topographically diverse agricultural landscape	2022
	98074930	Otieno (2019)	Maize-field complexity and farming system influence insectivorous birds' contribution to arthropod herbivore regulation	2019
	98073917	Ouyang (2018)	Soil enzyme activities and abundance of microbial functional genes involved in nitrogen transformations in an organic farming system	2018
	98067979	Panettieri (2020)	Long-term impacts of conservation tillage on Mediterranean agricultural soils: shifts in microbial communities despite limited effects on chemical properties	2020
	98075472	Pannu (2019)	Nitrous oxide emissions associated with ammonia-oxidizing bacteria abundance in fields of switchgrass with and without intercropped alfalfa	2019
	98057089	Papini (1998)	Tillage effects on seasonal nitrate dynamics, leaching and microbial activity in continuous maize production.	1998
	98073350	Parisi (2020)	Diversity of saproxylic beetle communities in chestnut agroforestry systems	2020
	98067065	Pastorelli (2010)	mRNA recovery and denitrification gene expression in clay-soil bacterial communities under different agricultural managements	2010
	98068251	Pastorelli (2013)	Consequences on macroporosity and bacterial diversity of adopting a no-tillage farming system in a clayish soil of Central Italy	2013
	98057361	Patanita (2020)	Effect of Tillage System and Cover Crop on Maize Mycorrhization and Presence of Magnaporthiopsis maydis	2020
	98049056	Pavuk (1997)	Ground beetle (Coleoptera: Carabidae) activity density and community composition in vegetationally diverse corn agroecosystems	1997
	98089090	Paz-Ferreiro (2012)	Effects of mussel shell addition on the chemical and biological properties of a Cambisol	2012
	98088614	Peele (2017)	Effects of Woody Biomass Harvests on a Population of Plethodontid Salamanders in Southeast Indiana	2017
	98066708	PERDUE (1989)	SEASONAL ABUNDANCE OF SOIL MITES (ACARI) IN EXPERIMENTAL AGROECOSYSTEMS - EFFECTS OF DROUGHT IN NO-TILLAGE AND CONVENTIONAL TILLAGE	1989
	98069213	Pereira (2007)	Effect of herbicides on soil arthropod community of bean cultivated under no-tillage and conventional systems	2007
	98072190	Perez (2008)	Management of soil microbial communities to enhance populations of Fusarium graminearum-antagonists in soil	2008
	98058077	Perkus (2022)	Exploring Overwintered Cover Crops as a Soil Management Tool in Upper-midwest High Tunnels	2022
	98068514	Petersen (2002)	Dynamics of a soil microbial community under spring wheat	2002
	98073149	Petersen (2004)	Influence of different cropping systems on weed emergence in sugar beet	2004
	98256404	Phatak (1991)	Crop cover effects on weeds, diseases and insects of vegetables.	1991
	98093188	Pieper (2015)	Effects of Three Conservation Tillage Strategies on Yields and Soil Health in a Mixed Vegetable Production System	2015
	98074755	Pierce (2001)	Projecting the bird community response resulting from the adoption of shelterbelt agroforestry practices in Eastern Nebraska	2001
	98067050	Pittarello (2022)	Changes in Soil Quality through Conservation Agriculture in North-Eastern Italy	2022
	98057716	Plaza (2015)	Intensity of soil disturbance shapes response trait diversity of weed communities: The long-term effects of different tillage systems	2015
	98066940	Polesso (2024)	Edaphic fauna and residue decomposition rate under different management of plant species in no-tillage system	2024
	98066430	Pollnac (2008)	Spatial patterns, species richness and cover in weed communities of organic and conventional no-tillage spring wheat systems	2008
	98069028	Pollnac (2009)	Using Species-Area Curves to Examine Weed Communities in Organic and Conventional Spring Wheat Systems	2009
	98079413	Polyanskaya (1997)	The change in composition of microbial biomass in cultivated soils	1997
	98084023	Prasad (2023)	Field management practices in agroforestry systems influence organic carbon and biological properties of soil	2023
	98087922	Pratt (2022)	Fall-sown small grain cover crops for weed suppression and soil moisture management in an irrigated organic agroecosystem	2022
	98104804	Prayogo (2021)	Does different management and organic inputs in agroforesty system impact the changes on soil respiration and microbial biomass carbon?	2021
	98123506	Presley (2018)	Soil health and yields on Non-sodic soils amended with flue gas desulfurization gypsum.	2018
	98067572	Pressler (2017)	Coupled biochar amendment and limited irrigation strategies do not affect a degraded soil food web in a maize agroecosystem, compared to the native grassland	2017
	98067472	Pretorius (2018)	Comparing the Effects of Two Tillage Operations on Beneficial Epigeal Arthropod Communities and Their Associated Ecosystem Services in Sugar Beets	2018
	98076357	Price (1998)	Spatial and temporal distribution of earthworms in a temperate intercropping system in southern Ontario, Canada	1998
	98089978	Prieur (2020)	Palatability of common cover crops to voles (Microtus)	2020
	98096685	Provance-Bowley (2010)	Calcium Silicate Suppresses Powdery Mildew and Increases Yield of Field Grown Wheat	2010
	98085938	Pruett (2009)	It's Not Easy Being Green: Wind Energy and a Declining Grassland Bird	2009
	98068617	Puchkova (2020)	The occurrence of antagonists microorganisms to phytopathogenic fungi in consideration of various tillages	2020
	98102410	Puffer (2022)	Birds not in flight: using camera traps to observe ground use of birds at a wind-energy facility	2022
	98253579	Puškarić (2019)	Influence of intercropping of wheat in walnut orchards on the nematode trophic groups in the soil.	2019
	98075159	Questad (2011)	Evaluating patterns of biodiversity in managed grasslands using spatial turnover metrics	2011
	98049084	Quinn (2016)	The Effect of Conservation Tillage and Cover Crop Residue on Beneficial Arthropods and Weed Seed Predation in Acorn Squash	2016
	98071051	Quintanilla-Tornel (2016)	Effects of mulching on above and below ground pests and beneficials in a green onion agroecosystem	2016
	98076587	Quispe (2021)	Use of cover crops for sustainable soil management associated with corn (Zea mays L.) cultivation	2021
	98070852	Ramirez (2023)	No-till marginally mitigates the impact of harvesting corn stover on soil microbial parameters	2023
	98070433	Ratke (2023)	Can Soil Moisture and Crop Production Be Influenced by Different Cropping Systems?	2023
	98074366	Ray (2022)	Cover crop selection affects maize susceptibility to the fungal pathogen Fusarium verticillioides	2022
	98067727	Reardon (2014)	Diazotroph community structure and abundance in wheat-fallow and wheat-pea crop rotations	2014
	98256598	Reeves (1976)	Effects of cultivation and herbicide usage in successive wheat crops.	1976
	98077205	Regan (2020)	Prevalence of Early- and Late-Season Pest Damage to Corn in Cover Crop-Based Reduced-Tillage Organic Systems	2020
	98103578	Reiss (2022)	Promoting enhanced ecosystem services from cover crops using intra- and interspecific diversity	2022
	98078342	Revillini (2019)	Plant Diversity and Fertilizer Management Shape the Belowground Microbiome of Native Grass Bioenergy Feedstocks	2019
	98074031	Rezende (2014)	Extrafloral nectaries of associated trees can enhance natural pest control	2014
	98066434	Rieff (2020)	Impact of no-tillage versus conventional maize plantation on soil mesofauna with and without the use of a lambda-cyhalothrin based insecticide: A terrestrial model ecosystem experiment	2020
	98075415	Rigueiro-Rodríguez (2010)	The effects of fertilization with anaerobic, composted and pelletized sewage sludge on soil, tree growth, pasture production and biodiversity in a silvopastoral system under ash (Fraxinus excelsior L.)	2010
	98100929	Rinady (2023)	The effect of land management and organic matter inputs on bacterial population and soil nutrients across different types of agroforestry system	2023
	98069065	Rincon-Florez (2020)	Significant effects on soil microbial communities were not detected after strategic tillage following 44 years of conventional or no-tillage management	2020
	98057545	Rivers (2020)	Cover crops support arthropod predator activity with variable effects on crop damage during transition to organic management	2020
	98076297	Rizali (2013)	Long-term change of ant community structure in cacao agroforestry landscapes in Indonesia	2013
	98076820	Roa (2022)	Effect of cover crop rotation on rhizospheric and soil microbial community in a corn-soybean rotation system	2022
	98073112	Robertson (2011)	Perennial biomass feedstocks enhance avian diversity	2011
	98073329	Robertson (2011)	Avian Use of Perennial Biomass Feedstocks as Post-Breeding and Migratory Stopover Habitat	2011
	98074277	Robertson (2012)	Agroenergy Crops Influence the Diversity, Biomass, and Guild Structure of Terrestrial Arthropod Communities	2012
	98075060	Robertson (2012)	ARE AGROFUELS A CONSERVATION THREAT OR OPPORTUNITY FOR GRASSLAND BIRDS IN THE UNITED STATES?	2012
	98073537	Robertson (2013)	Perennial Agroenergy Feedstocks as En Route Habitat for Spring Migratory Birds	2013
	98069236	Romaneckas (2016)	IMPACT OF TILLAGE SYSTEMS ON CHEMICAL, BIOCHEMICAL AND BIOLOGICAL COMPOSITION OF THE SOIL	2016
	98049017	Romano (2023)	Impact of conservation tillage on wheat performance and its microbiome	2023
	98089441	Romero-Salas (2021)	Changes in the bacterial community structure in soil under conventional and conservation practices throughout a complete maize (Zea mays L.) crop cycle	2021
	98058369	Rondon (2013)	GROUND BEETLE (COLEOPTERA: CARABIDAE) POPULATIONS IN COMMERCIAL ORGANIC AND CONVENTIONAL POTATO PRODUCTION	2013
	98073362	Rosalino (2009)	The role of habitat patches on mammalian diversity in cork oak agroforestry systems	2009
	98069758	Roth (2005)	Grassland bird response to harvesting switchgrass as a biomass energy crop	2005
	98058460	Rottler (2019)	Agricultural management effects on soil health across the US Southern Great Plains	2019
	98090323	Rowen (2020)	Fertilizing Corn With Manure Decreases Caterpillar Performance but Increases Slug Damage	2020
	98059036	Rowen (2021)	Ground Predator Activity-Density and Predation Rates Are Weakly Supported by Dry-Stack Cow Manure and Wheat Cover Crops in No-Till Maize	2021
	98110473	Roy (2018)	Soil microarthropods: Biodiversity and role in grassland and agroforestry ecosystems	2018
	98256139	Ruberson (1997)	Insect populations in a cover crop/strip tillage system.	1997
	98076075	Rudolph (2020)	Effects of Annual and Perennial Alleyway Cover Crops on Physical, Chemical, and Biological Properties of Soil Quality in Pacific Northwest Red Raspberry	2020
	98066547	Ruscoe (2022)	Conservation agriculture practices have changed habitat use by rodent pests: implications for management of feral house mice	2022
	98057091	Rusu (2015)	INFLUENCE OF TILLAGE SYSTEM AND WEED CONTROL METHODS ON THE WEEDING AND SOIL WEED SEED BANK	2015
	98103566	Rutan (2022)	Soil bacterial community composition following cover crops and corn nitrogen management	2022
	98100763	Rutan (2023)	Impact of Cover Crops and Nitrogen Management on Soil Bacterial Alpha Diversity	2023
	98082048	Rutto (2003)	Seasonal fluctuations in mycorrhizal spore populations and infection rates of vineyard soils planted with five legume cover crops	2003
	98087106	Ryan (2010)	Management Filters and Species Traits: Weed Community Assembly in Long-Term Organic and Conventional Systems	2010
	98057088	Sabatini (1997)	Long-term effects of three different continuous tillage practices on Collembola populations	1997
	98068727	Sabluk (2021)	Effect of various agriculture systems on pest entomofauna diversity	2021
	98067154	Sadeghi (2023)	Predicting microbial responses to changes in soil physical and chemical properties under different land management	2023
	98072761	Sáenz-Romo (2019)	Effect of ground-cover management on predatory mites (Acari: Phytoseiidae) in a Mediterranean vineyard	2019
	98079181	Saggar (2001)	Soil microbial biomass, metabolic quotient, and carbon and nitrogen mineralisation in 25-year-old Pinus radiata agroforestry regimes	2001
	98066840	Sainju (2021)	Soil health indicators and crop yield in response to long-term cropping sequence and nitrogen fertilization	2021
	98070655	Sainju (2021)	Carbon dioxide flush as a soil health indicator related to soil properties and crop yields	2021
	98057543	SalinasGarcia (1997)	Soil carbon and nitrogen dynamics as affected by long-term tillage and nitrogen fertilization	1997
	98076232	Salmerón (2019)	Effects of cover crops on soil biota, soil fertility and weeds, and Pratylenchus suppression in experimental conditions	2019
	98066718	Samedani (2022)	Effect of cover crops residue on weed control and yield in conservation tillage tomato (Lycopersicon esculentum Mill.) production	2022
	98106575	Sánchez-Fernández (2020)	Farming system and soil management affect butterfly diversity in sloping olive groves	2020
	98066846	Sánchez-Moreno (2009)	Effects of agricultural management on nematode-mite assemblages: Soil food web indices as predictors of mite community composition	2009
	98253970	Sanford (2015)	Comparative productivity of maize, switchgrass, Miscanthus, poplar, prairie, and other cellulosic bioenergy crops in the North Central US.	2015
	98086846	Sankhyan (2024)	Sustainable soil management: Insights from a 47-year maize-wheat cropping system study	2024
	98057487	Santín-Montanyá (2018)	Arable weed species associated with soil tillage systems under Mediterranean conditions	2018
	98057146	Santín-Montanyá (2020)	The influence of soil tillage system onSalsola kaliL. emergence during the fallow period within cereal fields	2020
	98066569	Sapkota (2012)	Fifteen years of no till increase soil organic matter, microbial biomass and arthropod diversity in cover crop-based arable cropping systems	2012
	98074204	SARKAR (1991)	ROLE OF PHOSPHORUS FERTILIZERS ON THE EFFECTIVENESS OF UREA AND LIME IN FISH SURVIVAL AND YIELD AND THEIR INFLUENCE ON LATERITIC POND ECOSYSTEM	1991
	98099438	Sarkar (2023)	Machine learning soil-environmental impacts on agroecosystems for relating microbial biomass to soil carbon sequestration	2023
	98256274	Sarrantonio (1995)	Microbial activity and nitrogen dynamics following a winter annual green manure.	1995
	98057500	Scala (2016)	Climate, Soil Management, and Cultivar Affect Fusarium Head Blight Incidence and Deoxynivalenol Accumulation in Durum Wheat of Southern Italy	2016
	98058919	Schaeffer (2011)	Characterization of the Arthropod Community Associated with Switchgrass (Poales: Poaceae) in Nebraska	2011
	98057986	Schlatter (2018)	Fungal community composition and diversity vary with soil depth and landscape position in a no-till wheat-based cropping system	2018
	98068700	Schlatter (2019)	Mining the Drilosphere: Bacterial Communities and Denitrifier Abundance in a No-Till Wheat Cropping System	2019
	98066248	Schlatter (2020)	Spatio-temporal scales of soil bacterial communities in conventional and no-till wheat fields	2020
	98066450	Schlatter (2020)	Soil acidification modifies soil depth-microbiome relationships in a no-till wheat cropping system	2020
	98066539	Schmidt (2018)	Long-term use of cover crops and no-till shift soil microbial community life strategies in agricultural soil	2018
	98076695	SCHONBECK (1991)	COMPARISON OF WEED BIOMASS AND FLORA IN 4 COVER CROPS AND A SUBSEQUENT LETTUCE CROP ON 3 NEW-ENGLAND ORGANIC FARMS	1991
	98049093	Schroeder (2006)	Root diseases of wheat and barley during the transition from conventional tillage to direct seeding	2006
	98058612	Schroeder (2018)	Location-dependent impacts of liming and crop rotation on bacterial communities in acid soils of the Pacific Northwest	2018
	98093122	Schuh (2019)	Effect of Switchgrass Ecotype and Cultivar on Establishment, Feeding, and Development of Fall Armyworm (Lepidoptera: Noctuidae)	2019
	98116467	Schulte (2013)	Biofuels and Biodiversity, Wildlife Habitat Restoration	2013
	98256163	Schumacher (1995)	Soil management after CRP contracts expire.	1995
	98058505	Schutter (2001)	Seasonal, soil type, and alternative management influences on microbial communities of vegetable cropping systems	2001
	98084820	Schutter (2002)	Microbial community profiles and activities among aggregates of winter fallow and cover-cropped soil	2002
	98070450	Segal (2017)	Bacterial and archaeal ammonia oxidizers respond differently to long-term tillage and fertilizer management at a continuous maize site	2017
	98069170	Sekaran (2020)	Responses of soil biochemical properties and microbial community structure to short and long-term no-till systems	2020
	98105943	Sekaran (2021)	Integration of crop and livestock enhanced soil biochemical properties and microbial community structure	2021
	98092219	Senbayram (2019)	Effect of biochar origin and soil type on the greenhouse gas emission and the bacterial community structure in N fertilised acidic sandy and alkaline clay soil	2019
	98069226	Sengupta (2015)	Bacterial Community Diversity in Soil Under two Tillage Practices as Determined by Pyrosequencing	2015
	98066627	Sengupta (2020)	Bacterial community dissimilarity in soils is driven by long-term land-use practices	2020
	98057127	Senicovscaia (2015)	IMPACT OF DIFFERENT SOIL TILLAGE PRACTICES ON BIOTA OF CHERNOZEMS IN THE NORTHERN ZONE OF THE REPUBLIC OF MOLDOVA	2015
	98068454	Shah (2010)	TILLAGE AND RESIDUE IMPACTS ON MICROBIAL BIOMASS AND SOIL C AND N DYNAMICS UNDER DIFFERENT CROPPING SYSTEMS	2010
	98110289	Sharma (2018)	Agroforestry Systems as Habitat for Avian Species: Assessing Its Role in Conservation	2018
	98104412	Shen (2021)	Effects of tillage managements on soil microbial community structure in soil aggregates of fluvo-aquic soil	2021
	98070555	Sheng (2013)	Effect of long-term tillage and mineral phosphorus fertilization on arbuscular mycorrhizal fungi in a humid continental zone of Eastern Canada	2013
	98069200	Shi (2012)	An assessment of the soil microbial status after 17 years of tillage and mineral P fertilization management	2012
	98070807	Shi (2013)	Seasonal variation of microbial biomass, activity, and community structure in soil under different tillage and phosphorus management practices	2013
	98049562	Shi (2015)	Winter effect on soil microorganisms under different tillage and phosphorus management practices in eastern Canada	2015
	98084375	Shi (2019)	Immobilization of cadmium and improvement of bacterial community in contaminated soil following a continuous amendment with lime mixed with fertilizers: A four-season field experiment	2019
	98074834	Shirley (2023)	Ring-necked pheasant nest site selection in a landscape with high adoption of fall-seeded cover crops	2023
	98080705	Shukla (2012)	Cumulative effects of tree-based intercropping on arbuscular mycorrhizal fungi	2012
	98048603	Silva (2010)	Microbial biomass under various soil- and crop-management systems in short- and long-term experiments in Brazil	2010
	98093013	Silvana (2020)	Colonization dynamics of arbuscular mycorrhizal fungi (AMF) in Ilex paraguariensis crops: Seasonality and influence of management practices	2020
	98068725	Simonsen (2010)	Endogeic and anecic earthworm abundance in six Midwestern cropping systems	2010
	98095941	Singh (2019)	Characterization of biochar and their influence on microbial activities and potassium availability in an acid soil	2019
	98070991	Singh (2021)	Responses of soil microbial community structure and greenhouse gas fluxes to crop rotations that include winter cover crops	2021
	98105348	Singh (2021)	Conservation Agriculture in Reshaping Belowground Microbial Diversity	2021
	98080092	Singh (2022)	Weed Management by In Situ Cover Crops and Anaerobic Soil Disinfestation in Plasticulture	2022
	98081920	Sirrine (2008)	Impacts of groundcover management systems on yield, leaf nutrients, weeds, and arthropods of tart cherry in Michigan, USA	2008
	98068455	Sithole (2018)	Long-term impact of no-till conservation agriculture on abundance and order diversity of soil macrofauna in continuous maize monocropping system	2018
	98108512	Skidmore (2019)	The impact of tillage regime and row cover use on insect pests and yield in organic cucurbit production	2019
	98057823	Skorda (1997)	A long-term study on effect of no-tillage on weed development and yield of continuous wheat and barley	1997
	98068863	Smith (2008)	Diversity and abundance of earthworms across an agricultural land-use intensity gradient	2008
	98058660	Smith (2010)	Season and management related changes in the diversity of nitrifying and denitrifying bacteria over winter and spring	2010
	98073082	Smith (2020)	Are cover crop mixtures better at suppressing weeds than cover crop monocultures?	2020
	98058580	Sofo (2014)	Soil microbial diversity and activity in a Mediterranean olive orchard using sustainable agricultural practices	2014
	98058186	Song (2022)	Effects of frequency and amount of stover mulching on soil nitrogen and the microbial functional guilds of the endosphere and rhizosphere	2022
	98068535	Soonthornpoct (2000)	The colonization of maize seedling roots and rhizosphere by Fusarium spp. in Mississippi in two soil types under conventional tillage and no-tillage systems	2000
	98070869	Souza (2020)	Microbial activity in soil with onion grown in a no-tillage system with single or intercropped cover crops	2020
	98124361	Special Issue: Bioenergy... (2014)	Special Issue: Bioenergy and the conservation of biodiversity.	2014
	98073539	Spencer (2009)	Refuge or Reservoir? The Potential Impacts of the Biofuel Crop Miscanthus x giganteus on a Major Pest of Maize	2009
	98071792	Spiesman (2019)	Harvesting effects on wild bee communities in bioenergy grasslands depend on nesting guild	2019
	98070316	Spliethoff (2023)	Soil microbial properties are improved by the adoption of soil management and conservation practices in no-tillage system	2023
	98048685	Sprunger (2020)	Systems with greater perenniality and crop diversity enhance soil biological health	2020
	98110489	Sridhar (2018)	Microbial biodiversity in agroforestry systems	2018
	98048600	Stahl (1999)	Fungal presence in paired cultivated and uncultivated soils in central Iowa, USA	1999
	98085562	Stahlheber (2016)	Balancing biofuel production and biodiversity: Harvesting frequency effects on production and community composition in planted tallgrass prairie	2016
	98048826	Stallman (1996)	Small-mammal use of an experimental strip intercropping system in northeastern Iowa	1996
	98073037	Stamps (2009)	Survey of Diversity and Abundance of Ground-dwelling Arthropods in a Black Walnut-forage Alley-cropped System in the Mid-western United States	2009
	98082897	Stamps (2009)	The ecology and economics of insect pest management in nut tree alley cropping systems in the Midwestern United States	2009
	98058249	Steinberger (2023)	Free-living nematode community structure and distribution within vineyard soil aggregates under conventional and organic management practices	2023
	98067017	STINNER (1984)	SOME OBSERVATIONS ON ECOLOGY OF THE STALK BORER (PAPAIPEMA-NEBRIS (GN), NOCTUIDAE) IN NO-TILLAGE CORN AGROECOSYSTEMS	1984
	98066339	STINNER (1988)	SOIL AND FOLIAGE ARTHROPOD COMMUNITIES IN CONVENTIONAL, REDUCED AND NO-TILLAGE CORN (MAIZE, ZEA-MAYS-L) SYSTEMS - A COMPARISON AFTER 20 YEARS OF CONTINUOUS CROPPING	1988
	98128008	Stinner (1990)	Arthropods and other invertebrates in conservation-tillage agriculture.	1990
	98058097	Stromberger (2011)	High specific activity in low microbial biomass soils across a no-till evapotranspiration gradient in Colorado	2011
	98123252	Subbulakshmi (2009)	Conventional tillage vs conservation tillage - a review.	2009
	98066598	Sui (2023)	Deep tillage inhibits microbial species interactions and exhibits contrasting roles in bacterial and fungal assembly	2023
	98058388	Suleiman (2016)	Temporal variability of soil microbial communities after application of dicyandiamide-treated swine slurry and mineral fertilizers	2016
	98066830	Sun (2016)	No tillage combined with crop rotation improves soil microbial community composition and metabolic activity	2016
	98079121	Sun (2019)	AOA and AOB communities respond differently to changes of soil pH under long-term fertilization	2019
	98070197	Sun (2020)	Different contribution of species sorting and exogenous species immigration from manure to soil fungal diversity and community assemblage under long-term fertilization	2020
	98066976	Sundermeier (2011)	Continuous No-Till Impacts on Soil Biophysical Carbon Sequestration	2011
	98076434	Szendrei (2014)	Linking habitat complexity with predation of pests through molecular gut-content analyses	2014
	98070849	Tarafdar (2001)	Influence of straw size on activity and biomass of soil microorganisms during decomposition	2001
	98253510	Tarricone (2023)	Cover crops and rootstocks interaction on vine performances of organic 'Autumn Pearl' table grape: first results of OLTRE.BIO research project.	2023
	98071072	Tatti (2015)	Tillage Management and Seasonal Effects on Denitrifier Community Abundance, Gene Expression and Structure over Winter	2015
	98074245	Tavi (2010)	Impact of Phalaris arundinacea cultivation on microbial community of a cutover peatland	2010
	98093200	Teague (2019)	Impacts of over-seeding bermudagrass pasture with multispecies cover crops on soil water availability, microbiology, and nutrient status in North Texas	2019
	98068260	Tebrugge (1997)	Interrelation of different tillage intensities on soil structure, biological activity, yield and profit	1997
	98256227	Tebrügge (1997)	Interrelation of different tillage intensities on soil structure, biological activity, yield and profit.	1997
	98072889	Teutscherova (2017)	Comparison of lime- and biochar-mediated pH changes in nitrification and ammonia oxidizers in degraded acid soil	2017
	98070474	THOMAS (1993)	INFLUENCE OF TILLAGE SYSTEMS ON WEED ABUNDANCE IN SOUTHWESTERN ONTARIO	1993
	98123490	Tizio (2008)	The effects of system management on soil carbon dynamics.	2008
	98073758	Tomazelli (2023)	Pasture management intensification shifts the soil microbiome composition and ecosystem functions	2023
	98066247	TONHASCA (1991)	EFFECTS OF STRIP INTERCROPPING AND NO-TILLAGE ON SOME PESTS AND BENEFICIAL INVERTEBRATES OF CORN IN OHIO	1991
	98255422	Tremelling (2002)	Effects of cover crop residue management on the soil surface invertebrate community.	2002
	98068677	Treonis (2010)	Effects of organic amendment and tillage on soil microorganisms and microfauna	2010
	98048766	Treonis (2018)	Characterization of soil nematode communities in three cropping systems through morphological and DNA metabarcoding approaches	2018
	98076070	Trinchera (2019)	Mycorrhiza-mediated interference between cover crop and weed in organic winter cereal agroecosystems: The mycorrhizal colonization intensity indicator	2019
	98073843	Tripathi (2013)	The influence of litter quality and micro-habitat on litter decomposition and soil properties in a silvopasture system	2013
	98078631	Turrini (2016)	Changes in the composition of native root arbuscular mycorrhizal fungal communities during a short-term cover crop-maize succession	2016
	98057850	Tyler (2019)	Bacterial community composition under long-term reduced tillage and no till management	2019
	98104823	Udayakumar (2021)	Legume-based intercropping for the management of fall armyworm, Spodoptera frugiperda L. in maize	2021
	98067436	Umiker (2009)	Soil carbon, nitrogen, pH, and earthworm density as influenced by cropping practices in the Inland Pacific Northwest	2009
	98075505	Una (2022)	Short-term impacts of cover crops in maritime potato (Solanum tuberosum) systems	2022
	98073416	Unger (2013)	Microbial community diversity in agroforestry and grass vegetative filter strips	2013
	98070421	Upchurch (2008)	Differences in the composition and diversity of bacterial communities from agricultural and forest soils	2008
	98079116	Upton (2019)	Spatio-temporal microbial community dynamics within soil aggregates	2019
	98084804	Valkama (1999)	Differences in the intensity of nest predation in the curlew Numenius arquata:: A consequence of land use and predator densities?	1999
	98049043	Vargas (2004)	Microbial changes in soil during a maize crop season in no-till and conventional systems	2004
	98106658	Vázquez (2020)	Liming reduces N2O emissions from Mediterranean soil after-rewetting and affects the size, structure and transcription of microbial communities	2020
	98068269	Vázquez (2020)	Liming reduces N2O emissions from Mediterranean soil after-rewetting and affects the size, structure and transcription of microbial communities	2020
	98068157	Vepsäläinen (2010)	Energy crop cultivations of reed canary grass - An inferior breeding habitat for the skylark, a characteristic farmland bird species	2010
	98255021	Verde (2008)	Arthropods as biological soil quality indicators in a vineyard under different soil management.	2008
	98086476	Videira (2013)	Culture-independent molecular approaches reveal a mostly unknown high diversity of active nitrogen-fixing bacteria associated with Pennisetum purpureum-a bioenergy crop	2013
	98070384	Vink (2021)	Bacterial community dynamics varies with soil management and irrigation practices in grapevines (Vitis vinifera L.)	2021
	98089896	Vouraki (2019)	Impact of polymorphisms at the PRNP locus on the performance of dairy goats reared under low-input pastoral farming systems	2019
	98106599	Vukicevich (2020)	The effect of vineyard groundcover on the abundance of naturally occurring entomopathogenic fungi isolated using a quantitative Galleria bait method	2020
	98066349	Wagai (1998)	Land use and environmental factors influencing soil surface CO2 flux and microbial biomass in natural and managed ecosystems in southern Wisconsin	1998
	98069814	Walsh (2016)	Earthworm distribution and density across a climatic gradient within the Inland Pacific Northwest cereal production region	2016
	98068456	Wander (1998)	Tillage impacts on depth distribution of total and particulate organic matter in three Illinois soils	1998
	98082604	Wang (2007)	Changes of soil microbial biomass carbon and nitrogen with cover crops and irrigation in a tomato field	2007
	98079008	Wang (2014)	Assessing bioenergy-driven agricultural land use change and biomass quantities in the US Midwest with MODIS time series	2014
	98070105	Wang (2017)	Fertilization alters microbial community composition and functional patterns by changing the chemical nature of soil organic carbon: A field study in a Halosol	2017
	98066927	Wang (2020)	Growing-season soil microbial respiration response to long-term no tillage and spring ridge tillage	2020
	98072721	Wang (2020)	Characterizing changes in soil microbiome abundance and diversity due to different cover crop techniques	2020
	98090184	Wang (2021)	Effect of Different Agricultural Farming Practices on Microbial Biomass and Enzyme Activities of Celery Growing Field Soil	2021
	98049208	Wang (2022)	Relationships between Soil Tillage Systems, Nematode Communities and Weed Seed Predation	2022
	98075431	Wang (2023)	Effects of habitat factors on the plant diversity on naturally-restored wind farm slopes	2023
	98076236	Wang (2023)	Spatial Heterogeneity of Total and Labile Soil Organic Carbon Pools in Poplar Agroforestry Systems	2023
	98058037	WARBURTON (1984)	WILDLIFE USE OF NO-TILL AND CONVENTIONALLY TILLED CORN FIELDS	1984
	98058141	WARDLE (1993)	EFFECT OF WEED MANAGEMENT STRATEGIES ON SOME SOIL-ASSOCIATED ARTHROPODS IN MAIZE AND ASPARAGUS ECOSYSTEMS	1993
	98067587	WARDLE (1995)	THE DETRITUS FOOD-WEB AND THE DIVERSITY OF SOIL FAUNA AS INDICATORS OF DISTURBANCE REGIMES IN AGROECOSYSTEMS	1995
	98090325	Wegner (2015)	Soil Response to Corn Residue Removal and Cover Crops in Eastern South Dakota	2015
	98058969	Wenninger (2020)	Effects of Strip Tillage in Sugar Beet on Density and Richness of Predatory Arthropods	2020
	98074801	Werling (2011)	Influence of habitat and landscape perenniality on insect natural enemies in three candidate biofuel crops	2011
	98072954	Werling (2014)	Perennial grasslands enhance biodiversity and multiple ecosystem services in bioenergy landscapes	2014
	98070509	West (2023)	Tillage homogenizes soil bacterial communities in microaggregate fractions by facilitating dispersal	2023
	98068802	Wickings (2011)	Management intensity alters decomposition via biological pathways	2011
	98067967	Wickings (2013)	Management intensity interacts with litter chemistry and climate to drive temporal patterns in arthropod communities during decomposition	2013
	98070167	Wilcoxen (2018)	Use of cover crop fields by migratory and resident birds	2018
	98049190	Williams (2006)	Carbon flow from 13C-labeled straw and root residues into the phospholipid fatty acids of a soil microbial community under field conditions	2006
	98113822	Williams (2015)	Weed control problems associated with crop residue systems	2015
	98066506	WILLSON (1992)	EFFECTS OF TILLAGE AND PRIOR CROP ON THE INCIDENCE OF 5 KEY PESTS ON OHIO CORN	1992
	98256462	Wilson (1978)	Effects of tillage practices on weed control in corn.	1978
	98074371	Wilson (2018)	Summer Flowering Cover Crops Support Wild Bees in Vineyards	2018
	98085048	Wiman (2009)	Cover Crops Influence Meadow Vole Presence in Organic Orchards	2009
	98255426	Witmer (2007)	Ecology and management of rodents in no-till agriculture in Washington, USA.	2007
	98070158	Wortman (2013)	Arable weeds, cover crops, and tillage drive soil microbial community composition in organic cropping systems	2013
	98071128	Wortmann (2008)	Soil Microbial Community Change and Recovery after One-Time Tillage of Continuous No-Till	2008
	98069007	Wortmann (2010)	One-Time Tillage of No-Till Crop Land Five Years Post-Tillage	2010
	98078067	Wyland (1996)	Winter cover crops in a vegetable cropping system: Impacts on nitrate leaching, soil water, crop yield, pests and management costs	1996
	98073231	Xi (2009)	Study on the Dynamic Changes of Soil Microbial Communities in Vineyard With Covering Crops	2009
	98070736	Xiao (2019)	Microbial biomass, metabolic functional diversity, and activity are affected differently by tillage disturbance and maize planting in a typical karst calcareous soil	2019
	98073999	Xie (2024)	Integrated management of fruit trees and Bletilla striata: implications for soil nutrient profiles and microbial community structures	2024
	98070537	Xin (2018)	Abundance and depth stratification of soil arthropods as influenced by tillage regimes in a sandy loam soil	2018
	98073783	Xu (2020)	Organic amendments change soil organic C structure and microbial community but not total organic matter on sub-decadal scales	2020
	98069973	Xu (2023)	Soil bacteria, archaea, and enzymatic activity of natural and rewetted peatlands display varying patterns in response to water levels	2023
	98049213	Xu (2023)	Earthworms and long-term straw management practices interactively affect soil carbon and nitrogen forms across soil depths	2023
	98067382	Yanardag (2017)	Native soil organic matter conditions the response of microbial communities to organic inputs with different stability	2017
	98058019	Yang (2012)	Soil microbial community analysis of between no-till and tillage in a controlled horticultural field	2012
	98049302	Yang (2013)	Comparison of soil microbial community catabolic diversity between rhizosphere and bulk soil induced by tillage or residue retention	2013
	98104420	Yang (2021)	Effects of conservation tillage on soil microbial community and the function of soil carbon cycling	2021
	98067224	Yin (2020)	Population Dynamics of Wheat Root Pathogens Under Different Tillage Systems in Northeast Oregon	2020
	98072541	Yin (2021)	Impacts of lime application on soil bacterial microbiome in dryland wheat soil in the Pacific Northwest	2021
	98072572	Yin (2021)	Responses of Soil Fungal Communities to Lime Application in Wheat Fields in the Pacific Northwest	2021
	98085522	Yu (2018)	Biochar application influences microbial assemblage complexity and composition due to soil and bioenergy crop type interactions	2018
	98105904	Zagorski (2021)	Raptor resource use in agroecosystems: Cover crops and definitions of availability matter	2021
	98072421	Zangerl (2013)	Role of arthropod communities in bioenergy crop litter decomposition	2013
	98066887	Zhang (2014)	Short-term effect of tillage and crop rotation on microbial community structure and enzyme activities of a clay loam soil	2014
	98058802	Zhang (2014)	Influence of 20-Year Organic and Inorganic Fertilization on Organic Carbon Accumulation and Microbial Community Structure of Aggregates in an Intensively Cultivated Sandy Loam Soil	2014
	98059010	Zhang (2014)	Organic amendment effects on aggregate-associated organic C, microbial biomass C and glomalin in agricultural soils	2014
	98073109	Zhang (2017)	Soil depth and crop determinants of bacterial communities under ten biofuel cropping systems	2017
	98074291	Zhang (2017)	Time-dependent shifts in populations and activity of bacterial and archaeal ammonia oxidizers in response to liming in acidic soils	2017
	98074705	Zhang (2017)	The effects of combinations of biochar, lime, and organic fertilizer on nitrification and nitrifiers	2017
	98068547	Zhang (2018)	Linking macroaggregation to soil microbial community and organic carbon accumulation under different tillage and residue managements	2018
	98066811	Zhang (2022)	Nitrogen addition mediates the effect of soil microbial diversity on microbial carbon use efficiency under long-term tillage practices	2022
	98067116	Zhang (2022)	Response of Fungal Sub-Communities in a Maize-Wheat Rotation Field Subjected to Long-Term Conservation Tillage Management	2022
	98072739	Zhang (2022)	Leveraging functional traits of cover crops to coordinate crop productivity and soil health	2022
	98066323	Zhang (2024)	Microbial regulation of aggregate stability and carbon sequestration under long-term conservation tillage and nitrogen application	2024
	98077143	Zhao (2015)	Soil microbial community structure and activity in a 100-year-old fertilization and crop rotation experiment	2015
	98048595	Zhao (2020)	Reductive soil disinfestation incorporated with organic residue combination significantly improves soil microbial activity and functional diversity than sole residue incorporation	2020
	98076110	Zhao (2022)	Effects of biochar and chemical fertilizer amendment on diazotrophic abundance and community structure in rhizosphere and bulk soils	2022
	98048696	Zhao (2023)	Metagenomic insights into the alteration of soil N-cycling-related microbiome and functions under long-term conversion of cropland to Miscanthus	2023
	98048601	Zhao (2024)	Effects of long-term conservation tillage on N2 and N2O emission rates and N2O emission microbial pathways in Mollisols	2024
	98072775	Zheng (2018)	Effects of cover crop in an apple orchard on microbial community composition, networks, and potential genes involved with degradation of crop residues in soil	2018
	98072849	Zheng (2018)	Changes in the soil bacterial community structure and enzyme activities after intercrop mulch with cover crop for eight years in an orchard	2018
	98068313	Zhou (2021)	Changes in soil physicochemical properties and bacterial communities at different soil depths after long-term straw mulching under a no-till system	2021
	98083002	Zhu (2017)	Carbon-driven enrichment of the crucial nitrate-reducing bacteria in limed peat soil microcosms	2017
	98066674	Zhu (2021)	Improvement of physico-chemical properties and microbiome in different salinity soils by incorporating Jerusalem artichoke residues	2021
	98087955	Zibilske (2009)	Black oat cover crop management effects on soil temperature and biological properties on a Mollisol in Texas, USA	2009
	98066897	Zuber (2018)	Carbon and Nitrogen Content of Soil Organic Matter and Microbial Biomass under Long-Term Crop Rotation and Tillage in Illinois, USA	2018
	98071815	Zumpf (2021)	Influence of shrub willow buffers strategically integrated in an Illinois corn-soybean field on soil health and microbial community composition	2021

## Sheet: Excluded on population
	Excluded on population
	Item ID	Short Title	Title	Year
	98253439	Adamič (2023)	Cover crop development and weed suppression effect under different tillage systems.	2023
	98084492	Adler (2006)	Biomass yield and biofuel quality of switchgrass harvested in fall or spring	2006
	98072228	Alderson (2019)	Trajectories of ecosystem change in restored blanket peatlands	2019
	98070765	Anejionu (2019)	Preliminary farm-level estimation of 20-year impact of introduction of energy crops in conventional farms in the UK	2019
	98066930	Angelella (2019)	Pollinator Refuge Establishment and Conservation Value: Impacts of Seedbed Preparations, Seed Mixtures, and Herbicides	2019
	98074526	Ansari (2023)	Bacterial community diversity for three selected land use systems as affected by soil moisture regime	2023
	98108033	Aziz (2019)	Alternative fertilizers and sustainable agriculture	2019
	98076848	Baah-Acheamfour (2020)	Forest and perennial herbland cover reduce microbial respiration but increase root respiration in agroforestry systems	2020
	98085402	Baggs (2010)	Changing pH shifts the microbial sourceas well as the magnitude of N2O emission from soil	2010
	98114845	Bal (2014)	Effect of soil management on Heterorhabditis bacteriophora GPS11 persistence and biological control in a vegetable production system	2014
	98111242	Bal (2017)	Effect of habitat and soil management on dispersal and distribution patterns of entomopathogenic nematodes	2017
	98089397	Baranyai (2021)	Seed germination and seedling survival of Drosera rotundifolia (L.) cultivated on Sphagnum: Influence of cultivation methods and conditions, seed density, Sphagnum species and vascular plant cover	2021
	98068446	Barwicki (2020)	Impact of acidification of liquid manure with sulfuric acid on selected physicochemical properties of soils in chosen crops	2020
	98058344	Bastian (2009)	Impact of wheat straw decomposition on successional patterns of soil microbial community structure	2009
	98097883	Batcheler (2024)	Assessing silvopasture management as a strategy to reduce fuel loads and mitigate wildfire risk	2024
	98067926	Bell (2023)	Cropping system drives microbial community response to simulated climate change and plant inputs	2023
	98114364	Ben (2015)	The importance of land use change in the environmental balance of biofuels	2015
	98076082	Beule (2019)	Crop Diseases and Mycotoxin Accumulation in Temperate Agroforestry Systems	2019
	98091337	Bigot (2022)	Influence of vineyard inter-row management and clone on 'Sauvignon Blanc' performance in Friuli Venezia Giulia (north-eastern Italy)	2022
	98083844	Blache (2018)	Fully exploiting catch crops and regrowth in organic meat sheep systems: the experience of a livestock farmer in the Drome region	2018
	98091857	Blair (1997)	Changes in soil N pools in response to earthworm population manipulations in agroecosystems with different N sources	1997
	98058529	Blanco-Canqui (2023)	Cover crops and soil health in rainfed and irrigated corn: What did we learn after 8 years?	2023
	98075166	Blanco-Canqui (2024)	Do cover crop mixtures improve soil physical health more than monocultures?	2024
	98117843	Blaydes (2021)	Opportunities to enhance pollinator biodiversity in solar parks	2021
	98076856	Blesh (2018)	Functional traits in cover crop mixtures: Biological nitrogen fixation and multifunctionality	2018
	98075400	Bradley (2002)	Long-term effects of catchment liming on invertebrates in upland streams	2002
	98067960	Brainard (2004)	Weed suppression in a broccoli-winter rye intercropping system	2004
	98085075	Brandsæter (2012)	Effects of repeated clover undersowing in spring cereals and stubble treatments in autumn on Elymus repens, Sonchus arvensis and Cirsium arvense	2012
	98254418	Bright (2009)	Spatial overlap of wind farms on peatland with sensitive areas for birds.	2009
	98256263	Britt (1994)	Clematis vitalba (old man's beard) as a competitive "weed" in hedgerows and the effects of hedge cutting regimes on its development.	1994
	98071850	Bruce (2022)	Cover crop-based reduced tillage management impacts organic squash yield, pest pressure, and management time	2022
	98071234	BRUST (1994)	EFFECTS OF CROP-ROTATION AND REDUCED CHEMICAL INPUTS ON PESTS AND PREDATORS IN MAIZE AGROECOSYSTEMS	1994
	98073083	Bryant (2014)	Cover crop mulches influence biological control of the imported cabbageworm (Pieris rapae L., Lepidoptera: Pieridae) in cabbage	2014
	98057196	Büchi (2020)	Cover crops to secure weed control strategies in a maize crop with reduced tillage	2020
	98097839	Buergler (2005)	Botanical composition and forage production in an emulated silvopasture	2005
	98254415	Butkutė (2008)	Study on long-term meadow productivity and botanical composition in response to different liming and fertilization.	2008
	98066621	BYRNES (1986)	FUNGI CAUSING STALK ROT OF CONVENTIONAL-TILLAGE AND NO-TILLAGE CORN IN DELAWARE	1986
	98077818	Calvert (2015)	More solar farms or more bioenergy crops? Mapping and assessing potential land-use conflicts among renewable energy technologies in eastern Ontario, Canada	2015
	98072804	Campbell (2012)	Use of short-rotation coppice willow crops by birds and small mammals in central New York	2012
	98074556	Carabajal-Capitán (2021)	Seed Predation of Interseeded Cover Crops and Resulting Impacts on Ground Beetles	2021
	98057206	CARDINA (1991)	LONG-TERM TILLAGE EFFECTS ON SEED BANKS IN 3 OHIO SOILS	1991
	98069000	Cardina (1996)	Postdispersal predation of velvetleaf (Abutilon theophrasti) seeds	1996
	98080803	Casagrande (2017)	Enhancing planned and associated biodiversity in French farming systems	2017
	98097896	Cervantes-López (2024)	A global meta-analysis on patterns of amphibian and reptile diversity in agroforestry systems	2024
	98075439	Cervená (2020)	THE IMPORTANCE OF WINDBREAKS AND THEIR ECOSYSTEM SERVICES: REVIEW	2020
	98057087	Chetan (2016)	INFLUENCE OF SOIL TILLAGE UPON WEEDS, PRODUCTION AND ECONOMICAL EFFICIENCY OF CORN CROP	2016
	98079202	Chiatante (2019)	Bird diversity in short rotation coppice in Northern Italy	2019
	98076922	Choi (2018)	Spatial Structuring of Cellulase Gene Abundance and Activity in Soil	2018
	98086547	Choi (2023)	Environmental Co-Benefits of Maintaining Native Vegetation With Solar Photovoltaic Infrastructure	2023
	98072645	Conkling (2018)	Impacts of biomass production at civil airports on grassland bird conservation and aviation strike risk	2018
	98067053	Conn (2006)	Weed seed bank affected by tillage intensity for barley in Alaska	2006
	98073183	Cottney (2020)	The Correct Cover Crop Species Integrated with Slurry Can Increase Biomass, Quality and Nitrogen Cycling to Positively Affect Yields in a Subsequent Spring Barley Rotation	2020
	98077926	Crabtree (1998)	Applications of actions for environmentally sensitive areas: Examples in Scotland	1998
	98084872	Das (2018)	Perennial Grass Bioenergy Cropping on Wet Marginal Land: Impacts on Soil Properties, Soil Organic Carbon, and Biomass During Initial Establishment	2018
	98076947	Davidson (2004)	Micromorphological assessment of the effect of liming on faunal excrement in an upland grassland soil	2004
	98075105	Dawadi (2019)	Impact of cover cropping on non-target arthropod pests of red maple trees in nursery production	2019
	98101047	Dazaea (2022)	The effect of establishment method and shade zone within solar arrays on pasture production in an agrivoltaic production system	2022
	98075623	de Lucas (2008)	Collision fatality of raptors in wind farms does not depend on raptor abundance	2008
	98093111	Dhondt (2007)	Avian species richness and reproduction in shortrotation coppice habitats in central and western New York	2007
	98074778	Dickson (2010)	Melilotus officinalis (yellow sweetclover) causes large changes in community and ecosystem processes in both the presence and absence of a cover crop	2010
	98076133	Dobbratz (2022)	Inconsistent effects of species diversity and N fertilization on soil microbes and carbon storage in perennial bioenergy cropping systems	2022
	98072462	Douglas (2011)	Changes in the abundance and distribution of upland breeding birds at an operational wind farm	2011
	98080462	Drexler (2021)	Carbon sequestration in hedgerow biomass and soil in the temperate climate zone	2021
	98074052	Dubowski (2013)	Developing new-generation machinery for vegetation management on protected wetlands in Poland	2013
	98079931	Duden (2018)	Impact of increased wood pellet demand on biodiversity in the south-eastern United States	2018
	98058847	DuPont (2010)	No-tillage conversion of harvested perennial grassland to annual cropland reduces root biomass, decreases active carbon stocks, and impacts soil biota	2010
	98070569	DuPont (2014)	Root traits and soil properties in harvested perennial grassland, annual wheat, and never-tilled annual wheat	2014
	98073755	Edwards (2023)	Liming and spring salamander abundance	2023
	98073859	Elhakeem (2019)	Cover crop mixtures result in a positive net biodiversity effect irrespective of seeding configuration	2019
	98057890	Endale (2010)	Management implications of conservation tillage and poultry litter use for Southern Piedmont USA cropping systems	2010
	98077036	Fartmann (2022)	Effects of land-use and climate change on grasshopper assemblages differ between protected and unprotected grasslands	2022
	98073174	Fernández-Bellon (2019)	Effects of development of wind energy and associated changes in land use on bird densities in upland areas	2019
	98072555	Finney (2017)	Functional diversity in cover crop polycultures increases multifunctionality of an agricultural system	2017
	98085186	FITZGIBBON (1993)	THE DISTRIBUTION OF GRAY SQUIRREL DREYS IN FARM WOODLAND - THE INFLUENCE OF WOOD AREA, ISOLATION AND MANAGEMENT	1993
	98069503	Fliegerová (2012)	The effect of maize silage as co-substrate for swine manure on the bacterial community structure in biogas plants	2012
	98095653	Flint (2018)	Plant community response to switchgrass (Panicum virgatum) population source in establishing prairies	2018
	98254256	Fornasier (2013)	Biochar effects on C and N mineralization and biochemical properties of soil amended with bioenergy by-products [Conference poster].	2013
	98077737	Forster (2021)	Influence of liming and sward management on soil carbon storage by semi-improved upland grasslands	2021
	98057362	Fracchiolla (2018)	Effects of Conservative Tillage and Nitrogen Management on Weed Seed Bank after a Seven-Year Durum Wheat-Faba Bean Rotation	2018
	98057949	Franzen (2019)	Asymbiotic Nitrogen Fixation is Greater in Soils under Long-Term No-Till Versus Conventional Tillage	2019
	98254617	Franzluebbers (2005)	Soil responses under integrated crop and livestock production.	2005
	98068296	Franzluebbers (2008)	Soil physical responses to cattle grazing cover crops under conventional and no tillage in the Southern Piedmont USA	2008
	98074332	Freeman (2023)	Acidification of previously limed upland pastures-An overlooked flood risk factor?	2023
	98115242	Gan (2014)	Whole-genome sequences of 13 endophytic bacteria isolated from shrub willow (Salix) grown in Geneva, New York	2014
	98068312	Garrett (2001)	Impact of the rhizosphere on soil microarthropods in agroecosystems on the Georgia piedmont	2001
	98112754	Gaudig (2016)	Sphagnum farming	2016
	98083829	Geoffroy (2017)	Molecular Characterization of Arbuscular Mycorrhizal Fungi in an Agroforestry System Reveals the Predominance of Funneliformis spp. Associated with Colocasia esculenta and Pterocarpus officinalis Adult Trees and Seedlings	2017
	98114805	Gillespie (2014)	Nest survival of Red-winged Blackbirds in agricultural areas developed for wind energy	2014
	98074407	Gonzalez (2023)	Evaluation of winter cover crop methods for management of flatheaded appletree borer (Coleoptera: Buprestidae)	2023
	98079717	Grandstaff (2023)	Attraction of Bees to Native and Introduced Willows (Salix spp.)	2023
	98086638	Graziani (2012)	Size and composition of weed seedbank in long-term organic and conventional low-input cropping systems	2012
	98071141	Guggenberger (1999)	Bacterial and fungal cell-wall residues in conventional and no-tillage agroecosystems	1999
	98073723	Hallama (2019)	Hidden miners - the roles of cover crops and soil microorganisms in phosphorus cycling through agroecosystems	2019
	98048651	Hellwig (2002)	Grass weed interference and nitrogen accumulation in no-tillage corn	2002
	98074214	Holland (2021)	Longhorned Beetle Functional Diversity n Response to Biomass Harvesting	2021
	98113991	Hossain (2015)	Brassicaceae cover crops reduce Aphanomyces pea root rot without suppressing genetic potential of microbial nitrogen cycling	2015
	98066582	HOUSE (1989)	INFLUENCE OF COVER CROPPING AND NO-TILLAGE PRACTICES ON COMMUNITY COMPOSITION OF SOIL ARTHROPODS IN A NORTH-CAROLINA AGROECOSYSTEM	1989
	98254806	Huguenin-Elie (2014)	Effect of liming on buttercup control.	2014
	98072315	Kadziene (2020)	Tillage and cover crop influence on weed pressure and Fusarium infection in spring cereals	2020
	98255114	Kaeser (2010)	Environmental benefits of agroforestry.	2010
	98049153	Kaiser (2014)	Impact of tillage intensity on carbon and nitrogen pools in surface and sub-surface soils of three long-term field experiments	2014
	98255935	Kapshtyk (2001)	Sustainable development issues for agroecosystems of the Ukrainian forest-steppe zone.	2001
	98074707	Kay (2020)	Agroforestry can enhance foraging and nesting resources for pollinators with focus on solitary bees at the landscape scale	2020
	98117324	Keiser (2012)	Quality deficiencies on potato (Solanum tuberosum L.) tubers caused by Rhizoctonia solani, wireworms (Agriotes ssp.) and slugs (Deroceras reticulatum, Arion hortensis) in different farming systems	2012
	98067823	Keller (2017)	Long-Term Soil Structure Observatory for Monitoring Post-Compaction Evolution of Soil Structure	2017
	98071491	Kersey (2024)	25-years of stewardship programs enhance regenerative outcomes in river delta soils of southwestern British Columbia, Canada	2024
	98116626	Knight (2013)	Effects of agricultural conservation practices on oxbow lake watersheds in the mississippi river alluvial plain	2013
	98254964	Kravchenko (2012)	Quality and dynamics of soil organic matter in a typical Chernozem of Ukraine under different long-term tillage systems.	2012
	98091333	Kuht (2019)	Changes in the Soil Microbial Hydrolytic Activity and the Content of Organic Carbon and Total Nitrogen by Growing Spring Barley Undersown with Red Clover in Different Farming Systems	2019
	98102386	Kuht (2022)	Soil Microbial Activity in Different Cropping Systems under Long-Term Crop Rotation	2022
	98254927	Kula (2007)	Soil fauna and its response to liming.	2007
	98068931	Lal (2013)	Enhancing ecosystem services with no-till	2013
	98067842	Lalande (2009)	Impact of natural or industrial liming materials on soil properties and microbial activity	2009
	98091425	Larkin (2024)	Effects of Different Cover Crops and Amendments on Soil and Crop Properties in Organic Vegetable Production	2024
	98070476	Légère (2005)	Seedbank-plant relationships for 19 weed taxa in spring barley-red clover cropping systems	2005
	98058939	Linsler (2016)	Effects of cover crop growth and decomposition on the distribution of aggregate size fractions and soil microbial carbon dynamics	2016
	98073679	Lopucki (2016)	An assessment of non-volant terrestrial vertebrates response to wind farms-a study of small mammals	2016
	98083101	Marconi (2019)	Application of Unmanned Aerial System for Management of Tomato Cropping System	2019
	98071109	Mayr (2015)	THE POTENTIAL OF THE ENERGY CROP SILPHIUM PERFOLIATUM L.	2015
	98058916	Mccalmont (2017)	Environmental costs and benefits of growing Miscanthus for bioenergy in the UK	2017
	98069095	Melo (2021)	Quantification of the weed seed bank under different soil management systems	2021
	98254810	Overthrow (2007)	Influence of green manuring in wheat rotations under different cultivation systems.	2007
	98095027	Pandey (2017)	Biological nitrogen fixation in three long-term organic and conventional arable crop rotation experiments in Denmark	2017
	98254172	Paudel (2011)	Soil quality parameters for row-crop systems and grazed pastures with agroforestyry buffers.	2011
	98111478	Pe'er (2017)	Adding Some Green to the Greening: Improving the EU's Ecological Focus Areas for Biodiversity and Farmers	2017
	98093900	Peacock (2000)	Responses of the willow beetle Phratora vulgatissima to genetically and spatially diverse Salix spp. plantations	2000
	98075557	Pearce-Higgins (2009)	The distribution of breeding birds around upland wind farms	2009
	98254937	Pedroli (2013)	Is energy cropping in Europe compatible with biodiversity? - Opportunities and threats to biodiversity from land-based production of biomass for bioenergy purposes.	2013
	98114327	Peste (2015)	How to mitigate impacts of wind farms on bats? A review of potential conservation measures in the European context	2015
	98057167	Peters (2003)	Developing disease-suppressive soils through crop rotation and tillage management practices	2003
	98079959	Pettersson (2013)	Importance of Inoculum Properties on the Structure and Growth of Bacterial Communities during Recolonisation of Humus Soil with Different pH	2013
	98067545	Pothula (2022)	Increasing Levels of Physical Disturbance Affect Soil Nematode Community Composition in a Previously Undisturbed Ecosystem	2022
	98107962	Powlesland (2019)	Impacts of wind farms on birds: A review	2019
	98090180	Powlson (2011)	Implications for Soil Properties of Removing Cereal Straw: Results from Long-Term Studies	2011
	98127569	Rampazzo (1999)	Effects of long-term agricultural land use on soil properties along the Australian-Hungarian border. Part II. Soil chemical, microbiological and zoological parameters.	1999
	98073949	Rana (2024)	Cost-efficient management of peatland to enhance biodiversity in Finland	2024
	98116744	Rees (2012)	Impacts of wind farms on swans and geese: A review	2012
	98081901	Rosa (2022)	Cover Crops as Reservoirs for Young Vine Decline Pathogens	2022
	98073008	Rosin (2016)	Constant and seasonal drivers of bird communities in a wind farm: implications for conservation	2016
	98072683	Rowe (2013)	Evaluating ecosystem processes in willow short rotation coppice bioenergy plantations	2013
	98070585	Ruisi (2015)	Weed seedbank size and composition in a long-term tillage and crop sequence experiment	2015
	98082853	Schack-Kirchner (1998)	Changes in soil structure and aeration due to liming and acid irrigation	1998
	98084907	Schippers (2020)	Mortality limits used in wind energy impact assessment underestimate impacts of wind farms on bird populations	2020
	98070845	Schlüter (2018)	Long-term effects of conventional and reduced tillage on soil structure, soil ecological and soil hydraulic properties	2018
	98093236	Schmidt (2019)	Cover crops and compost prevent weed seed bank buildup in herbicide-free wheat-potato rotations under conservation tillage	2019
	98080473	SCHOLLE (1992)	EFFECTS OF MESOFAUNA EXCLUSION ON THE MICROBIAL BIOMASS IN 2 MODER PROFILES	1992
	98254513	Scholz (2010)	Environmental effects of energy crop cultivation - results of a long-term field trial.	2010
	98068059	Schweier (2017)	Environmental impacts of bioenergy wood production from poplar short-rotation coppice grown at a marginal agricultural site in Germany	2017
	98073401	Shevlin (2017)	Stump-harvesting for bioenergy probably has transient impacts on abundance, richness and community structure of beetle assemblages	2017
	98058397	Shrestha (2002)	Effect of tillage, cover crop and crop rotation on the composition of weed flora in a sandy soil	2002
	98073712	Skarin (2017)	Reindeer habitat use in relation to two small wind farms, during preconstruction, construction, and operation	2017
	98092437	Skarin (2018)	Out of sight of wind turbines-Reindeer response to wind farms in operation	2018
	98072363	Staley (2012)	Long-term effects of hedgerow management policies on resource provision for wildlife	2012
	98057768	Staley (2015)	Re-structuring hedges: Rejuvenation management can improve the long term quality of hedgerow habitats for wildlife in the UK	2015
	98067423	Stein (2022)	The Effects of Leguminous Living Mulch Intercropping and Its Growth Management on Organic Cabbage Yield and Biological Nitrogen Fixation	2022
	98256581	Stott (1988)	Implications for diseases and pests of farm diversification into woodlands, spaced trees and short-rotation coppice.	1988
	98067541	Suproniene (2011)	The effect of different tillage-fertilization practices on the mycoflora of wheat grains	2011
	98058752	SWANTON (1993)	WEED SUCCESSION UNDER CONSERVATION TILLAGE - A HIERARCHICAL FRAMEWORK FOR RESEARCH AND MANAGEMENT	1993
	98072894	Tanneberger (2021)	The Power of Nature-Based Solutions: How Peatlands Can Help Us to Achieve Key EU Sustainability Objectives	2021
	98256291	Tebrügge (1994)	Advantages and disadvantages of conservation and no-tillage compared to plough tillage.	1994
	98072342	Tenbergen (2001)	Hedgerows in North-western Germany: History, ecological functions, management and future of hedges in the cultural landscape of Westphalia, Germany	2001
	98109695	Thaker (2018)	Wind farms have cascading impacts on ecosystems across trophic levels	2018
	98071208	Trichard (2014)	The spatio-temporal distribution of weed seed predation differs between conservation agriculture and conventional tillage	2014
	98072698	Trowbridge (2022)	Wind Farms Alter Amphibian Community Diversity and Chorusing Behavior	2022
	98102920	Udawatta (2022)	Agroforestry for Soil Health	2022
	98067973	Veum (2014)	Biological indicators of soil quality and soil organic matter characteristics in an agricultural management continuum	2014
	98069283	VeVerka (2019)	Soil health indicator responses on Missouri claypan soils affected by landscape position, depth, and management practices	2019
	98254257	Vrandečić (2013)	The impact of tillage and fertilization on wheat grain infection.	2013
	98253456	Warlop (2022)	Fruit trees can also provide ecosystemic service in agroforestry systems.	2022
	98253895	Westaway (2016)	Managing traditional hedges for biofuel.	2016
	98069388	Wróbel (2011)	FLORISTIC AND COMMUNITY DIVERSITY OF WEED VEGETATION IN WILLOW SHORT-ROTATION COPPICES IN DIFFERENT SOIL-HABITAT CONDITIONS	2011
	98089033	Yang (2022)	Interactions between biochar, arbuscular mycorrhizal fungi and photosynthetic processes in potato (Solanum tuberosum L.)	2022
	98049370	Yi (2002)	Populations of Fusarium graminearum on crop residues as affected by incorporation depth, nitrogen and fungicide application	2002
	98081475	Zaplata (2023)	Solar parks as livestock enclosures can become key to linking energy, biodiversity and society	2023
	98112152	Zehtindjiev (2017)	No evidence for displacement of wintering red-breasted geese branta ruficollis (pallas, 1769) (anseriformes) at a wind farms area in northeast Bulgaria: Long-term monitoring results	2017

## Sheet: Excluded on intervention
	Excluded on intervention
	Item ID	Short Title	Title	Year
	98075584	[Anonymous] (2016)	UK wind farm leads to reduction in number of breeding birds	2016
	98049493	Acosta-Martínez (2007)	Microbial communities and enzyme activities in soils under alternative crop rotations compared to wheat-fallow for the Central Great Plains	2007
	98067261	Allison (2005)	Changes in soil microbial community structure in a tallgrass prairie chronosequence	2005
	98067038	Angelella (2017)	Pollinator Habitat Establishment after Organic and No-till Seedbed Preparation Methods	2017
	98088697	Ansari (2021)	Wild Halophytic Phragmites karka Biomass Saccharification by Bacterial Enzyme Cocktail	2021
	98049455	Asghar (2022)	Green manure incorporation accelerates enzyme activity, plant growth, and changes in the fungal community of soil	2022
	98256515	Bahler (1988)	Alfalfa establishment into stubble: effect of weed and invertebrate control.	1988
	98048882	Ball (2005)	The role of crop rotations in determining soil structure and crop growth conditions	2005
	98072355	Barbero (1999)	Dung beetle conservation: effects of habitat and resource selection (Coleoptera: Scarabaeoidea)	1999
	98075701	BARDGETT (1995)	THE SHORT-TERM EFFECTS OF CESSATION OF FERTILIZER APPLICATIONS, LIMING, AND GRAZING ON MICROBIAL BIOMASS AND ACTIVITY IN A RESEEDED UPLAND GRASSLAND SOIL	1995
	98073336	Barnes (2016)	Spatio-Temporal Variation of Core and Satellite Arbuscular Mycorrhizal Fungus Communities in Miscanthus giganteus	2016
	98066763	BARRATT (1993)	COMPARISON OF SLUG (MOLLUSCA, PULMONATA) TRAPPING IN NO-TILL ALFALFA	1993
	98098254	Barré (2024)	Insectivorous bats alter their flight and feeding behaviour at ground-mounted solar farms	2024
	98078012	Baum (2012)	Short Rotation Coppice (SRC) Plantations Provide Additional Habitats for Vascular Plant Species in Agricultural Mosaic Landscapes	2012
	98057578	Bausenwein (2008)	Exploring soil microbial communities and soil organic matter: Variability and interactions in arable soils under minimum tillage practice	2008
	98074641	BEDFORD (1994)	DISTRIBUTION OF ARTHROPOD SPECIES ACROSS THE MARGINS OF FARM WOODLANDS	1994
	98109191	Beekwilder (2019)	Isolation, diversity and potential use of endophytes in the biomass and bioenergy crop miscanthus	2019
	98255416	Bell (1995)	The effect of four management strategies on the flora and fauna of grass field margins bordering hawthorn hedges.	1995
	98075925	Beltman (2001)	Rehabilitation of acidified and eutrophied fens in The Netherlands: Effects of hydrologic manipulation and liming	2001
	98074072	Benayas (2012)	Restoration of Biodiversity and Ecosystem Services on Agricultural Land	2012
	98078945	Berendse (2021)	A matter of time: Recovery of plant species diversity in wild plant communities at declining nitrogen deposition	2021
	98069899	Berndt (2012)	Energy crops as a new bird habitat: utilization of oilseed rape fields by the rare Bluethroat (Luscinia svecica)	2012
	98255072	Bieri (2011)	Slug control in no-till agriculture and slug population monitoring.	2011
	98076460	Blubaugh (2016)	Invertebrate Seed Predators Reduce Weed Emergence Following Seed Rain	2016
	98112671	Blubaugh (2016)	Cover crops increase foraging activity of omnivorous predators in seed patches and facilitate weed biological control	2016
	98058134	Bockus (1998)	The impact of reduced tillage on soilborne plant pathogens	1998
	98082505	Boetel (2012)	Cover crop and conidia delivery system impacts on soil persistence of Metarhizium anisopliae (Hypocreales: Clavicipitaceae) in sugarbeet	2012
	98085834	Boob (2019)	Management effects on botanical composition of species-rich meadows within the Natura 2000 network	2019
	98080544	Bossio (1998)	Determinants of soil microbial communities: Effects of agricultural management, season, and soil type on phospholipid fatty acid profiles	1998
	98078178	Boswell (1998)	Winter wheat cover cropping, VA mycorrhizal fungi and maize growth and yield	1998
	98049424	Bottenberg (1997)	The impact of rye cover crops on weeds, insects, and diseases in snap bean cropping systems	1997
	98071252	Bourgeois (2015)	Positive effect of the Miscanthus bioenergy crop on microbial diversity in wastewater-contaminated soil	2015
	98072353	Bradbury (2000)	Habitat associations and breeding success of yellowhammers on lowland farmland	2000
	98069571	Brethauer (2015)	Biochemical Conversion Processes of Lignocellulosic Biomass to Fuels and Chemicals - A Review	2015
	98076531	Buckton (1997)	Effects of liming on the Coleoptera, Hemiptera, Araneae and Opiliones of catchment wetlands in Wales	1997
	98070844	Buhler (1997)	Effects of tillage and light environment on emergence of 13 annual weeds	1997
	98255163	Burnstone (2009)	Improving the targeting of thrips control measures.	2009
	98076226	Cameron (2016)	Plethodon cinereus (Eastern Red-backed Salamander) Not Affected by Long-term Exposure to Soil Liming	2016
	98103465	Candelaria-Morales (2022)	Exploring multifunctionality of summer cover crops for organic vegetable farms in the Upper Midwest	2022
	98057556	Capowiez (2012)	Role of earthworms in regenerating soil structure after compaction in reduced tillage systems	2012
	98057424	Carlesso (2022)	Impacts of field margin orientation on populations of soil-dwelling invertebrates in relation to the direction and intensity of field traffic	2022
	98072333	Chamberlain (2000)	The contribution of hedgerow structure to the value of organic farms to birds	2000
	98074305	Ciuberkis (2006)	Long-term manuring effect on weed flora in acid and limed soils	2006
	98254140	Cole (2008)	Promoting biodiversity on intensively managed grassland in Scotland.	2008
	98103590	Cole (2022)	Supporting wild pollinators in agricultural landscapes through targeted legume mixtures	2022
	98066756	Coleman (2002)	Soil foodwebs in agroecosystems: impacts of herbivory and tillage management	2002
	98255029	Coleman (2002)	Soil foodwebs in agroecosystems: impacts of herbivory and tillage management.	2002
	98080062	Correa (2017)	Biodiversity impacts of bioenergy production: Microalgae vs. first generation biofuels	2017
	98072330	Crotty (2016)	Understanding the legacy effect of previous forage crop and tillage management on soil biology, after conversion to an arable crop rotation	2016
	98073891	Dauber (2005)	Local vs. landscape controls on diversity:: a test using surface-dwelling soil macroinvertebrates of differing mobility	2005
	98255315	Davidson (2004)	Arthropod pest damage and abundance among site-specific management zones.	2004
	98071932	de Medeiros (2019)	The combination of Arachis pintoi green manure and natural phosphate improves maize growth, soil microbial community structure and enzymatic activities	2019
	98093199	Debosz (1999)	Temporal variations in microbial biomass C and cellulolytic enzyme activity in arable soils: effects of organic matter input	1999
	98067460	Deckers (2004)	Factors affecting plant species composition of hedgerows: relative importance and hierarchy	2004
	98078960	Di Giacinto (2020)	Vineyard management system affects soil microbiological properties	2020
	98079216	Dirks (2020)	Community Structure of Arbuscular Mycorrhizal Fungi in Soils of Switchgrass Harvested for Bioenergy	2020
	98088359	Dose (2015)	Biological indicators provide short term soil health assessment during sodic soil reclamation	2015
	98072348	Dover (2000)	A review of the ecology of butterflies in British hedgerows	2000
	98091329	Dregseth (2003)	Oat cover cropping and soil insecticides in an integrated sugarbeet root maggot (Diptera: Otitidae) management program	2003
	98058609	Duriez (2005)	Habitat selection of the Eurasian woodcock in winter in relation to earthworms availability	2005
	98070642	Durso (2011)	Effects of Animal Diet, Manure Application Rate, and Tillage on Transport of Microorganisms from Manure-Amended Fields	2011
	98113727	Eberle (2015)	Using pennycress, camelina, and canola cash cover crops to provision pollinators	2015
	98101549	Eigenbrode (2022)	Introduction to the Collection: Climate Change, Insect Pests, and Beneficial Arthropods in Production Systems	2022
	98072991	Einheuser (2013)	Simulating stream health sensitivity to landscape changes due to bioenergy crops expansion	2013
	98072384	Emery (2017)	Soil mycorrhizal and nematode diversity vary in response to bioenergy crop identity and fertilization	2017
	98076246	Emery (2018)	Low variation in arbuscular mycorrhizal fungal associations and effects on biomass among switchgrass cultivars	2018
	98069653	Emmerling (2001)	Response of soil microbial biomass and activity to agricultural de-intensification over a 10 year period	2001
	98072359	Ernoult (2011)	Species richness of hedgerow habitats in changing agricultural landscapes: are α and γ diversity shaped by the same factors?	2011
	98074606	Ferris (2012)	Structure, functions and interguild relationships of the soil nematode assemblage in organic vegetable production	2012
	98072332	Finch (2020)	Habitat Associations of Bats in an Agricultural Landscape: Linear Features Versus Open Habitats	2020
	98058677	Fraser (1996)	Earthworm species, population size and biomass under different cropping systems across the Canterbury Plains, New Zealand	1996
	98057172	French (1998)	Reverting conservation reserve program lands to wheat and livestock production:: Effects on ground beetle (Coleoptera: Carabidae) assemblages	1998
	98068823	Fu (2000)	14C distribution in soil organisms and respiration after the decomposition of crop residue in conventional tillage and no-till agroecosystems at Georgia Piedimont	2000
	98068895	Fu (2001)	Short-term impacts of aboveground herbivory (grasshopper) on the abundance and 14C activity of soil nematodes in conventional tillage and no-till agroecosytems	2001
	98082370	Fuller (2001)	Distributions of birds in lowland agricultural landscapes of England and Wales: How distinctive are bird communities of hedgerows and woodland?	2001
	98090540	Gaisler (2019)	Long-term effects of mulching, traditional cutting and no management on plant species composition of improved upland grassland in the Czech Republic	2019
	98089961	Gallandt (2005)	Effect of cover-cropping systems on invertebrate seed predation	2005
	98048790	Gasparic (2017)	IMPACT OF ENVIRONMENTAL CONDITIONS AND AGRO-TECHNICAL FACTORS ON GROUND BEETLE POPULATIONS IN ARABLE CROPS	2017
	98058492	Gasparic (2022)	CARABIDS AS INDICATORS OF SUSTAINABILITY IN ARABLE CROPS	2022
	98075106	Ghimire (2011)	Biodiversity of fungal endophyte communities inhabiting switchgrass (Panicum virgatum L.) growing in the native tallgrass prairie of northern Oklahoma	2011
	98086849	Giaffreda (2019)	Promoting Sustainable Agricultural Practices Through Incentives	2019
	98253960	Glemnitz (2016)	The impact of new energy crops on weed flora diversification in energy cropping systems.	2016
	98066597	Goss-Souza (2017)	Soil microbial community dynamics and assembly under long-term land use change	2017
	98076302	Grady (2019)	Assembly and seasonality of core phyllosphere microbiota on perennial biofuel crops	2019
	98066312	GRANT (1982)	INVERTEBRATE ORGANISMS ASSOCIATED WITH ALFALFA SEEDLING LOSS IN COMPLETE-TILLAGE AND NO-TILLAGE PLANTINGS	1982
	98091256	Gurmessa (2021)	Soil bacterial diversity based on management and topography in a silvopastoral system	2021
	98080440	Hájek (2014)	Small ones and big ones: cross-taxon congruence reflects organism body size in ombrotrophic bogs	2014
	98069512	Hannukkala (2016)	Rhizoctonia solani injuries in oilseed crops in Finland and impacts of different crop management practices on disease incidence and severity	2016
	98058014	HARRISON (1980)	NO-TILL CULTURE OF SWEET CORN IN MARYLAND WITH REFERENCE TO INSECT PESTS	1980
	98070796	Hass (2012)	Diversity, distribution and abundance of honeybees (Apis mellifera) and wild bees (Apidae) on a willow short-rotation coppice	2012
	98075487	HASSINK (1991)	MICROBIAL BIOMASS AND ACTIVITY OF A RECLAIMED-POLDER SOIL UNDER A CONVENTIONAL OR A REDUCED-INPUT FARMING SYSTEM	1991
	98089962	Heikkinen (2021)	Chemical composition controls the decomposition of organic amendments and influences the microbial community structure in agricultural soils	2021
	98058348	Holatko (2022)	Effects of Strip-Till and Simultaneous Fertilization at Three Soil Depths on Soil Biochemical and Biological Properties	2022
	98057467	Holland (2021)	Field specific monitoring of cereal yellow dwarf virus aphid vectors and factors influencing their immigration within fields	2021
	98126357	Horton (2009)	Use of a new immunomarking method to assess movement by generalist predators between a cover crop and tree canopy in a pear orchard.	2009
	98070778	HOUOT (1995)	IMPACT OF AGRICULTURAL PRACTICES ON THE SIZE AND ACTIVITY OF THE MICROBIAL BIOMASS IN A LONG-TERM FIELD EXPERIMENT	1995
	98074981	Hulsmans (2022)	Soil Microbiomes in Apple Orchards Are Influenced by the Type of Agricultural Management but Never Match the Complexity and Connectivity of a Semi-natural Benchmark	2022
	98069956	Jackson (2008)	Effects of a Killed-Cover Crop Mulching System on Sweetpotato Production, Soil Pests, and Insect Predators in South Carolina	2008
	98075233	Jaskulska (2020)	Chemical and Biological Properties of Sandy Loam Soil in Response to Long-Term Organic-Mineral Fertilisation in a Warm-Summer Humid Continental Climate	2020
	98075593	Joensuu (2018)	Harvesting straw in Poland and Finland: How does it affect greenhouse gas emissions, biodiversity and soil physical quality?	2018
	98254016	Johansen (2015)	Anaerobic digestion of animal manure - implications for crop yields and soil biota in organic farming.	2015
	98089663	Karki (2021)	Comparative assessment of soil health indicators in response to woodland and silvopasture land use systems	2021
	98049326	Kautz (2010)	Effects of perennial fodder crops on soil structure in agricultural headlands	2010
	98075391	Keinath (2003)	Increase in populations of Rhizoctonia solani and wirestem of collard with velvet bean cover crop mulch	2003
	98074163	Kemmerling (2021)	Optimizing pollinator conservation and crop yield among perennial bioenergy crops	2021
	98090425	Kennedy (2005)	Seasonal and management influences on bacterial community structure in an upland grassland soil	2005
	98254035	Kidd (2015)	The influence of liming on grassland soil microbial communities which have been subject to very long-term acidity.	2015
	98071666	Konrad (2024)	The Effects of Vegetation Structure and Timber Harvesting on Ground Beetle (Col.: Carabidae) and Arachnid Communities (Arach.: Araneae, Opiliones) in Short-Rotation Coppices	2024
	98075045	Korenko (2008)	Influence of liming on the epigeic spider (Araneae) community of the Krusne hory Mts. (Czech Republic)	2008
	98072418	Kovács-Hostyánszki (2013)	Earthworms, spiders and bees as indicators of habitat quality and management in a low-input farming region-A whole farm approach	2013
	98108850	Kratschmer (2019)	Response of wild bee diversity, abundance, and functional traits to vineyard inter-row management intensity and landscape diversity across Europe	2019
	98084019	KREUTZER (1986)	THE EFFECT OF ACID IRRIGATION AND LIMING ON THE MICROBIAL ACTIVITY IN THE SOIL	1986
	98048809	LAGERLOF (1991)	ABUNDANCE AND ACTIVITY OF COLLEMBOLA, PROTURA AND DIPLURA (INSECTA, APTERYGOTA) IN 4 CROPPING SYSTEMS	1991
	98077584	Lang (2021)	Reintroduction of rare arable plants in extensively managed fields: Effects of crop type, sowing density and soil tillage	2021
	98077535	Langston (2013)	Birds and Wind Projects Across the Pond: A UK Perspective	2013
	98073847	Larsen (1996)	Influence of sewage sludge and fertilizer on the ground beetle (Coleoptera: Carabidae) fauna of an old-field community	1996
	98068253	LAUB (1991)	DIURNAL ABUNDANCE AND SPATIAL-DISTRIBUTION OF ARMYWORM, (LEPIDOPTERA, NOCTUIDAE) IN NO-TILL CORN	1991
	98089134	Lavallee (2024)	Land management shapes drought responses of dominant soil microbial taxa across grasslands	2024
	98074687	Le Guillou (2019)	Tillage intensity and pasture in rotation effectively shape soil microbial communities at a landscape scale	2019
	98075687	Leclercq-Dransart (2020)	Comparison of the interest of four types of organic mulches to reclaim degraded areas: a field study based on their relative attractiveness for soil macrofauna	2020
	98254287	Légère (2009)	Are earthworms responsible for the persistence of annual weeds in mature no-tillage systems?	2009
	98119510	Leonidovych (2021)	Changes in soil parameters as a result of growing of Miscanthus x giganteus.	2021
	98072568	Librán-Embid (2020)	Unmanned aerial vehicles for biodiversity-friendly agricultural landscapes-A systematic review	2020
	98073704	Lindbladh (2014)	Short-rotation bioenergy stands as an alternative to spruce plantations: implications for bird biodiversity	2014
	98084888	Lindgren (2012)	Response of plant community abundance and diversity during 10 years of cattle exclusion within silvopasture systems	2012
	98049466	Litza (2017)	Resurveying hedgerows in Northern Germany: Plant community shifts over the past 50 years	2017
	98075914	Liu (2022)	Long-Term Effects of Soil Remediation with Willow Short Rotation Coppice on Biogeographic Pattern of Microbial Functional Genes	2022
	98057977	Lounsbury (2022)	Tarping Cover Crops Facilitates Organic No-till Cabbage Production and Suppresses Weeds	2022
	98073150	Lowry (2022)	Estimating local eradication costs for invasive Miscanthus populations throughout the eastern and midwestern United States	2022
	98069496	Lupwayi (2015)	Relating soil microbial properties to yields of no-till canola on the Canadian prairies	2015
	98068498	Lv (2022)	Long-term nitrogen fertilization, but not short-term tillage reversal, affects bacterial community structure and function in a no-till soil	2022
	98128037	Lynch (1982)	Effects of season, cultivation and nitrogen fertiliser on the size of the soil microbial biomass.	1982
	98066396	Mackay (2023)	Tillage and pesticide seed treatments have distinct effects on soil microbial diversity and function	2023
	98077376	Mäder (2000)	Arbuscular mycorrhizae in a long-term field trial comparing low-input (organic, biological) and high-input (conventional) farming systems in a crop rotation	2000
	98254187	Mandic (2005)	Microbiological activity of the soil with different grass-legume mixtures.	2005
	98057082	MANGAN (1982)	HOST PLANT ASSOCIATIONS OF INSECTS COLLECTED IN SWARDS WITH AND WITHOUT LEGUMES SEEDED BY MINIMUM TILLAGE	1982
	98073276	Masden (2009)	Barriers to movement: impacts of wind farms on migrating birds	2009
	98072352	McCann (2017)	How hedge woody species diversity and habitat change is a function of land use history and recent management in a European agricultural landscape	2017
	98077966	McDaniel (2014)	Does agricultural crop diversity enhance soil microbial biomass and organic matter dynamics? A meta-analysis	2014
	98113277	McDaniel (2016)	Soil microbial biomass and function are altered by 12 years of crop rotation	2016
	98058433	Mckenna (2020)	Community structure of soil fungi in a novel perennial crop monoculture, annual agriculture, and native prairie reconstruction	2020
	98073440	McKenzie (2016)	Impact of integrated sheep grazing for cover crop termination on weed and ground beetle (Coleoptera:Carabidae) communities	2016
	98076892	Meehan (2013)	Butterfly community structure and landscape composition in agricultural landscapes of the central United States	2013
	98079114	Meinhardt (2018)	Ammonia-oxidizing bacteria are the primary N2O producers in an ammonia-oxidizing archaea dominated alkaline agricultural soil	2018
	98073931	Miller (1995)	The consequences of liming a highly acidified catchment in central Scotland	1995
	98074613	Millon (2021)	Calculation of biodiversity level between different land-uses to improve conservation outcomes of biodiversity offsetting	2021
	98077586	Minor (2004)	Effects of soil amendments on assemblages of soil mites (Acari: Oribatida, Mesostigmata) in short-rotation willow plantings in central New York	2004
	98058925	Minor (2008)	Effects of weed and erosion control on communities of soil mites (Oribatida and Gamasina) in short-rotation willow plantings in central New York	2008
	98074011	Moonen (2006)	An ecological approach to study the physical and chemical effects of rye cover crop residues on Amaranthus retroflexus, Echinochloa crus-galli and maize	2006
	98066891	MUELLER (1990)	SOIL MITES IN DETRITAL FOOD WEBS OF CONVENTIONAL AND NO-TILLAGE AGROECOSYSTEMS	1990
	98073264	Müller (2018)	Tree genetic diversity increases arthropod diversity in willow short rotation coppice	2018
	98069482	Murugan (2013)	Specific response of fungal and bacterial residues to one-season tillage and repeated slurry application in a permanent grassland soil	2013
	98254073	Mushanski (2013)	Response of avian community to willow ring management in Prairie Pothole wetlands.	2013
	98071382	Nerlich (2012)	Effects of Willow (Salix spp.) and Poplar (Populus spp.) in Short Rotation on the Biodiversity Based on the Example of Ground Beetles (Carabidae)	2012
	98057781	Noel (2021)	Distribution of wild bee (Hymenoptera: Anthophila) and hoverfly (Diptera: Syrphidae) communities within farms undergoing ecological transition	2021
	98058962	Norkaew (2019)	Effects of 130 Years of Selected Cropping Management Systems on Soil Health Properties for Sanborn Field	2019
	98067535	Olle (2015)	Plant protection for organically grown potatoes - a review	2015
	98076300	Olsson (2009)	Acidification of sandy grasslands - consequences for plant diversity	2009
	98057911	Ominski (2001)	Eliminating soil disturbance reduces post-alfalfa summer annual weed populations	2001
	98057304	Ondine (2009)	Effects of organic and soil conservation management on specialist bird species	2009
	98092262	Orefice (2017)	Soil and understory plant dynamics during conversion of forest to silvopasture, open pasture, and woodlot	2017
	98058276	Overstreet (2008)	Effects of strip tillage and production inputs on soil biology across a spatial gradient	2008
	98058335	Paliaga (2024)	Long-term organic management: Mitigating land use intensity drawbacks and enhancing soil microbial redundancy	2024
	98066280	Panelli (2017)	A metagenomic-based, cross-seasonal picture of fungal consortia associated with Italian soils subjected to different agricultural managements	2017
	98048845	Pastorelli (2021)	Recycling Biogas Digestate from Energy Crops: Effects on Soil Properties and Crop Productivity	2021
	98254101	Pavlů (2014)	Long-term effects of extensification regimes on soil and botanical characteristics of improved upland grasslands.	2014
	98072425	Pavlu (2021)	What is the effect of 19 years of restoration managements on soil and vegetation on formerly improved upland grassland?	2021
	98078944	Pawlett (2009)	The effect of earthworms and liming on soil microbial communities	2009
	98067802	Peacock (2001)	Soil microbial community responses to dairy manure or ammonium nitrate applications	2001
	98074199	Pekarskas (2013)	The Influence of Long-term Organic Farming on Segetic Flora Composition in the Eastern Galega (Galega orientalis Lam.) Crop	2013
	98067534	Pelosi (2015)	Earthworms in a 15 years agricultural trial	2015
	98068287	Pfiffner (2003)	Effects of low-input farming systems on carabids and epigeal spiders - a paired farm approach	2003
	98071217	Piron (2017)	Indicators of earthworm bioturbation to improve visual assessment of soil structure	2017
	98126606	Poffenbarger (2010)	Ruminant grazing of cover crops: effects on soil properties and agricultural production.	2010
	98082570	Porcova (2014)	The effect of the different vineyard management to composition of weed species	2014
	98254241	Pottier (2013)	Weed management in the cropping system trial "Fermes de Boigneville": method and first results of the analysis of 20 years long references on 4 cropping systems.	2013
	98256597	Psarski (1986)	Field emergence of annual weeds in rotations.	1986
	98104089	Puliga (2021)	Effects of Temporal Crop Diversification of a Cereal-Based Cropping System on Generalist Predators and Their Biocontrol Potential	2021
	98078747	Pustkowiak (2021)	Small things are important: the value of singular point elements for birds in agricultural landscapes	2021
	98058725	Puzniak (2022)	Consequences of the Long-Term Fertilization System Use on Physical and Microbiological Soil Status in the Western Polissia of Ukraine	2022
	98073892	Radawiec (2023)	Chemical, biological and respirometry properties of soil under perennial crops fertilized with digestate	2023
	98083699	RAZNIKIEWICZ (1994)	IMPACT OF PHOSPHORUS FERTILIZATION AND LIMING ON THE PRESENCE OF ARBUSCULAR MYCORRHIZAL SPORES IN A SWEDISH LONG-TERM FIELD EXPERIMENT	1994
	98254276	Recous (2010)	Impact of land use changes on soil carbon pools, gross nitrogen fluxes and nitrifying and denitrifying communities.	2010
	98103755	Reinbacher (2021)	Preventive field application of Metarhizium brunneum in cover crops for wireworm control	2021
	98077042	Rivest (2013)	Soil biochemical properties and microbial resilience in agroforestry systems: Effects on wheat growth under controlled drought and flooding conditions	2013
	98049168	RODENHOUSE (1994)	FORAGING PATTERNS OF VESPER SPARROWS (POOECETES-GRAMINEUS) BREEDING IN CROPLAND	1994
	98066508	ROGERS (1985)	FALL NO-TILL SEEDING OF ALFALFA INTO TALL FESCUE AS INFLUENCED BY TIME OF SEEDING AND GRASS AND INSECT SUPPRESSION	1985
	98101136	Roilo (2023)	Landscape-level heterogeneity of agri-environment measures improves habitat suitability for farmland birds	2023
	98081288	Rösch (2019)	The value of newly created wood pastures for bird and grasshopper conservation	2019
	98081588	Roy (2022)	Lime-treated urine improves sunflower growth without shifting soil bacterial communities	2022
	98085996	Rubenstahl (2012)	NESTING SUCCESS OF SCISSOR-TAILED FLYCATCHERS (TYRANNUS FORFICATUS) AT A WIND FARM IN NORTHERN TEXAS	2012
	98095159	Rummel (2020)	Maize root and shoot litter quality controls short-term CO2 and N2O emissions and bacterial community structure of arable soil	2020
	98082916	Schon (2023)	Impacts of long-term phosphorus and nitrogen fertiliser application on soil biology: a New Zealand perspective	2023
	98058429	Schreck (2012)	Ecological and physiological effects of soil management practices on earthworm communities in French vineyards	2012
	98070306	Seifert (2014)	Inter-relationships between crop type, management intensity and light transmissivity in annual crop systems and their effect on farmland plant diversity	2014
	98117852	Sharps (2023)	Reversing declines in farmland birds: How much agri‐environment provision is needed at farm and landscape scales?	2023
	98048844	Shelton (2023)	Effect of Bed Preparation on Native Wildflower Establishment, Weed Control, and Arthropod Presence	2023
	98253984	Simkin (2015)	Grassland vegetation change over time in response to fertiliser treatments.	2015
	98069985	Simon (2015)	The effect of digestate, cattle slurry and mineral fertilization on the winter wheat yield and soil quality parameters	2015
	98115784	Skórka (2013)	New methods of crop production and farmland birds: Effects of plastic mulches on species richness and abundance	2013
	98088482	Skuodiene (2017)	Plant root morphology and soil biological indicators under primary development of various swards	2017
	98072215	SOTHERTON (1981)	ASPECTS OF HEDGE MANAGEMENT AND THEIR EFFECTS ON HEDGEROW FAUNA	1981
	98116706	Sovacool (2013)	The avian benefits of wind energy: A 2009 update	2013
	98074380	Stefanovska (2022)	The Short-Term Effects of Amendments on Nematode Communities and Diversity Patterns under the Cultivation of Miscanthus x giganteus on Marginal Land	2022
	98072595	Stotter (2021)	Utilisation of Miscanthus x giganteus L. Based C-Rich Fertilisers for N Immobilisation and Microbial Biomass Build-Up in a Crop Rotation	2021
	98057228	Stroud (2016)	Lumbricus terrestris abundance is not enhanced after three years of compost amendments on a reduced tillage wheat cultivation conversion	2016
	98090939	Suckling (1999)	Ecological impact of three pest management systems in New Zealand apple orchards	1999
	98075262	SUTTON (1991)	MICROBIAL METABOLIC-ACTIVITIES IN SOILS OF OLD-FIELD COMMUNITIES FOLLOWING 11 YEARS OF NUTRIENT ENRICHMENT	1991
	98091230	Thomas (2001)	Aggregation and temporal stability of carabid beetle distributions in field and hedgerow habitats	2001
	98104844	Timberlake (2021)	Bumblebee colony density on farmland is influenced by late-summer nectar supply and garden cover	2021
	98253445	Titěra (2023)	Plant species composition and plant species richness under longterm Brignant grassland experiment in Wales.	2023
	98058220	Tomlin (2003)	Earthworms and agricultural systems: Status of knowledge and research in Canada	2003
	98254558	Treier (2017)	The abundance of overwintered predatory arthropods in agricultural landscape elements.	2017
	98069727	Triquet (2022)	Undestroyed winter cover crop strip in maize fields supports ground-dwelling arthropods and predation	2022
	98073610	Triquet (2023)	In-field cover crop strips support carabid communities and shape the ecological trait repartition in maize fields	2023
	98073016	Triquet (2024)	Undestroyed winter cover crop strips support wild bee abundance and diversity in intensive cropping systems	2024
	98085021	Uthoff (2024)	Biological enhancement of the cover crop Phacelia tanacetifolia (Boraginaceae) with the nematophagous fungus Pochonia chlamydosporia to control the root-knot nematode Meloidogyne hapla in a succeeding tomato plant	2024
	98068603	Vaitauskiene (2015)	The influence of free-living nitrogen-fixing bacteria on the mechanical characteristics of different plant residues under no-till and strip-till conditions	2015
	98085628	van Diepeningen (2006)	Effects of organic versus conventional management on chemical and biological parameters in agricultural soils	2006
	98074748	Van Vooren (2018)	Monitoring the Impact of Hedgerows and Grass Strips on the Performance of Multiple Ecosystem Service Indicators	2018
	98058392	Venter (2016)	The impact of crop rotation on soil microbial diversity: A meta-analysis	2016
	98086306	Viguier (2021)	Combining diversification practices to enhance the sustainability of conventional cropping systems	2021
	98117851	von Königslöw (2022)	Wild bee communities benefit from temporal complementarity of hedges and flower strips in apple orchards	2022
	98077194	Walder (2017)	Community Profiling of Fusarium in Combination with Other Plant-Associated Fungi in Different Crop Species Using SMRT Sequencing	2017
	98078321	Wang (2006)	Influence of organic Crotalaria juncea hay and ammonium nitrate fertilizers on soil nematode communities	2006
	98069562	Wardle (1999)	Effects of agricultural intensification on soil-associated arthropod population dynamics, community structure, diversity and temporal variability over a seven-year period	1999
	98084920	Wearing (2011)	Diversity of natural enemies in Central Otago, New Zealand apple orchards: a practical measure of sustainability in pest management?	2011
	98075315	WILKINSON (1994)	THE EFFECT OF CATCHMENT LIMING ON BRYOPHYTES IN UPLAND WELSH STREAMS, WITH AN ASSESSMENT OF THE COMMUNITIES AT RISK	1994
	98109470	Wintermantel (2019)	Organic farming positively affects honeybee colonies in a flower-poor period in agricultural landscapes	2019
	98097400	WITTER (1993)	SIZE OF THE SOIL MICROBIAL BIOMASS IN A LONG-TERM FIELD EXPERIMENT AS AFFECTED BY DIFFERENT N-FERTILIZERS AND ORGANIC MANURES	1993
	98107080	Woloszczyk (2020)	Spatial and temporal patterns in soil organic carbon, microbial biomass and activity under different land-use types in a long-term soil-monitoring network	2020
	98071232	Wyngaard (2016)	Legacy Effect of Fertilization and Tillage Systems on Nitrogen Mineralization and Microbial Communities	2016
	98073075	Yang (2022)	Response of Total (DNA) and Metabolically Active (RNA) Microbial Communities in Miscanthus x Giganteus Cultivated Soil to Different Nitrogen Fertilization Rates	2022
	98074859	Zelazny (2022)	Living mulch persistence in an apple orchard and its effect on the weed flora in temperate climatic conditions	2022
	98114442	Zwart (2015)	Conflicts between birds and on-shore wind farms	2015

## Sheet: Excluded on comparator
	Excluded on compatator
	Item ID	Short Title	Title	Year
	98081787	Albrecht (2008)	Effects of introducing organic farming on the population ecology and diversity of arable weeds	2008
	98074501	Bowen (2018)	Spatial patterns of microbial denitrification genes change in response to poultry litter placement and cover crop species in an agricultural soil	2018
	98089144	Hrynkiewicz (2012)	Correspondence of ectomycorrhizal diversity and colonisation of willows (Salix spp.) grown in short rotation coppice on arable sites and adjacent natural stands	2012

## Sheet: Excluded on evidence
	Excluded on evidence
	Item ID	Short Title	Title	Year
	98070672	Alaux (2017)	A 'Landscape physiology' approach for assessing bee health highlights the benefits of floral landscape enrichment and semi-natural habitats	2017
	98080292	Allegrini (2021)	Ammonia Oxidizing Prokaryotes Respond Differently to Fertilization and Termination Methods in Common Oat's Rhizosphere	2021
	98092714	Ameloot (2015)	Biochar amendment to soils with contrasting organic matter level: effects on N mineralization and biological soil properties	2015
	98058009	ANDOW (1992)	FATE OF EGGS OF 1ST-GENERATION OSTRINIA-NUBILALIS (LEPIDOPTERA, PYRALIDAE) IN 3 CONSERVATION TILLAGE SYSTEMS	1992
	98075813	Bacq-Labreuil (2019)	Cover crop species have contrasting influence upon soil structural genesis and microbial community phenotype	2019
	98049025	BAIRD (1993)	OCCURRENCE OF FLESHY FUNGI FROM AGRICULTURAL FIELDS	1993
	98072873	Banerjee (2016)	Determinants of bacterial communities in Canadian agroforestry systems	2016
	98057133	Bàrberi (2001)	Long-term tillage and crop rotation effects on weed seedbank size and composition	2001
	98084394	Becagli (2022)	Using Biochar and Vermiwash to Improve Biological Activities of Soil	2022
	98073586	Benitez (2016)	Selection of fungi by candidate cover crops	2016
	98072809	Bennett (2014)	Modeling Pollinator Community Response to Contrasting Bioenergy Scenarios	2014
	98091474	Biró-Varga (2024)	Landscape user experiences of interspace and overhead agrivoltaics: A comparative analysis of two novel types of solar landscapes in the Netherlands	2024
	98255490	Blackshaw (2005)	Beneficial effects of cover crops on soil health and crop management.	2005
	98075367	Blank (2016)	Alternative scenarios of bioenergy crop production in an agricultural landscape and implications for bird communities	2016
	98070950	Boatman (2010)	Agricultural land use and Skylark Alauda arvensis: a case study linking a habitat association model to spatially explicit change scenarios	2010
	98256288	Bohlen (1994)	The response of nematode trophic groups to organic and inorganic nutrient inputs in agroecosystems.	1994
	98256465	Boyeldieu (1975)	The comparative spread of weeds, especially pasture and wild grasses, following different soil preparation and weed control treatments.	1975
	98069151	Brandt (2014)	Assessing the regional impacts of increased energy maize cultivation on farmland birds	2014
	98117847	Bumblebee use of farmland...	Bumblebee use of farmland habitats - Game and Wildlife Conservation Trust
	98076107	Casado (2014)	Predicting the impacts of bioenergy production on farmland birds	2014
	98116776	Chaudhary (2012)	Microbial profiles of rhizosphere and bulk soil microbial communities of biofuel crops switchgrass (Panicum virgatum L.) and jatropha (Jatropha curcas L.)	2012
	98049127	Chinta (2021)	Roles of soil bacteria and fungi in controlling the availability of nitrogen from cover crop residues during the microbial hot moments	2021
	98074373	Chinta (2023)	Responses of bulk and rhizosphere soil microbiomes to different cover crop inputs and their connection and contribution to soil fertility and plant growth	2023
	98048913	Csikós (2020)	Impact of Energy Landscapes on the Abundance of Eurasian Skylark (Alauda arvensis), an Example from North Germany	2020
	98099709	Dai (2023)	Agricultural conservation may not help Midwestern US freshwater biodiversity in a changing climate	2023
	98255577	Desaeger (2004)	Nematodes and other soilborne pathogens in agroforestry.	2004
	98074111	Doury (2015)	Bioenergy Crops and Natural Enemies: Host Plant-Mediated Effects of Miscanthus on the Aphid Parasitoid Lysiphlebus testaceipes	2015
	98085541	Drewitt (2006)	Assessing the impacts of wind farms on birds	2006
	98256321	Edwards (1992)	Earthworm populations under conservation tillage and their effects on transport of pesticides into groundwater.	1992
	98080285	Eggers (2009)	Is biofuel policy harming biodiversity in Europe?	2009
	98067240	Engel (2012)	Bioenergy production and Skylark (Alauda arvensis) population abundance - a modelling approach for the analysis of land-use change impacts and conservation options	2012
	98102533	Erratum to: Evaluating... (2022)	Erratum to: Evaluating a trait-based approach to compare natural enemy and pest communities in agroforestry vs. arable systems (Ecological Applications, (2021), 31, 4, 10.1002/eap.2294)	2022
	98081946	Euteneuer (2019)	Earthworms affect decomposition of soil-borne plant pathogen Sclerotinia sclerotiorum in a cover crop field experiment	2019
	98049563	Everaars (2014)	Species ecology and the impacts of bioenergy crops: an assessment approach with four example farmland bird species	2014
	98256146	Follett (1998)	CRP and microbial biomass dynamics in temperate climates.	1998
	98075428	Fox (2016)	Miscanthus biochar promotes growth of spring barley and shifts bacterial community structures including phosphorus and sulfur mobilizing bacteria	2016
	98067420	Fraser (2003)	Interactions between earthworms (Aporrectodea caliginosa), plants and crop residues for restoring properties of a degraded arable soil	2003
	98067301	Frazao (2019)	Soil structure formation and organic matter distribution as affected by earthworm species interactions and crop residue placement	2019
	98068329	Fuentes (2006)	Microbial activity affected by lime in a long-term no-till soil	2006
	98077201	Garbuz (2020)	The interactions between biochar and earthworms, and their influence on soil properties and clover growth: A 6-month mesocosm experiment	2020
	98255918	Garrett (1991)	Proceedings the 2nd Conference on Agroforestry in North America, Springfield, Missouri, August 18-21, 1991.	1991
	98071303	Gevers (2011)	Biodiversity and the mitigation of climate change through bioenergy: impacts of increased maize cultivation on farmland wildlife	2011
	98071483	Gottlieb (2017)	Alternative biomass strategies for bioenergy: implications for bird communities across the southeastern UnitedStates	2017
	98073261	Gove (2016)	Reconciling Biodiversity Conservation and Widespread Deployment of Renewable Energy Technologies in the UK	2016
	98074246	Graham (2017)	Assessing wild bees in perennial bioenergy landscapes: effects of bioenergy crop composition, landscape configuration, and bioenergy crop area	2017
	98077401	Gray (2003)	Effects of soil improvement treatments on bacterial community structure and soil processes in an upland grassland soil	2003
	98072367	GREEN (1994)	THE DISTRIBUTION OF PASSERINE BIRDS IN HEDGEROWS DURING THE BREEDING-SEASON IN RELATION TO CHARACTERISTICS OF THE HEDGEROW AND ADJACENT FARMLAND	1994
	98083403	Grobbauer (2023)	Landscape thought pollinator friendly - how agricultural areas become livable environments for bees (Apiformes)	2023
	98067314	Gupta (2022)	Linking Soil Microbial Diversity to Modern Agriculture Practices: A Review	2022
	98076491	Hanssen (2022)	Global implications of crop-based bioenergy with carbon capture and storage for terrestrial vertebrate biodiversity	2022
	98072376	Haughton (2016)	Dedicated biomass crops can enhance biodiversity in the arable landscape	2016
	98074104	Hawrot-Paw (2022)	Influence of Organomineral Fertiliser from Sewage Sludge on Soil Microbiome and Physiological Parameters of Maize (Zea mays L.)	2022
	98085145	HAYNES (1988)	EFFECTS OF LIME AND PHOSPHATE ADDITIONS ON CHANGES IN ENZYME-ACTIVITIES, MICROBIAL BIOMASS AND LEVELS OF EXTRACTABLE NITROGEN, SULFUR AND PHOSPHORUS IN AN ACID SOIL	1988
	98069060	HENDRIX (1992)	ABUNDANCE AND DISTRIBUTION OF EARTHWORMS IN RELATION TO LANDSCAPE FACTORS ON THE GEORGIA PIEDMONT, USA	1992
	98057907	Heroldová (2018)	Influence of no-tillage versus tillage system on common vole (Microtus arvalis) population density	2018
	98070873	Heroldova (2021)	Interactions between common vole and winter rape	2021
	98057981	HOLLAND (1995)	EFFECTS OF ABOVEGROUND HERBIVORY ON SOIL MICROBIAL BIOMASS IN CONVENTIONAL AND NO-TILLAGE AGROECOSYSTEMS	1995
	98057959	HOUSE (1989)	ECOLOGY OF LOW-INPUT, NO-TILLAGE AGROECOSYSTEMS	1989
	98057996	HOUSE (1989)	NO-TILLAGE AND LEGUME COVER CROPPING IN CORN AGROECOSYSTEMS - EFFECTS ON SOIL ARTHROPODS	1989
	98073052	Image (2023)	Co-benefits from tree planting in a typical English agricultural landscape: Comparing the relative effectiveness of hedgerows, agroforestry and woodland creation for improving crop pollination services	2023
	98111561	Imathiu (2017)	Agronomic practices influence the infection of an oats cultivar with Fusarium langsethiae	2017
	98255759	Jędrszczyk (2005)	Living and cover crop mulch systems in a vegetable production.	2005
	98076125	Johnson (2005)	Liming and nitrogen fertilization affects phosphatase activities, microbial biomass and mycorrhizal colonisation in upland grassland	2005
	98057307	Junge (2022)	Late to the Party-Transferred Mulch from Green Manures Delays Colorado Potato Beetle Infestation in Regenerative Potato Cropping Systems	2022
	98067085	KARLEN (1994)	CROP RESIDUE EFFECTS ON SOIL QUALITY FOLLOWING 10-YEARS OF NO-TILL CORN	1994
	98066420	KARLEN (1994)	LONG-TERM TILLAGE EFFECTS ON SOIL QUALITY	1994
	98079329	Kennedy (2004)	Impact of lime, nitrogen and plant species on bacterial community structure in grassland microcosms	2004
	98067922	Kohl (2014)	Agricultural practices indirectly influence plant productivity and ecosystem services through effects on soil biota	2014
	98080926	Koivunen (2018)	Co-managing soil and plant pathogens: effects of organic amendments on soil fertility and fungal pathogen survival	2018
	98049101	Langhammer (2020)	Mitigating bioenergy-driven biodiversity decline: A modelling approach with the European brown hare	2020
	98255600	Lavelle (2002)	Soil macrofauna.	2002
	98072206	Legrand (2011)	Long-term effects of organic, conventional, and integrated crop systems on Carabids	2011
	98069343	Lenz (1998)	The vertical distribution of decomposition activity and of litter-colonizing nematodes in soils under different tillage	1998
	98049448	LEVANON (1994)	IMPACT OF TILLAGE ON MICROBIAL ACTIVITY AND THE FATE OF PESTICIDES IN THE UPPER SOIL	1994
	98073688	Liu (2023)	Production in peatlands: Comparing ecosystem services of different land use options following conventional farming	2023
	98066452	Lubbers (2015)	Reduced greenhouse gas mitigation potential of no-tillage soils through earthworm activity	2015
	98116369	Luo (2013)	Microbial biomass growth, following incorporation of biochars produced at 350 °C or 700 °C, in a silty-clay loam soil of high and low pH	2013
	98075604	Lüscher (2016)	Farmland biodiversity and agricultural management on 237 farms in 13 European and two African regions	2016
	98082342	Maul (2014)	Microbial community structure and abundance in the rhizosphere and bulk soil of a tomato cropping system that includes cover crops	2014
	98075402	McBride (2011)	Indicators to support environmental sustainability of bioenergy systems	2011
	98080967	McCallum (2015)	Soil pH and organic matter content add explanatory power to Northern Lapwing Vanellus vanellus distribution models and suggest soil amendment as a conservation measure on upland farmland	2015
	98073509	McKenzie-Gopsill (2023)	Incorporated cover crop residue suppresses weed seed germination	2023
	98073451	Meehan (2010)	Bird communities in future bioenergy landscapes of the Upper Midwest	2010
	98071102	Meehan (2012)	Pest-Suppression Potential of Midwestern Landscapes under Contrasting Bioenergy Scenarios	2012
	98073930	Mierzwa-Hersztek (2019)	Assessment of soil quality after biochar application based on enzymatic activity and microbial composition	2019
	98078237	Milkereit (2021)	Interactions between nitrogen availability, bacterial communities, and nematode indicators of soil food web function in response to organic amendments	2021
	98086143	Mohammadi-Aragh (2021)	Effects of Loblolly Pine Biochar and Wood Vinegar on Poultry Litter Nutrients and Microbial Abundance	2021
	98058765	MOORE (1994)	IMPACT OF AGRICULTURAL PRACTICES ON SOIL FOOD-WEB STRUCTURE - THEORY AND APPLICATION	1994
	98073777	Mosdossy (2024)	Adding ligneous litter to cultivated organic soil changes the soil micro-food web and alters soil nitrogen availability	2024
	98072916	Mosquera-Losada (2005)	Assessing biodiversity on silvopastoral systems across Europe	2005
	98057899	Mouazen (2015)	Development of a Framework for the Evaluation of the Environmental Benefits of Controlled Traffic Farming	2015
	98058568	Njeru (2015)	Contrasting effects of cover crops on 'hot spot' arbuscular mycorrhizal fungal communities in organic tomato	2015
	98057775	Ottosen (2009)	Observations on microbial activity in acidified pig slurry	2009
	98075750	Palma (2007)	Modeling environmental benefits of silvoarable agroforestry in Europe	2007
	98048807	Panasiewicz (2019)	The effect of sewage sludge and BAF inoculant on plant condition and yield as well as biochemical and microbial activity of soil in willow (Salix viminalis L.) culture as an energy crop	2019
	98256455	Paoletti (1983)	The soil fauna in a maize agroecosystem. Prospects of research and development with the minimum-tillage and no-tillage techniques.	1983
	98107698	Pathak (2020)	Impact of Bioenergy on Environmental Sustainability	2020
	98254374	Pearce-Higgins (2009)	Assessing the cumulative impacts of wind farms on peatland birds: a case study of golden plover Pluvialis apricaria in Scotland.	2009
	98057596	Pintaric (2022)	Straw Management and Slurry Application Affect the Soil Microbial Community Composition and Its Activity	2022
	98069102	Piutti (2015)	Relationships between the density and activity of microbial communities possessing arylsulfatase activity and soil sulfate dynamics during the decomposition of plant residues in soil	2015
	98072867	Poch (2013)	Ecosystem services in human-dominated landscapes: insectivory in agroforestry systems	2013
	98094333	Ramezanian (2015)	Assessing biogas digestate, pot ale, wood ash and rockdust as soil amendments: effects on soil chemistry and microbial community composition	2015
	98072582	Reiff (2021)	Organic Farming and Cover-Crop Management Reduce Pest Predation in Austrian Vineyards	2021
	98125761	Rooney (2010)	Responses of ammonia-oxidising bacterial communities to nitrogen, lime, and plant species in upland grassland soil.	2010
	98076452	Rousk (2010)	Soil bacterial and fungal communities across a pH gradient in an arable soil	2010
	98072248	Salonen (2013)	Impact of changed cropping practices on weed occurrence in spring cereals in Finland a comparison of surveys in 19971999 and 20072009	2013
	98070960	Sauerbrei (2014)	Increased energy maize production reduces farmland bird diversity	2014
	98072339	Sauerbrei (2017)	Bioenergy and biodiversity: Intensified biomass extraction from hedges impairs habitat conditions for birds	2017
	98073433	Schlager (2020)	Assessing the potential impacts of bioenergy cropping on a population of the ground-breeding birdAlauda arvensis: a case study from southern Germany	2020
	98089619	Schneider (2023)	Drawing transformation pathways for making use of joint effects of food and energy production with biodiversity agriphotovoltaics and electrified agricultural machinery	2023
	98048634	Shamshitov (2024)	The Role of Soil Microbial Consortia in Sustainable Cereal Crop Residue Management	2024
	98071169	Shu (2021)	Cover crop residue diversity enhances microbial activity and biomass with additive effects on microbial structure	2021
	98074558	Shu (2022)	Applying cover crop residues as diverse mixtures increases initial microbial assimilation of crop residue-derived carbon	2022
	98084360	SIQUEIRA (1984)	EFFECT OF LIMING ON SPORE GERMINATION, GERM TUBE GROWTH AND ROOT COLONIZATION BY VESICULAR-ARBUSCULAR MYCORRHIZAL FUNGI	1984
	98072652	Staton (2022)	Niche complementarity drives increases in pollinator functional diversity in diversified agroforestry systems	2022
	98073911	Staton (2022)	Productivity, biodiversity trade-offs, and farm income in an agroforestry versus an arable system	2022
	98107624	Stroud (2020)	Earthworms in No-Till: The Key to Soil Biological Farming	2020
	98079800	Svenningsen (2018)	Suppression of the activity of arbuscular mycorrhizal fungi by the soil microbiota	2018
	98100398	Taning (2023)	Impact of cover crops on the population density of the root-lesion nematode Pratylenchus penetrans	2023
	98100710	Taning (2023)	Impact of cover crops on population density of the root-knot nematode Meloidogyne chitwoodi	2023
	98072526	Tarr (2017)	Projected gains and losses of wildlife habitat from bioenergy-induced landscape change	2017
	98072789	Temmink (2023)	Wetscapes: Restoring and maintaining peatland landscapes for sustainable futures	2023
	98127766	Thevathasan (2004)	Biophysical and ecological interactions in a temperate tree-based intercropping system.	2004
	98072319	Tresise (2021)	Drivers of songbird territory density in the boundaries of a lowland arable farm	2021
	98073381	Tumminello (2018)	Maximizing pollinator diversity in willow biomass plantings: A comparison between willow sexes and among pedigrees	2018
	98074588	van Tuinen (2020)	Carbon partitioning in a walnut-maize agroforestry system through arbuscular mycorrhizal fungi	2020
	98072000	Vautrin (2024)	The short-term response of soil microbial communities to digestate application depends on the characteristics of the digestate and soil type	2024
	98256477	Wang (1985)	Soil pH and vesicular-arbuscular mycorrhizas.	1985
	98104929	Wang (2021)	The potential of ryegrass as cover crop to reduce soil N2O emissions and increase the population size of denitrifying bacteria	2021
	98076029	Wechtler (2024)	Co-culture between Miscanthus x giganteus and Trifolium repens L. to enhance microbial activity, biomass and density in a PAH contaminated technosol	2024
	98069149	Zibilske (2003)	Tillage effects on phosphorus mineralization and microbial activity	2003

## Sheet: Excluded on language
	Excluded on language
	Item ID	Short Title	Title	Year
	98253678	Alletru (2019)	Impact of tillage and plant cover in intercropping on weed management in field crops.	2019
	98253554	Schwarz (2020)	Influence of different soil tillage systems on weed flora - long-term comparison of inversion tillage and minimum tillage.	2020
	98071757	Skuodiene (2009)	The effects of organic fertilisers and liming on segetal flora in a sustainable crop rotation on an acid soil	2009

## Sheet: Excluded duplicate
	Excluded duplicate
	Item ID	Short Title	Title	Year
	98066331	Andersen (1999)	Plant protection in spring cereal production with reduced tillage. II. Pests and beneficial insects	1999
	98073919	Barbar (2010)	Does agroforestry affect phytoseiid mite communities in vineyards in the South of France?	2010
	98255303	Bellamy (2004)	The bird communities of small woods: the influence of landscape context and changes in woodland structure.	2004
	98068258	Benaragama (2019)	Understanding the Long-Term Weed Community Dynamics in Organic and Conventional Crop Rotations Using the Principal Response Curve Method	2019
	98057154	Chovancova (2020)	THE EFFECT OF THREE TILLAGE TREATMENTS ON WEED INFESTATION IN MAIZE MONOCULTURE	2020
	98255399	Cortet (2002)	Impacts of different agricultural practices on the biodiversity of microarthropod communities in arable crop systems.	2002
	98254880	Dauber (2010)	The impact of biomass crop cultivation on temperate biodiversity.	2010
	98254853	Davidson (2006)	The influence of soil fauna on soil structural attributes under a limed and untreated upland grassland.	2006
	98256011	Diamond (1991)	The effect of liming agricultural land on the water quality of the River Esk, Cumbria.	1991
	98127155	Fu (2000)	14C distribution in soil organisms and respiration after the decomposition of crop residue in conventional tillage and no-till agroecosystems at Georgia Piedmont.	2000
	98253497	Ghiglieno (2023)	Sustainable management of vineyard soils: an experimental approach to investigate the responses of the edaphic arthropod community.	2023
	98254591	Gibbs (2016)	Avian diversity in a temperate tree-based intercropping system from inception to now.	2016
	98079785	Kennedy (2005)	Impact of lime, nitrogen and plant species on fungal community structure in grassland microcosms	2005
	98255366	Kladivko (2001)	Tillage systems and soil ecology.	2001
	98254902	László (2008)	The effect of conservation tillage systems on some physical and biological properties of sandy loam soil in corn monoculture.	2008
	98255572	Légère (2004)	Tillage and weed management effects on weeds in barley-red clover cropping systems.	2004
	98126412	Lupwayi (2009)	Soil microbial response to wood ash or lime applied to annual crops and perennial grass in an acid soil of northwestern Alberta.	2009
	98067448	Lupwayi (2018)	Soil Microbial Biomass and Its Relationship With Yields of Irrigated Wheat Under Long-term Conservation Management	2018
	98074667	Massaccesi (2020)	Data on soil physicochemical properties and biodiversity from conventional, organic and organic mulch-based cropping systems	2020
	98254815	Mathew (2012)	Impact of no-tillage and conventional tillage systems on soil microbial communities.	2012
	98254823	McAdam (2007)	Developing silvopastoral systems and their effects on diversity of fauna.	2007
	98254318	Melngalvis (2012)	Effects of soil tillage minimization on weediness of crops.	2012
	98253850	Melnichuk (2021)	Taxonomic structure of the southern chernozem under application of biological preparations and different farming systems.	2021
	98255145	Metzke (2007)	Effect of reduced tillage systems on earthworm communities in a 6-year organic rotation.	2007
	98255094	Mijangos (2006)	Effects of fertilization and tillage on soil biological parameters.	2006
	98253929	Muster (2020)	Seven years of spider community succession in a sphagnum farm.	2020
	98126200	Nabity (2011)	Bioenergy crops Miscanthus × giganteus and Panicum virgatum reduce growth and survivorship of Spodoptera frugiperda (Lepidoptera: Noctuidae).	2011
	98255648	Ngouajio (2004)	Sustainable vegetable production: effects of cropping systems on weed and insect population dynamics.	2004
	98254796	Ngouajio (2014)	Effect of compost and Brassica cover crops on soil microbial biomass and asparagus performance.	2014
	98255699	Papini (2002)	Impact of tillage practices on seasonal nitrate dynamics, leaching and microbial activity in a crop rotation.	2002
	98253624	Pardon (2018)	Gradients in abundance and diversity of ground-dwelling arthropods in temperate silvoarable fields.	2018
	98074960	Patkowska (2016)	The effect of cover crops on the fungal and bacterial communities in the soil under carrot cultivation	2016
	98107670	Patkowska (2020)	Soil-borne microorganisms threatening carrot cultivated with the use of cover crops	2020
	98254633	Pearson (2000)	Impact of tillage system on sweet corn yield and some soil properties.	2000
	98254084	Pfiffner (2006)	Effect of two low-input farming systems on carabids and epigeal spiders - considering nearby seminatural habitats.	2006
	98255411	Pierce (2001)	Projecting the bird community response resulting from the adoption of shelterbelt agroforestry practices in Eastern Nebraska.	2001
	98253825	Prayogo (2021)	Does different management and organic inputs in agroforesty system impact the changes on soil respiration and microbial biomass carbon?	2021
	98072381	Puskaric (2021)	THE COMMUNITIES OF THE NEMATODES, BACTERIA, AND FUNGI AND THE SOIL'S ORGANIC MATTER IN AN AGROFORESTRY ECOSYSTEM IN CROATIA	2021
	98116472	Rooney (2013)	Bacterial communities’ response to nitrogen, lime, and plants	2013
	98123796	Ruf (2017)	Impact of premature harvest of Miscanthus × giganteus for biogas production on organic residues, microbial parameters and earthworm community in soil.	2017
	98066682	Runion (2004)	Microbial responses to wheel-traffic in conventional and no-tillage systems	2004
	98255041	Sachs (2012)	Beetles (Carabidae) on wood energy areas - the importance of supporting structures for diversity and abundance.	2012
	98255294	Sage (2006)	Birds in willow short-rotation coppice compared to other arable crops in central England and a review of bird census data from energy crops in the UK.	2006
	98125233	Semere (2007)	Invertebrate populations in miscanthus (Miscanthus × giganteus) and reed canary-grass (Phalaris arundinacea) fields.	2007
	98066480	Senicovscaia (2019)	INFLUENCE OF NO-TILLAGE PRACTICES AND GREEN MANURE TREATMENT ON SOIL BIOTA OF THE ORDINARY CHERNOZEM IN THE SOUTHERN ZONE OF THE REPUBLIC OF MOLDOVA	2019
	98255460	Spedding (2002)	The effect of tillage and residue management on soil microbial biomass and community structure throughout the crop growing season.	2002
	98254931	Sun (2011)	Distribution of soil carbon and microbial biomass in arable soils under different tillage regimes.	2011
	98123513	Supronienė (2012)	The impact of tillage and fertilization on Fusarium infection and mycotoxin production in wheat grains.	2012
	98254873	Upchurch (2008)	Differences in the composition and diversity of bacterial communities from agricultural and forest soils.	2008
	98084852	WANG (1993)	EFFECTS OF PH ON ARBUSCULAR MYCORRHIZA .1. FIELD OBSERVATIONS ON THE LONG-TERM LIMING EXPERIMENTS AT ROTHAMSTED AND WOBURN	1993
	98127455	Williams (2006)	Carbon flow from 13C-labeled straw and root residues into the phospholipid fatty acids of a soil microbial community under field conditions.	2006

## Sheet: Excluded no full text found
	Excluded no full text found
	Item ID	Short Title	Title	Year
	98073709	Bailey (1997)	Some influences of initial sward botanical composition on the responsiveness of Irish grassland to liming	1997
	98083453	BALAZS (1977)	EFFECT OF LIMING AND FERTILIZATION OF ACID SOIL ON SOIL BACTERIA	1977
	98068715	Boguzas (2006)	Weed and weed seed-bank response to tillage systems, straw and catch crops in continuous barley	2006
	98256457	Carpenter (1978)	The effect of tillage technique on insect pests of seedling maize.	1978
	98083961	CARTER (1986)	MICROBIAL BIOMASS AND MINERALIZABLE NITROGEN IN SOLONETZIC SOILS - INFLUENCE OF GYPSUM AND LIME AMENDMENTS	1986
	98072288	CARTER (1991)	THE INFLUENCE OF TILLAGE ON THE PROPORTION OF ORGANIC-CARBON AND NITROGEN IN THE MICROBIAL BIOMASS OF MEDIUM-TEXTURED SOILS IN A HUMID CLIMATE	1991
	98057475	CARTER (1992)	INFLUENCE OF REDUCED TILLAGE SYSTEMS ON ORGANIC-MATTER, MICROBIAL BIOMASS, MACRO-AGGREGATE DISTRIBUTION AND STRUCTURAL STABILITY OF THE SURFACE SOIL IN A HUMID CLIMATE	1992
	98256371	Catizone (1990)	Influence of crop management on weed populations and wheat yield.	1990
	98098490	Chalkias (2024)	The Water-Energy-Food-Ecosystems (WEFE) Nexus	2024
	98254845	Chellemi (2014)	Organic amendments and pathogen control: phytopathological and agronomic aspects.	2014
	98072781	Ciuberkis (1996)	Changes of weed flora depending on soil reaction and fertilization	1996
	98256156	Čiuberkis (1997)	Ecological significance of long-term fertilization with farmyard manure and soil reaction on weed flora.	1997
	98255980	Čiuberkis (2001)	Changes in weed flora depending on the rate of manure on acid and limed soils.	2001
	98074013	Ciuberkis (2002)	Changes in weed flora depending on rates of manure in acid and limed soils	2002
	98078320	COSTELLO (1994)	BROCCOLI GROWTH, YIELD AND LEVEL OF APHID INFESTATION IN LEGUMINOUS LIVING MULCHES	1994
	98073376	Dana (2004)	The protective agroforestry belts as an ecological technology for the pests control and sustainable development of cereal crops in Transylvania	2004
	98121066	Dărab (2017)	Preliminary research on the wheat pests and on their integrated control during 2015-2016, at Agricultural Research-Development Station Turda.	2017
	98067136	Deguchi (2007)	White clover living mulch increases the yield of silage corn via arbuscular mycorrhizal fungus colonization	2007
	98067970	Del Conte (2005)	Impact of tillage practices on hessian fly-susceptible and resistant spring wheat cultivars	2005
	98067437	Derrouch (2022)	Functional shifts in weed community composition following adoption of conservation agriculture	2022
	98067599	DIDDEN (1994)	SOIL MESOFAUNA AND MACROFAUNA IN 2 AGRICULTURAL SYSTEMS - FACTORS AFFECTING POPULATION-DYNAMICS AND EVALUATION OF THEIR ROLE IN CARBON AND NITROGEN DYNAMICS	1994
	98058020	DIONISIO (1995)	MICROORGANISMS OCCURRENCE IN NO-TILL CROPPED AREAS	1995
	98073545	Egan (2018)	Long-term effects of grassland management on soil microbial abundance: implications for soil carbon and nitrogen storage	2018
	98128010	Ellis (1990)	A comparison of the effects of sward improvement on invertebrates, sward establishment and herbage yield.	1990
	98255548	Fawcett (1996)	Effect of soil pH on weed control, crop tolerance, and impact of weed control on ecosystems.	1996
	98074038	Fernandez (2016)	Structure of bacterial communities in soil following cover crop and organic fertilizer incorporation	2016
	98093521	Fortier (2011)	Understory plant diversity and biomass in hybrid poplar riparian buffer strips in pastures	2011
	98078173	Gilley (2011)	Identification of phytopathogenic fungi associated with giant miscanthus in Mississippi	2011
	98253436	Govednik (2023)	Microbial biomass and, bacterial, archaeal and fungal abundance in dependence of soil tillage.	2023
	98104493	Gregorutti (2021)	ADDITION OF COVER CROP RESIDUES AND ORGANIC AMENDMENTS: EFFECT ON NITRIFIERS AND CELLULOLYTIC MICROORGANISMS	2021
	98066602	HOUSE (1985)	COMPARISON OF SOIL ARTHROPODS AND EARTHWORMS FROM CONVENTIONAL AND NO-TILLAGE AGROECOSYSTEMS	1985
	98256521	Jan (1977)	The effect of cultivation techniques on the weed flora.	1977
	98071481	Janusauskaite (2008)	THE INFLUENCE OF AGRICULTURAL PRACTICES INTENDED FOR THE IMPROVEMENT OF CLAY LOAM TOPSOIL AND SUBSOIL ON THE MICROBIOLOGICAL PROCESSES	2008
	98079672	Janusauskaite (2009)	Distribution of populations of micro-organisms in different aggregate size classes in soil as affected by long-term liming management	2009
	98068818	Janusauskaite (2013)	The Effect of Tillage System on Soil Microbiota in Relation to Soil Structure	2013
	98255924	Jordan (1994)	Potential use of soil microbial activity as an indicator of soil quality.	1994
	98072530	Kaul (2022)	Cover crop species alter tallgrass prairie community assembly	2022
	98075453	Korvigo (2016)	Effect of long-term application of agrotechnical techniques and crops on soil microbial communities	2016
	98057351	Kreye (2000)	Intensity of soil preparation and incidence of harmful organisms in a sugarbeet-wheat-wheat rotation	2000
	98101376	Larkin (2022)	Long-Term Effects of Compost Amendments and Brassica Green Manures in Potato Cropping Systems on Soil and Crop Health and Productivity †	2022
	98049175	Le Cointe (2023)	Wireworm management in conservation agriculture	2023
	98111074	Lemtiri (2018)	Short-Term Effects of Tillage Practices and Crop Residue Exportation on Soil Organic Matter and Earthworm Communities in Silt Loam Arable Soil	2018
	98066578	LINN (1984)	AEROBIC AND ANAEROBIC MICROBIAL-POPULATIONS IN NO-TILL AND PLOWED SOILS	1984
	98058301	Liu (2022)	Nitrite oxidizing bacteria, Nitrobacter and Nitrospira, are differently influenced by season, fertilizer, and tillage in long-term maize culture	2022
	98068627	Lupwayi (2021)	Soil microbial communities in tilled organic and no-till conventional crop production systems	2021
	98083592	MACDONALD (1979)	LIMING AND THE GROWTH OF A MIXED POPULATION OF SOIL BACTERIA	1979
	98068372	Masiunas (1997)	The impact of living and cover crop mulch systems on pests and yields of snap beans and cabbage	1997
	98068274	Maurer (2018)	Cropping systems affect species diversity of mycorrhizal fungi	2018
	98115753	Mauro (2013)	The role of cover crops in agro-ecosystems management	2013
	98068351	McCarty (1997)	Effects of N fertilizer treatments on biologically active N pools in soils under plow and no tillage	1997
	98058104	MCGONIGLE (1993)	MYCORRHIZAL DEVELOPMENT AND PHOSPHORUS ABSORPTION IN MAIZE UNDER CONVENTIONAL AND REDUCED TILLAGE	1993
	98072042	MILLER (1995)	FUNCTIONAL ECOLOGY OF VESICULAR-ARBUSCULAR MYCORRHIZAS AS INFLUENCED BY PHOSPHATE FERTILIZATION AND TILLAGE IN AN AGRICULTURAL ECOSYSTEM	1995
	98256602	Mittnacht (1979)	Change in the weed flora of cereal crops since 1948, studied at a site in southwestern Germany.	1979
	98254754	Mueller (2006)	Long-term, large-scale systems research directed toward agricultural sustainability.	2006
	98113797	Musick (2015)	Effect of the crop residue management system on pest problems in field corn (Zea mays L.) production	2015
	98072195	ONDRASEK (1994)	PRODUCTION OF CO2 AND MICROBIAL BIOMASS CONTENT IN SOIL UNDER PERMANENT, RENOVATED AND DIRECTLY DRILLED GRASSLANDS	1994
	98256101	Pankhurst (1994)	Soil biota: management in sustainable farming systems.	1994
	98067543	Patterson (2019)	Soil tillage reduces arthropod biodiversity and has lag effects within organic and conventional crop rotations	2019
	98073064	Pavlovic (2023)	Effects of Crop Management Systems On Weed Abundance and Soil Seed Bank	2023
	98256219	Peng (1996)	The activity and diversity of ground arthropods in an agroforestry system.	1996
	98253433	Pintarič (2023)	Dependence of soil microbial community composition on tillage intensity in organic farming.	2023
	98057080	RAYSIDE (1982)	POPULATIONS OF PYTHIUM SPP AND ASSOCIATED MICROORGANISMS IN A MINIMUM TILLAGE-MULTICROPPING SYSTEM	1982
	98057848	Samuelson (2018)	Assessing Microbial Communities of Compost Extracts and Their Effects on Lettuce Growth after Residue Incorporation in Soil	2018
	98254160	Sauvadet (2013)	Technical and environmental evaluation. Direct drilling with cover-cropping and soil tillage cropping systems.	2013
	98084247	SHAH (1990)	COMPOSITION AND ACTIVITY OF THE MICROBIAL-POPULATION IN AN ACIDIC UPLAND SOIL AND EFFECTS OF LIMING	1990
	98057905	STALEY (1988)	SOIL MICROBIAL BIOMASS AND ORGANIC-COMPONENT ALTERATIONS IN A NO-TILLAGE CHRONOSEQUENCE	1988
	98255182	Teasdale (2004)	Enhanced pest management with cover crop mulches.	2004
	98073143	Tsonkova (2012)	Ecological benefits provided by alley cropping systems for production of woody biomass in the temperate region: a review	2012
	98072720	Tyler (2013)	COVER CROP EFFECTS ON NUTRIENTS, SOIL FAUNA AND SOIL QUALITY	2013
	98075620	Vagts (1999)	The response of different Cladonia species after treatment with fertilizer or lime in Heathland	1999
	98057109	VOS (1994)	THE EFFECT OF SOIL-STRUCTURE DIFFERENCES IN A SILT LOAM SOIL UNDER VARIOUS FARM-MANAGEMENT SYSTEMS ON SOIL PHYSICAL-PROPERTIES AND SIMULATED LAND QUALITIES	1994
	98048854	VREEKENBUIJS (1994)	MICROARTHROPOD BIOMASS-C DYNAMICS IN THE BELOWGROUND FOOD WEBS OF 2 ARABLE FARMING SYSTEMS	1994
	98049085	Zhang (2004)	Differences in soil microbial biomass and activity for six agroecosystems with a management disturbance gradient	2004
	98058353	Zhang (2005)	Responses of soil microbial community structure and diversity to agricultural deintensification	2005
	98103121	Zoch (2022)	Peat moss cultivation areas as a habitat for birds, amphibians, dragonflies and butterflies	2022
