# Supplementary material for: What evidence exists on how biodiversity is affected by the adoption of carbon footprint-reducing agricultural practices? A systematic map
Source: Environ Evid. 2025 Oct 11;14:16. doi: 10.1186/s13750-025-00372-7 (PMC12514805; doi:10.1186/s13750-025-00372-7)
Supplement: Supplementary file 4 — Supplementary Material 4. [file 13750_2025_372_MOESM4_ESM.xlsx]

## Sheet: Primary research
ID	Author(s)	Title	Pub. Year	Pub. Type	Ref. Type	Pub. Title	DOI/URL	Full text available	Farming system	Experimental design	Study duration	Country of study	Population taxanomic group	Species	Population name	Sampling method	Intervention	Subgroup	Comparator	Outcome	Author reported outcome	Ecosystem service/Economic change
1	Abdollahi L ; Munkholm LJ ;	Tillage System and Cover Crop Effects on Soil Quality: I. Chemical, Mechanical, and Biological Properties	2014	Journal	Article	SOIL SCIENCE SOCIETY OF AMERICA JOURNAL	10.2136/sssaj2013.07.0301	Yes	Cropped fields	Comparison	<1 year	Denmark	Microorganisms	Fungi	Not specified	Fumigation	Increasing soil carbon stock	Cover crop	No intervention and alternative intervention	Abundance	+	Soil health
1	Abdollahi L ; Munkholm LJ ;	Tillage System and Cover Crop Effects on Soil Quality: I. Chemical, Mechanical, and Biological Properties	2014	Journal	Article	SOIL SCIENCE SOCIETY OF AMERICA JOURNAL	10.2136/sssaj2013.07.0301	Yes	Cropped fields	Comparison	<1 year	Denmark	Microorganisms	Fungi	Not specified	Fumigation	Increasing soil carbon stock	Reduced tillage	No intervention and alternative intervention	Abundance	~	Soil health
2	Alahmad A ; Decocq G ; Spicher F ; Kheirbeik L ; Kobaissi A ; Tetu T ; Dubois F ; Duclercq J	Cover crops in arable lands increase functional complementarity and redundancy of bacterial communities	2019	Journal	Article	JOURNAL OF APPLIED ECOLOGY	10.1111/1365-2664.13307	Yes	Cropped fields	Comparison	3 - 4 years	France	Microorganisms	Bacteria	All species	DNA analysis	Reduced fertiliser input	Cover crop	No intervention	Abundance, Diversity	+	NA
2	Alahmad A ; Decocq G ; Spicher F ; Kheirbeik L ; Kobaissi A ; Tetu T ; Dubois F ; Duclercq J	Cover crops in arable lands increase functional complementarity and redundancy of bacterial communities	2019	Journal	Article	JOURNAL OF APPLIED ECOLOGY	10.1111/1365-2664.13307	Yes	Cropped fields	Comparison	3 - 4 years	France	Microorganisms	Bacteria	All species	DNA analysis	Increasing soil carbon stock	Reduced tillage	No intervention	Abundance, Diversity	~	NA
3	Alasmary Z ; Todd T ; Hettiarachchi GM ; Stefanovska T ; Pidlisnyuk V ; Roozeboom K ; Erickson L ; Davis L ; Zhukov O	Effect of Soil Treatments and Amendments on the Nematode Community under <i>Miscanthus</i> Growing in a Lead Contaminated Military Site	2020	Journal	Article	AGRONOMY-BASEL	10.3390/agronomy10111727	Yes	Cropped fields	CI	<1 year	USA	Worms	Nematode	All species	Centrifugal-flotation technique	Increasing soil carbon stock	Reduced tillage	No intervention	Abundance, Diversity	+	Bioremediation, Soil health
4	Almoussawi A ; Lenoir J ; Spicher F ; Dupont F ; Chabrerie O ; Closset-Kopp D ; Brasseur B ; Kobaissi A ; Dubois F ; Decocq G	Direct seeding associated with a mixture of winter cover crops decreases weed abundance while increasing cash-crop yields	2020	Journal	Article	SOIL & TILLAGE RESEARCH	10.1016/j.still.2020.104622	Yes	Cropped fields	CI - R	<1 year	France	Plants	Flowering plant	All species	Vegetation cover percentage	Increasing soil carbon stock	Cover crop	No intervention and alternative intervention	Abundance, Diversity	+	Crop yield, Weed control
4	Almoussawi A ; Lenoir J ; Spicher F ; Dupont F ; Chabrerie O ; Closset-Kopp D ; Brasseur B ; Kobaissi A ; Dubois F ; Decocq G	Direct seeding associated with a mixture of winter cover crops decreases weed abundance while increasing cash-crop yields	2020	Journal	Article	SOIL & TILLAGE RESEARCH	10.1016/j.still.2020.104622	Yes	Cropped fields	CI - R	<1 year	France	Plants	Flowering plant	All species	Vegetation cover percentage	Increasing soil carbon stock	Reduced tillage	No intervention and alternative intervention	Abundance, Diversity	+	Crop yield, Weed control
5	Alotaibi K D; Schoenau J J	Application of two bioenergy byproducts with contrasting carbon availability to a prairie soil: Three-year crop response and changes in soil biological and chemical properties	2016	Journal	Article	Agronomy	10.3390/agronomy6010013	Yes	Cropped fields	CI	2 - 3 years	Canada	Microorganisms	All microbes	All species	Fumigation	Increasing soil carbon stock	Biochar addition	No intervention and different level of intervention	Abundance	-	Soil health
6	Amatya G ; Chang SX ; Beare MH ; Mead DJ	Soil properties under a Pinus radiata-ryegrass silvopastoral system in New Zealand.: Part II.: C and N of soil microbial biomass, and soil N dynamics	2002	Journal	Article	AGROFORESTRY SYSTEMS	10.1023/A:1015076607090	No	Not described	Unclear	<1 year	New Zealand	Microorganisms	All microbes	Not specified	Not specified	Increase tree cover	Agroforestry	Alternative intervention	Abundance		NA
7	Amy SR ; Heard MS ; Hartley SE ; George CT ; Pywell RF ; Staley JT	Hedgerow rejuvenation management affects invertebrate communities through changes to habitat structure	2015	Journal	Article	BASIC AND APPLIED ECOLOGY	10.1016/j.baae.2015.04.002	Yes	Not described	CI - R	<1 year	UK	Arthropod	All invertabrates	All species	Vegetation shaking	Enhancing hedgerows	Hedgerow management	No intervention and alternative intervention	Abundance, Diversity	+	NA
8	Andersen A	Long-term experiments with reduced tillage in spring cereals. II. Effects on pests and beneficial insects	2003	Journal	Article	CROP PROTECTION	10.1016/S0261-2194(02)00133-3	Yes	Cropped fields	CI	6 -7 years	Norway	Arthropod	All invertabrates	All species	Vegetation cover percentage	Increasing soil carbon stock	Reduced tillage	No intervention	Abundance	+	Pest regulation
9	Anderson CR ; Hamonts K ; Clough TJ ; Condron LM	Biochar does not affect soil N-transformations or microbial community structure under ruminant urine patches but does alter relative proportions of nitrogen cycling bacteria	2014	Journal	Article	AGRICULTURE ECOSYSTEMS & ENVIRONMENT	10.1016/j.agee.2014.02.021	Yes	Grassland	CI	1 - 2 years	New Zealand	Microorganisms	Bacteria	All species	DNA analysis	Increasing soil carbon stock	Biochar addition	No intervention and different level of intervention	Abundance	+	Nutrient cycling
10	Anderson C ; Beare M ; Buckley HL ; Lear G	Bacterial and fungal communities respond differently to varying tillage depth in agricultural soils	2017	Journal	Article	PeerJ	10.7717/peerj.3930	Yes	Mixed cropped and grassland	CI	10 - 15 years	New Zealand	Microorganisms	Bacteria, Fungi	All species	Fumigation	Increasing soil carbon stock	Reduced tillage	No intervention and different level of intervention	Abundance, Diversity	+/-	NA
11	ANGERS DA ; NDAYEGAMIYE A ; COTE D	TILLAGE-INDUCED DIFFERENCES IN ORGANIC-MATTER OF PARTICLE-SIZE FRACTIONS AND MICROBIAL BIOMASS	1993	Journal	Article	SOIL SCIENCE SOCIETY OF AMERICA JOURNAL	10.2136/sssaj1993.03615995005700020035x	Yes	Cropped fields	CI - R	<1 year	Canada	Microorganisms	All microbes	All species	Fumigation	Increasing soil carbon stock	Reduced tillage	No intervention and different level of intervention	Abundance	+	Soil health
12	ANGERS DA ; BISSONNETTE N ; LEGERE A ; SAMSON N	MICROBIAL AND BIOCHEMICAL-CHANGES INDUCED BY ROTATION AND TILLAGE IN A SOIL UNDER BARLEY PRODUCTION	1993	Journal	Article	CANADIAN JOURNAL OF SOIL SCIENCE	10.4141/cjss93-004	Yes	Cropped fields	CI	3 - 4 years	Canada	Microorganisms	All microbes	All species	Fumigation	Increasing soil carbon stock	Reduced tillage	No intervention and different level of intervention	Abundance	+	NA
13	Armengot L ; Berner A ; Blanco-Moreno JM ; Mäder P ; Sans FX	Long-term feasibility of reduced tillage in organic farming	2015	Journal	Article	AGRONOMY FOR SUSTAINABLE DEVELOPMENT	10.1007/s13593-014-0249-y	Yes	Cropped fields	CI	7 - 8 years	Switzerland	Plants	Flowering plant	All species	Vegetation cover percentage	Reduced fertiliser input	Organic fertiliser application	No intervention and alternative intervention	Abundance, Diversity	+	Weed control
13	Armengot L ; Berner A ; Blanco-Moreno JM ; Mäder P ; Sans FX	Long-term feasibility of reduced tillage in organic farming	2015	Journal	Article	AGRONOMY FOR SUSTAINABLE DEVELOPMENT	10.1007/s13593-014-0249-y	Yes	Cropped fields	CI	7 - 8 years	Switzerland	Plants	Flowering plant	All species	Vegetation cover percentage	Increasing soil carbon stock	Reduced tillage	No intervention and alternative intervention	Abundance, Diversity	+	Weed control
14	Aslam T ; Choudhary MA ; Saggar S	Tillage impacts on soil microbial biomass C, N and P, earthworms and agronomy after two years of cropping following permanent pasture in New Zealand	1999	Journal	Article	SOIL & TILLAGE RESEARCH	10.1016/S0167-1987(99)00032-X	Yes	Cropped fields	CI - R	1 - 2 years	New Zealand	Microorganisms	All microbes, Segmented worm, Flowering plant	Aporrectodea caliginosa	Fumigation, Chemical solution addition to soil	Increasing soil carbon stock	Reduced tillage	No intervention and alternative intervention	Abundance	+	Crop yield
14	Aslam T ; Choudhary MA ; Saggar S	Tillage impacts on soil microbial biomass C, N and P, earthworms and agronomy after two years of cropping following permanent pasture in New Zealand	1999	Journal	Article	SOIL & TILLAGE RESEARCH	10.1016/S0167-1987(99)00032-X	Yes	Cropped fields	CI - R	1 - 2 years	New Zealand	Worms	All microbes, Segmented worm, Flowering plant	Aporrectodea caliginosa	Fumigation, Chemical solution addition to soil	Increasing soil carbon stock	Reduced tillage	No intervention and alternative intervention	Abundance	+	Crop yield
14	Aslam T ; Choudhary MA ; Saggar S	Tillage impacts on soil microbial biomass C, N and P, earthworms and agronomy after two years of cropping following permanent pasture in New Zealand	1999	Journal	Article	SOIL & TILLAGE RESEARCH	10.1016/S0167-1987(99)00032-X	Yes	Cropped fields	CI - R	1 - 2 years	New Zealand	Plants	All microbes, Segmented worm, Flowering plant	Aporrectodea caliginosa	Fumigation, Chemical solution addition to soil	Increasing soil carbon stock	Reduced tillage	No intervention and alternative intervention	Abundance	+	Crop yield
15	Auskalniene O ; Kadziene G ; Janusauskaite D ; Suproniene S	Changes in weed seed bank and flora as affected by soil tillage systems	2018	Journal	Article	ZEMDIRBYSTE-AGRICULTURE	10.13080/z-a.2018.105.028	Yes	Cropped fields	CI	1 - 2 years	Lithuania	Plants	Flowering plant	All species	Hand harvesting	Increasing soil carbon stock	Reduced tillage	No intervention and alternative intervention	Abundance, Diversity	+	Weed control
16	Ausmane M ; Melngalvis I ; Ruzbreve˜a A	Effects of soil tillage minimization and crop rotation on the weediness of crops	2013	Report	Conference paper	Lauksaimniec?bas zin?tne veiksm?gai saimniekošana	https://hau.idm.oclc.org/login?url=https://search.ebscohost.com/login.aspx?direct=true&db=lah&AN=20133150092&site=ehost-live&scope=site	No	Not described	Unclear	2 - 3 years	Latvia	Plants	Flowering plant	Not specified	Not specified	Increasing soil carbon stock	Reduced tillage	No intervention	Abundance		Weed control
17	Ausmane M ; Melngalvis I ; Ruža A	Effects of soil tillage and crop sequence on weediness of oilseed winter rape (Brassica napus L.) sowings	2015	Report	Conference paper	Zin?tniski praktisk? konference L?dzsvarota Lauksaimniec?ba	https://hau.idm.oclc.org/login?url=https://search.ebscohost.com/login.aspx?direct=true&db=lah&AN=20153237372&site=ehost-live&scope=site	No	Not described	Unclear	3 - 4 years	Latvia	Plants	Flowering plant	Not specified	Not specified	Increasing soil carbon stock	Reduced tillage	No intervention	Abundance		Weed control
18	Avizienyte D ; Romaneckas K ; Adamaviciene A ; Sarauskis E ; Jakiene E	The interaction between maize and weeds under the conditions of long-term reduced tillage	2015	Journal	Article	ZEMDIRBYSTE-AGRICULTURE	https://pdfs.semanticscholar.org/64bb/2a91ef34dd3829a0d007952a2dcf6f230b00.pdf	Yes	Cropped fields	CI	2 - 3 years	Lithuania	Plants	Flowering plant	Not specified	Hand harvesting	Increasing soil carbon stock	Reduced tillage	No intervention and different level of intervention	Abundance, Diversity	+	Weed control
19	Axelsen JA ; Kristensen KT	Collembola and mites in plots fertilised with different types of green manure	2000	Journal	Article	PEDOBIOLOGIA	10.1078/S0031-4056(04)70071-2	Yes	Cropped fields	CI - R	1 - 2 years	Denmark	Arthropod	Springtail, Mites	All species	Soil core and high gradient extractor	Increasing soil carbon stock	Cover crop	Alternative intervention	Abundance, Diversity	+	NA
20	Bamminger C ; Poll C ; Sixt C ; Högy P ; Wüst D ; Kandeler E ; Marhan S	Short-term response of soil microorganisms to biochar addition in a temperate agroecosystem under soil warming	2016	Journal	Article	AGRICULTURE ECOSYSTEMS & ENVIRONMENT	10.1016/j.agee.2016.09.016	Yes	Cropped fields	CI	4 - 5 years	Germany	Microorganisms	Fungi	All species	Fumigation	Increasing soil carbon stock	Biochar addition	No intervention and different level of intervention	Abundance	+	NA
21	Banerjee S ; Walder F ; Büchi L ; Meyer M ; Held AY ; Gattinger A ; Keller T ; Charles R ; van der Heijden MGA	Agricultural intensification reduces microbial network complexity and the abundance of keystone taxa in roots	2019	Journal	Article	ISME JOURNAL	10.1038/s41396-019-0383-2	Yes	Cropped fields	Comparison	<1 year	Switzerland	Microorganisms	Fungi	All species	DNA analysis, PLFA extraction	Reduced fertiliser input	Low input farming	No intervention and different level of intervention	Abundance, Diversity	+	NA
21	Banerjee S ; Walder F ; Büchi L ; Meyer M ; Held AY ; Gattinger A ; Keller T ; Charles R ; van der Heijden MGA	Agricultural intensification reduces microbial network complexity and the abundance of keystone taxa in roots	2019	Journal	Article	ISME JOURNAL	10.1038/s41396-019-0383-2	Yes	Cropped fields	Comparison	<1 year	Switzerland	Microorganisms	Fungi	All species	DNA analysis, PLFA extraction	Increasing soil carbon stock	Reduced tillage	No intervention and different level of intervention	Abundance, Diversity	+	NA
22	Barbar Z ; Tixier MS ; Cheval B ; Kreiter S	Effects of agroforestry on phytoseiid mite communities (Acari: Phytoseiidae) in vineyards in the South of France	2006	Journal	Article	EXPERIMENTAL AND APPLIED ACAROLOGY	10.1007/s10493-006-9044-z	Yes	Viticulture	CI	2 - 3 years	France	Arthropod	Mites	All species	Harvesting host plant for analysis of population	Increase tree cover	Agroforestry	No intervention	Abundance, Diversity	+/-	Pest regulation
23	Barilli E ; Jeuffroy MH ; Gall J ; de Tourdonnet S ; Médiène S	Weed response and crop growth in winter wheat-lucerne intercropping: a comparison of conventional and reduced soil-tillage conditions in northern France	2017	Journal	Article	CROP & PASTURE SCIENCE	10.1071/CP16459	Yes	Cropped fields	Comparison	1 - 2 years	France	Plants	Flowering plant	All species	Visual assessment of plant number in a subplot	Increasing soil carbon stock	Cover crop	Alternative intervention	Abundance, Diversity	-	Weed control
23	Barilli E ; Jeuffroy MH ; Gall J ; de Tourdonnet S ; Médiène S	Weed response and crop growth in winter wheat-lucerne intercropping: a comparison of conventional and reduced soil-tillage conditions in northern France	2017	Journal	Article	CROP & PASTURE SCIENCE	10.1071/CP16459	Yes	Cropped fields	Comparison	1 - 2 years	France	Plants	Flowering plant	All species	Visual assessment of plant number in a subplot	Increasing soil carbon stock	Reduced tillage	Alternative intervention	Abundance, Diversity	-	Weed control
24	BARNEY RJ ; PASS BC	INFLUENCE OF NO-TILLAGE PLANTING ON FOLIAGE-INHABITING ARTHROPODS OF ALFALFA IN KENTUCKY	1987	Journal	Article	JOURNAL OF ECONOMIC ENTOMOLOGY	10.1093/jee/80.6.1288	No	Horticulture	Unclear	Not Known	USA	Arthropod	Not specified	Not specified	Not specified	Increasing soil carbon stock	Reduced tillage	No intervention	Abundance, Diversity		NA
25	Barré K ; Le Viol I ; Julliard R ; Kerbiriou C	Weed control method drives conservation tillage efficiency on farmland breeding birds	2018	Journal	Article	JOURNAL OF ECONOMIC ENTOMOLOGY	10.1016/j.agee.2018.01.004	Yes	Cropped fields	Comparison	<1 year	France	Birds	Farmland birds	All species	Point count method	Increasing soil carbon stock	Low input farming	Different level of intervention and alternative intervention	Abundance, Diversity	+	Weed control
25	Barré K ; Le Viol I ; Julliard R ; Kerbiriou C	Weed control method drives conservation tillage efficiency on farmland breeding birds	2018	Journal	Article	JOURNAL OF ECONOMIC ENTOMOLOGY	10.1016/j.agee.2018.01.004	Yes	Cropped fields	Comparison	<1 year	France	Birds	Farmland birds	All species	Point count method	Increasing soil carbon stock	Reduced tillage	Different level of intervention and alternative intervention	Abundance, Diversity	+	Weed control
26	Barré K ; Le Viol I ; Julliard R ; Chiron F ; Kerbiriou C	Tillage and herbicide reduction mitigate the gap between conventional and organic farming effects on foraging activity of insectivorous bats	2018	Journal	Article	ECOLOGY AND EVOLUTION	10.1002/ece3.3688	Yes	Cropped fields	Comparison	<1 year	France	Mammals	Bat	All species	Acoustic monitoring	Increasing soil carbon stock	Reduced tillage	No intervention	Abundance, Diversity	+	NA
27	Bates FS ; Harris S	Does hedgerow management on organic farms benefit small mammal populations?	2009	Journal	Article	AGRICULTURE ECOSYSTEMS & ENVIRONMENT	10.1016/j.agee.2008.08.002	Yes	Mixed cropped and grassland	Comparison	<1 year	UK	Mammals	Shrew, Rodent	All species	Mammal trapping	Enhancing hedgerows	Hedgerow management	Different level of intervention	Abundance, Diversity	~	NA
28	Battie-Laclau P ; Taschen E ; Plassard C ; Dezette D ; Abadie J ; Arnal D ; Benezech P ; Duthoit M ; Pablo AL ; Jourdan C ; Laclau JP ; Bertrand I ; Taudiere A ; Hinsinger P	Role of trees and herbaceous vegetation beneath trees in maintaining arbuscular mycorrhizal communities in temperate alley cropping systems	2020	Journal	Article	PLANT AND SOIL	10.1007/s11104-019-04181-z	Yes	Cropped fields	Comparison	<1 year	France	Microorganisms	Fungi	All species	DNA analysis	Increase tree cover	Silvoarable	Alternative intervention	Abundance, Diversity	+	NA
29	Beaumelle L ; Auriol A ; Grasset M ; Pavy A ; Thiéry D ; Rusch A	Benefits of increased cover crop diversity for predators and biological pest control depend on the landscape context	2021	Journal	Article	ECOLOGICAL SOLUTIONS AND EVIDENCE	10.1016/j.apsoil.2008.03.006	Yes	Viticulture	Comparison	<1 year	France	Arthropod	All invertabrates	All species	Pitfall traps, Vegetation shaking	Increasing soil carbon stock	Cover crop	No intervention	Abundance, Diversity	+	Pest regulation
30	Beaumont D A; Storkey J ; Eales G ; Jones H E; Lecocq K ; Saunders K S; Stagg B ; Lee M R. F	Impact of tillage methods and sowing rates on yield and weed suppression in multi-species swards	2020	Report	Conference paper	Proceedings of the 28th General Meeting of the European Grassland Federation	https://repository.rothamsted.ac.uk/download/4e7ddef5dcaf12fb278fca05b60e5ff34c08b739070cfebc9c63992980b8c25f/5848921/EGF%20conference%20abstract%202020_DB.pdf	Yes	Grassland	Comparison	<1 year	UK	Plants	Flowering plant	All species	Visual assessment of plant number in a subplot	Increasing soil carbon stock	Reduced tillage	Different level of intervention	Abundance	+	Crop yield
31	Becker F ; Fuchs P ; Heyer W ; Rücknagel J	Effect of intercrop cultivation in maize stands on arthropods biomasses and diversity	2023	Journal	Article	JOURNAL FUR KULTURPFLANZEN	10.5073/JfK.2023.03-04.03	No	Cropped fields	Unclear	<1 year	Unknown	Arthropod	All invertabrates	All species	Pitfall traps	Increasing soil carbon stock	Cover crop	No intervention and alternative intervention	Abundance		NA
31	Becker F ; Fuchs P ; Heyer W ; Rücknagel J	Effect of intercrop cultivation in maize stands on arthropods biomasses and diversity	2023	Journal	Article	JOURNAL FUR KULTURPFLANZEN	10.5073/JfK.2023.03-04.03	No	Cropped fields	Unclear	<1 year	Unknown	Arthropod	All invertabrates	All species	Pitfall traps	Increasing soil carbon stock	Intercropping	No intervention and alternative intervention	Abundance		NA
32	Belaoussoff S ; Kevan PG ; Murphy S ; Swanton C	Assessing tillage disturbance on assemblages of ground beetles (Coleoptera: Carabidae) by using a range of ecological indices	2003	Journal	Article	BIODIVERSITY AND CONSERVATION	10.1023/A:1022811010951	Yes	Cropped fields	CI	3 - 4 years	Canada	Arthropod	Beetle	Carabid	Pitfall traps	Increasing soil carbon stock	Reduced tillage	No intervention and different level of intervention	Abundance, Diversity	~	NA
33	Bellamy PE ; Hinsley SA	The bird communities of small woods: the influence of landscape context and changes in woodland structure	2004	Journal	Article	LANDSCAPE ECOLOGY OF TREES AND FORESTS	cabidigitallibrary.org/doi/full/10.5555/20053052322	No	Not described	Comparison	10 - 15 years	UK	Birds	Breeding bird	All species	Not specified	Increase tree cover	Farm woodland creation	Different level of intervention	Abundance		NA
34	Bellamy PE ; Croxton PJ ; Heard MS ; Hinsley SA ; Hulmes L ; Hulmes S ; Nuttall P ; Pywell RF ; Rothery P	The impact of growing miscanthus for biomass on farmland bird populations	2009	Journal	Article	BIOMASS & BIOENERGY	10.1016/j.biombioe.2008.07.001	Yes	Cropped fields	Comparison	<1 year	UK	Birds	Winter bird, Breeding bird, Segmented worm, All invertabrates, Flowering plant	All species	Transect count, Pitfall traps, Chemical solution addition to soil, Soil sample and hand count, Sweep nets, Vegetation cover percentage	Bioenergy production	Biomass production	No intervention and alternative intervention	Abundance, Diversity	+	NA
34	Bellamy PE ; Croxton PJ ; Heard MS ; Hinsley SA ; Hulmes L ; Hulmes S ; Nuttall P ; Pywell RF ; Rothery P	The impact of growing miscanthus for biomass on farmland bird populations	2009	Journal	Article	BIOMASS & BIOENERGY	10.1016/j.biombioe.2008.07.001	Yes	Cropped fields	Comparison	<1 year	UK	Arthropod	Winter bird, Breeding bird, Segmented worm, All invertabrates, Flowering plant	All species	Transect count, Pitfall traps, Chemical solution addition to soil, Soil sample and hand count, Sweep nets, Vegetation cover percentage	Bioenergy production	Biomass production	No intervention and alternative intervention	Abundance, Diversity	+/-	NA
34	Bellamy PE ; Croxton PJ ; Heard MS ; Hinsley SA ; Hulmes L ; Hulmes S ; Nuttall P ; Pywell RF ; Rothery P	The impact of growing miscanthus for biomass on farmland bird populations	2009	Journal	Article	BIOMASS & BIOENERGY	10.1016/j.biombioe.2008.07.001	Yes	Cropped fields	Comparison	<1 year	UK	Worms	Winter bird, Breeding bird, Segmented worm, All invertabrates, Flowering plant	All species	Transect count, Pitfall traps, Chemical solution addition to soil, Soil sample and hand count, Sweep nets, Vegetation cover percentage	Bioenergy production	Biomass production	No intervention and alternative intervention	Abundance, Diversity	+/-	NA
34	Bellamy PE ; Croxton PJ ; Heard MS ; Hinsley SA ; Hulmes L ; Hulmes S ; Nuttall P ; Pywell RF ; Rothery P	The impact of growing miscanthus for biomass on farmland bird populations	2009	Journal	Article	BIOMASS & BIOENERGY	10.1016/j.biombioe.2008.07.001	Yes	Cropped fields	Comparison	<1 year	UK	Plants	Winter bird, Breeding bird, Segmented worm, All invertabrates, Flowering plant	All species	Transect count, Pitfall traps, Chemical solution addition to soil, Soil sample and hand count, Sweep nets, Vegetation cover percentage	Bioenergy production	Biomass production	No intervention and alternative intervention	Abundance, Diversity	+/-	NA
34	Bellamy PE ; Croxton PJ ; Heard MS ; Hinsley SA ; Hulmes L ; Hulmes S ; Nuttall P ; Pywell RF ; Rothery P	The impact of growing miscanthus for biomass on farmland bird populations	2009	Journal	Article	BIOMASS & BIOENERGY	10.1016/j.biombioe.2008.07.001	Yes	Cropped fields	Comparison	<1 year	UK	Gastropod	Winter bird, Breeding bird, Segmented worm, All invertabrates, Flowering plant	All species	Transect count, Pitfall traps, Chemical solution addition to soil, Soil sample and hand count, Sweep nets, Vegetation cover percentage	Bioenergy production	Biomass production	No intervention and alternative intervention	Abundance, Diversity	+/-	NA
35	Benaragama D ; Shirtliffe SJ ; Gossen BD ; Brandt SA ; Lemke R ; Johnson EN ; Zentner RP ; Olfert O ; Leeson J ; Moulin A ; Stevenson C	Long-term weed dynamics and crop yields under diverse crop rotations in organic and conventional cropping systems in the Canadian prairies	2016	Journal	Article	FIELD CROPS RESEARCH	10.1016/j.fcr.2016.07.010	Yes	Cropped fields	Comparison	15 - 20 years	Canada	Plants	Flowering plant	All species	Hand harvesting	Reduced fertiliser input	Low input farming	No intervention	Abundance	+	Crop yield, Weed control
35	Benaragama D ; Shirtliffe SJ ; Gossen BD ; Brandt SA ; Lemke R ; Johnson EN ; Zentner RP ; Olfert O ; Leeson J ; Moulin A ; Stevenson C	Long-term weed dynamics and crop yields under diverse crop rotations in organic and conventional cropping systems in the Canadian prairies	2016	Journal	Article	FIELD CROPS RESEARCH	10.1016/j.fcr.2016.07.010	Yes	Cropped fields	Comparison	15 - 20 years	Canada	Plants	Flowering plant	All species	Hand harvesting	Increasing soil carbon stock	Reduced tillage	No intervention	Abundance	+	Crop yield, Weed control
36	Bennett S L; Eady P E; Deeming D C	Invertebrate biodiversity within the grassy and woody elements of farmland hedgerows: snapshots from Lincolnshire	2013	Report	Conference paper	Aspects of Applied Biology	cabidigitallibrary.org/doi/full/10.5555/20133158766	No	Not described	Comparison	Not Known	UK	Arthropod	All invertabrates	All species	Vegetation shaking , Sticky traps	Increase tree cover	Hedge planting	No intervention and different level of intervention	Abundance, Diversity		NA
37	Berg Å	Breeding birds in short-rotation coppices on farmland in central Sweden -: the importance of <i>Salix</i> height and adjacent habitats	2002	Journal	Article	AGRICULTURE ECOSYSTEMS & ENVIRONMENT	10.1016/S0167-8809(01)00212-2	Yes	Mixed cropped and grassland	Comparison	<1 year	Sweden	Birds	Breeding bird	All species	Point count method	Bioenergy production	Short rotation coppice	Different level of intervention	Abundance, Diversity	+	NA
38	Berkley NAJ ; Hanley ME ; Boden R ; Owen RS ; Holmes JH ; Critchley RD ; Carroll K ; Sawyer DGM ; Parmesan C	Influence of bioenergy crops on pollinator activity varies with crop type and distance	2018	Journal	Article	GLOBAL CHANGE BIOLOGY BIOENERGY	10.1111/gcbb.12565	Yes	Cropped fields	Comparison	2 - 3 years	UK	Arthropod	Bee, Hoverfly, Butterfly, Moth	All species	Transect count	Bioenergy production	Biomass production	No intervention and alternative intervention	Abundance, Diversity	+	Pollination
38	Berkley NAJ ; Hanley ME ; Boden R ; Owen RS ; Holmes JH ; Critchley RD ; Carroll K ; Sawyer DGM ; Parmesan C	Influence of bioenergy crops on pollinator activity varies with crop type and distance	2018	Journal	Article	GLOBAL CHANGE BIOLOGY BIOENERGY	10.1111/gcbb.12565	Yes	Cropped fields	Comparison	2 - 3 years	UK	Arthropod	Moth, Butterfly, Bee, Hoverfly	All species	Transect count	Bioenergy production	Short rotation coppice	No intervention and alternative intervention	Abundance, Diversity	+	Pollination
39	Berner A ; Hildermann I ; Fliessbach A ; Pfiffner L ; Niggli U ; Mäder P	Crop yield and soil fertility response to reduced tillage under organic management	2008	Journal	Article	SOIL & TILLAGE RESEARCH	10.1016/j.still.2008.07.012	Yes	Cropped fields	Comparison	2 - 3 years	Switzerland	Microorganisms	Fungi, Segmented worm	All species	Fumigation, Chemical solution addition to soil	Reduced fertiliser input	Organic fertiliser application	No intervention and alternative intervention	Abundance	+/-	Crop yield, Nutrient cycling
39	Berner A ; Hildermann I ; Fliessbach A ; Pfiffner L ; Niggli U ; Mäder P	Crop yield and soil fertility response to reduced tillage under organic management	2008	Journal	Article	SOIL & TILLAGE RESEARCH	10.1016/j.still.2008.07.012	Yes	Cropped fields	Comparison	2 - 3 years	Switzerland	Worms	Fungi, Segmented worm	All species	Fumigation, Chemical solution addition to soil	Reduced fertiliser input	Organic fertiliser application	No intervention and alternative intervention	Abundance	+/-	Crop yield, Nutrient cycling
39	Berner A ; Hildermann I ; Fliessbach A ; Pfiffner L ; Niggli U ; Mäder P	Crop yield and soil fertility response to reduced tillage under organic management	2008	Journal	Article	SOIL & TILLAGE RESEARCH	10.1016/j.still.2008.07.012	Yes	Cropped fields	Comparison	2 - 3 years	Switzerland	Microorganisms	Fungi, Segmented worm	All species	Fumigation, Chemical solution addition to soil	Increasing soil carbon stock	Reduced tillage	No intervention and alternative intervention	Abundance	+/-	Crop yield, Nutrient cycling
39	Berner A ; Hildermann I ; Fliessbach A ; Pfiffner L ; Niggli U ; Mäder P	Crop yield and soil fertility response to reduced tillage under organic management	2008	Journal	Article	SOIL & TILLAGE RESEARCH	10.1016/j.still.2008.07.012	Yes	Cropped fields	Comparison	2 - 3 years	Switzerland	Worms	Fungi, Segmented worm	All species	Fumigation, Chemical solution addition to soil	Increasing soil carbon stock	Reduced tillage	No intervention and alternative intervention	Abundance	+/-	Crop yield, Nutrient cycling
40	Beule L ; Corre MD ; Schmidt M ; Göbel L ; Veldkamp E ; Karlovsky P	Conversion of monoculture cropland and open grassland to agroforestry alters the abundance of soil bacteria, fungi and soil-N-cycling genes	2019	Journal	Article	PLOS ONE	10.1371/journal.pone.0218779	Yes	Cropped fields	CI	<1 year	Germany	Microorganisms	Bacteria, Fungi	All species	DNA analysis	Increase tree cover	Silvoarable	No intervention and alternative intervention	Abundance	+	Soil health
40	Beule L ; Corre MD ; Schmidt M ; Göbel L ; Veldkamp E ; Karlovsky P	Conversion of monoculture cropland and open grassland to agroforestry alters the abundance of soil bacteria, fungi and soil-N-cycling genes	2019	Journal	Article	PLOS ONE	10.1371/journal.pone.0218779	Yes	Grassland	CI	<1 year	Germany	Microorganisms	Bacteria, Fungi	All species	DNA analysis	Increase tree cover	Silvopasture	No intervention and alternative intervention	Abundance	+	Soil health
41	Beule L ; Lehtsaar E ; Corre MD ; Schmidt M ; Veldkamp E ; Karlovsky P	Poplar Rows in Temperate Agroforestry Croplands Promote Bacteria, Fungi, and Denitrification Genes in Soils	2020	Journal	Article	FRONTIERS IN MICROBIOLOGY	10.3389/fmicb.2019.03108	Yes	Cropped fields	CI	<1 year	Germany	Microorganisms	Bacteria, Fungi	All species	DNA analysis	Increase tree cover	Silvoarable	No intervention and different level of intervention	Abundance, Diversity	+	Soil health
42	Beule L ; Karlovsky P	Tree rows in temperate agroforestry croplands alter the composition of soil bacterial communities	2021	Journal	Article	PLOS ONE	10.1371/journal.pone.0246919	Yes	Cropped fields	CI	<1 year	Germany	Microorganisms	Bacteria	All species	DNA analysis	Increase tree cover	Silvoarable	No intervention	Abundance, Diversity	+	Soil health
43	Beule L ; Karlovsky P	Early response of soil fungal communities to the conversion of monoculture cropland to a temperate agroforestry system	2021	Journal	Article	PEERJ	10.7717/peerj.12236	Yes	Cropped fields	CI	<1 year	Germany	Microorganisms	Fungi	All species	DNA analysis	Increase tree cover	Silvoarable	No intervention	Abundance, Diversity	+/-	Soil health
44	Beule L ; Guerra V ; Lehtsaar E ; Vaupel A	Digging deeper: microbial communities in subsoil are strongly promoted by trees in temperate agroforestry systems	2022	Journal	Article	PLANT AND SOIL	10.1007/s11104-022-05591-2	Yes	Cropped fields	CI	<1 year	Germany	Microorganisms	Bacteria, Fungi	All species	DNA analysis	Increase tree cover	Silvoarable	No intervention	Abundance, Diversity	+	Soil health
45	Beuschel R ; Piepho HP ; Joergensen RG ; Wachendorf C	Similar spatial patterns of soil quality indicators in three poplar-based silvo-arable alley cropping systems in Germany	2019	Journal	Article	BIOLOGY AND FERTILITY OF SOILS	10.1007/s00374-018-1324-3	No	Cropped fields	Comparison	Not Known	Germany	Microorganisms	All microbes	All species	Not specified	Increase tree cover	Silvoarable	Different level of intervention	Abundance, Diversity		Soil health
46	Beuschel R ; Piepho HP ; Joergensen RG ; Wachendorf C	Impact of willow-based grassland alley cropping in relation to its plant species diversity on soil ecology of former arable land	2020	Journal	Article	APPLIED SOIL ECOLOGY	10.1016/j.apsoil.2019.103373	Yes	Grassland	Comparison	<1 year	Germany	Microorganisms	All microbes	All species	Fumigation	Increase tree cover	Silvopasture	No intervention	Abundance	+	Soil health
47	Beuschel R ; Piepho HP ; Joergensen RG ; Wachendorf C	Effects of converting a temperate short-rotation coppice to a silvo-arable alley cropping agroforestry system on soil quality indicators	2020	Journal	Article	AGROFORESTRY SYSTEMS	10.1007/s10457-019-00407-2	No	Cropped fields	Comparison	<1 year	Germany	Microorganisms	All microbes	All species	Not specified	Increase tree cover	Silvoarable	Alternative intervention	Abundance, Diversity		Soil health
48	Bierer AM ; Maguire RO ; Strickland MS ; Stewart RD ; Thomason WE	Manure injection alters the spatial distribution of soil nitrate, mineralizable carbon, and microbial biomass	2021	Journal	Article	JOURNAL OF SOIL AND WATER CONSERVATION	10.2489/jswc.2021.00002	Yes	Cropped fields	CI	<1 year	USA	Microorganisms	All microbes	All species	Fumigation	Increasing soil carbon stock	Manure/slurry injection	No intervention	Abundance	~	Soil health
49	GWCT	Birds in miscanthus grass grown for biomass - Game and Wildlife Conservation Trust	2024	Report	Project summary	Birds in miscanthus grass grown for biomass - Game and Wildlife Conservation Trust	https://www.gwct.org.uk/research/habitats/woodland/birds-in-miscanthus-grass-grown-for-biomass/#:~:text=Thrushes%20(mainly%20blackbirds)%20were%20most,crop%20(see%20Figure%203).	Yes	Cropped fields	Comparison	2 - 3 years	UK	Birds	All birds	All species	Transect count	Bioenergy production	Biomass production	Alternative intervention	Abundance, Diversity	+/-	NA
50	Bishop HO ; Grieve IC ; Chudek JA ; Hopkins DW	Liming upland grassland: the effects on earthworm communities and the chemical characteristics of carbon in casts	2008	Journal	Article	EUROPEAN JOURNAL OF SOIL SCIENCE	10.1111/j.1365-2389.2007.01009.x	Yes	Grassland	BA	2 - 3 years	UK	Worms	Segmented worm	Aporrectodea caliginosa	Soil sample and hand count	Increasing soil carbon stock	Lime application	No intervention	Abundance, Diversity	~	NA
51	Bishop Gabriella A; Fijen Thijs P. M; Desposato Brooke N; Scheper Jeroen ; Kleijn David	Hedgerows have contrasting effects on pollinators and natural enemies and limited spillover effects on apple production	2023	Journal	Article	AGRICULTURE ECOSYSTEMS & ENVIRONMENT	10.1016/j.agee.2023.108364	Yes	Horticulture	Comparison	<1 year	Holland	Arthropod	Bee, Wasp, Earwig, Aphid	All species	Transect count, Sweep nets, Pitfall traps	Enhancing hedgerows	Hedgerow management	No intervention	Abundance, Diversity	+/-	Pollination, Pest regulation
52	Blanchet G ; Gavazov K ; Bragazza L ; Sinaj S	Responses of soil properties and crop yields to different inorganic and organic amendments in a Swiss conventional farming system	2016	Journal	Article	AGRICULTURE ECOSYSTEMS & ENVIRONMENT	10.1016/j.agee.2016.05.032	Yes	Cropped fields	Comparison	20+ years	Switzerland	Microorganisms	All microbes, Segmented worm	All species	Fumigation, PLFA extraction, Chemical solution addition to soil	Reduced fertiliser input	Crop residue incorporation	Different level of intervention and alternative intervention	Abundance	+	Soil health, Crop yield
52	Blanchet G ; Gavazov K ; Bragazza L ; Sinaj S	Responses of soil properties and crop yields to different inorganic and organic amendments in a Swiss conventional farming system	2016	Journal	Article	AGRICULTURE ECOSYSTEMS & ENVIRONMENT	10.1016/j.agee.2016.05.032	Yes	Cropped fields	Comparison	20+ years	Switzerland	Worms	All microbes, Segmented worm	All species	Fumigation, PLFA extraction, Chemical solution addition to soil	Reduced fertiliser input	Crop residue incorporation	Different level of intervention and alternative intervention	Abundance	+	Soil health, Crop yield
52	Blanchet G ; Gavazov K ; Bragazza L ; Sinaj S	Responses of soil properties and crop yields to different inorganic and organic amendments in a Swiss conventional farming system	2016	Journal	Article	AGRICULTURE ECOSYSTEMS & ENVIRONMENT	10.1016/j.agee.2016.05.032	Yes	Cropped fields	Comparison	20+ years	Switzerland	Microorganisms	All microbes, Segmented worm	All species	Fumigation, PLFA extraction, Chemical solution addition to soil	Increasing soil carbon stock	Organic fertiliser application	Different level of intervention and alternative intervention	Abundance	+	Soil health, Crop yield
52	Blanchet G ; Gavazov K ; Bragazza L ; Sinaj S	Responses of soil properties and crop yields to different inorganic and organic amendments in a Swiss conventional farming system	2016	Journal	Article	AGRICULTURE ECOSYSTEMS & ENVIRONMENT	10.1016/j.agee.2016.05.032	Yes	Cropped fields	Comparison	20+ years	Switzerland	Worms	All microbes, Segmented worm	All species	Fumigation, PLFA extraction, Chemical solution addition to soil	Increasing soil carbon stock	Organic fertiliser application	Different level of intervention and alternative intervention	Abundance	+	Soil health, Crop yield
53	Bohacz J ; Kornillowicz-Kowalska T ; Rybczynska-Tkaczyk K ; Andruszczak S	Impact of the Cultivation System and Plant Cultivar on Arbuscular Mycorrhizal Fungi of Spelt (Triticum aestivum ssp. Spelta L.) in a Short-Term Monoculture	2022	Journal	Article	PATHOGENS	10.3390/pathogens11080844	Yes	Cropped fields	CI	2 - 3 years	Poland	Microorganisms	Fungi	AMF	Root staining	Increasing soil carbon stock	Reduced tillage	No intervention	Abundance	+	NA
54	Boinot S ; Fried G ; Storkey J ; Metcalfe H ; Barkaoui K ; Lauri PÉ ; Mézière D	Alley cropping agroforestry systems: Reservoirs for weeds or refugia for plant diversity?	2019	Journal	Article	AGRICULTURE ECOSYSTEMS & ENVIRONMENT	10.1016/j.agee.2019.106584	Yes	Cropped fields	CI	<1 year	France	Plants	Flowering plant	All species	Vegetation cover percentage	Increase tree cover	Silvoarable	No intervention	Abundance, Diversity	+/-	Weed control
55	Boinot S ; Poulmarc'h J ; Mézière D ; Lauri PÉ ; Sarthou JP	Distribution of overwintering invertebrates in temperate agroforestry systems: Implications for biodiversity conservation and biological control of crop pests	2019	Journal	Article	AGRICULTURE ECOSYSTEMS & ENVIRONMENT	10.1016/j.agee.2019.106630	Yes	Cropped fields	CI	<1 year	France	Arthropod	All invertabrates	All species	Pitfall traps, Aerial trap	Increase tree cover	Silvoarable	No intervention	Abundance, Diversity	+	Pest regulation
56	Boinot S ; Mézière D ; Poulmarc'h J ; Saintilan A ; Lauri PE ; Sarthou JP	Promoting generalist predators of crop pests in alley cropping agroforestry fields: Farming system matters	2020	Journal	Article	ECOLOGICAL ENGINEERING	10.1016/j.ecoleng.2020.106041	Yes	Cropped fields	CI	<1 year	France	Arthropod	Beetle, Spider	All species	Pitfall traps	Reduced fertiliser input	Low input farming	No intervention and alternative intervention	Abundance, Diversity	+	Pest regulation
56	Boinot S ; Mézière D ; Poulmarc'h J ; Saintilan A ; Lauri PE ; Sarthou JP	Promoting generalist predators of crop pests in alley cropping agroforestry fields: Farming system matters	2020	Journal	Article	ECOLOGICAL ENGINEERING	10.1016/j.ecoleng.2020.106041	Yes	Cropped fields	CI	<1 year	France	Arthropod	Beetle, Spider	All species	Pitfall traps	Increase tree cover	Silvoarable	No intervention and alternative intervention	Abundance, Diversity	+	Pest regulation
57	Bolinder MA ; Angers DA ; Gregorich EG ; Carter MR	The response of soil quality indicators to conservation management	1999	Journal	Article	CANADIAN JOURNAL OF SOIL SCIENCE	10.4141/S97-099	Yes	Cropped fields	CI	<1 year	Canada	Microorganisms	All microbes	All species	Fumigation	Increasing soil carbon stock	Reduced tillage	No intervention	Abundance	+	Soil health
58	Bösch Y ; Jones CM ; Finlay R ; Karlsson M ; Larsbo M ; Keller T ; Hallin S	Minimizing tillage modifies fungal denitrifier communities, increases denitrification rates and enhances the genetic potential for fungal, relative to bacterial, denitrification	2022	Journal	Article	SOIL BIOLOGY & BIOCHEMISTRY	10.1016/j.soilbio.2022.108718	Yes	Cropped fields	CI	<1 year	Sweden	Microorganisms	All microbes	All species	DNA analysis	Increasing soil carbon stock	Reduced tillage	No intervention and different level of intervention	Abundance, Diversity	+	Nutrient cycling
59	Boughey KL ; Lake IR ; Haysom KA ; Dolman PM	Improving the biodiversity benefits of hedgerows: How physical characteristics and the proximity of foraging habitat affect the use of linear features by bats	2011	Journal	Article	BIOLOGICAL CONSERVATION	10.1016/j.biocon.2011.02.017	Yes	Not described	Comparison	<1 year	UK	Mammals	Bat	P. pipistrellus, P. pygmaeus, E. serotinus, N. noctula	Acoustic monitoring	Increase tree cover	Hedgerow management	No intervention and different level of intervention	Abundance	+	NA
60	Bourke D ; Stanley D ; O'Rourke E ; Thompson R ; Carnus T ; Dauber J ; Emmerson M ; Whelan P ; Hecq F ; Flynn E ; Dolan L ; Stout J	Response of farmland biodiversity to the introduction of bioenergy crops: effects of local factors and surrounding landscape context	2014	Journal	Article	GLOBAL CHANGE BIOLOGY BIOENERGY	10.1111/gcbb.12089	Yes	Mixed cropped and grassland	CI	<1 year	Ireland	Plants	Flowering plant, Beetle, Hoverfly	All species	Pitfall traps, Vegetation cover percentage, Pan trap	Bioenergy production	Biomass production	No intervention and alternative intervention	Abundance, Diversity	+	NA
60	Bourke D ; Stanley D ; O'Rourke E ; Thompson R ; Carnus T ; Dauber J ; Emmerson M ; Whelan P ; Hecq F ; Flynn E ; Dolan L ; Stout J	Response of farmland biodiversity to the introduction of bioenergy crops: effects of local factors and surrounding landscape context	2014	Journal	Article	GLOBAL CHANGE BIOLOGY BIOENERGY	10.1111/gcbb.12089	Yes	Mixed cropped and grassland	CI	<1 year	Ireland	Arthropod	Flowering plant, Beetle, Hoverfly	All species	Pitfall traps, Vegetation cover percentage, Pan trap	Bioenergy production	Biomass production	No intervention and alternative intervention	Abundance, Diversity	+	NA
61	Bräsicke N ; Böhm C ; Elmer M	Production of woody biomass for energy generation at the Lusatia lignite opencast mining district: Effects of short rotation forestry and agroforestry systems on ground-dwelling spiders (Arachnida: Araneae)	2012	Journal	Article	MITTEILUNGEN DER DEUTSCHEN GESELLSCHAFT FUR ALLGEMEINE UND ANGEWANDTE ENTOMOLOGIE, BD 18	https://www.cabidigitallibrary.org/doi/full/10.5555/20123328562	No	Cropped fields	CI	2 - 3 years	Germany	Arthropod	Spider	All species	Pitfall traps	Increase tree cover	Silvoarable	No intervention and alternative intervention	Abundance, Diversity		NA
62	Brennan A ; Fortune T ; Bolger T	Collembola abundances and assemblage structures in conventionally tilled and conservation tillage arable systems	2006	Journal	Article	PEDOBIOLOGIA	0.1016/j.pedobi.2005.09.004	Yes	Cropped fields	CI - R	<1 year	Ireland	Arthropod	Springtail	All species	Soil core and high gradient extractor	Increasing soil carbon stock	Reduced tillage	No intervention	Abundance, Diversity	+	NA
63	Breza-Boruta B ; Kotwica K ; Bauza-Kaszewska J	Effect of Tillage System and Organic Matter Management Interactions on Soil Chemical Properties and Biological Activity in a Spring Wheat Short-Time Cultivation	2021	Journal	Article	ENERGIES	10.3390/en14217451	Yes	Cropped fields	CI	2 - 3 years	Poland	Microorganisms	All microbes	All species	Plate count method	Increasing soil carbon stock	Crop residue incorporation	No intervention,diferent level of intervention and alternative intervention	Abundance	+	Farm income, Soil health
63	Breza-Boruta B ; Kotwica K ; Bauza-Kaszewska J	Effect of Tillage System and Organic Matter Management Interactions on Soil Chemical Properties and Biological Activity in a Spring Wheat Short-Time Cultivation	2021	Journal	Article	ENERGIES	10.3390/en14217451	Yes	Cropped fields	CI	2 - 3 years	Poland	Microorganisms	All microbes	All species	Plate count method	Increasing soil carbon stock	Reduced tillage	No intervention,diferent level of intervention and alternative intervention	Abundance	+	Farm income, Soil health
64	Bright JA ; Anderson GQA ; Mcarthur T ; Sage R ; Stockdale J ; Grice PV ; Bradbury RB	Bird use of establishment-stage Miscanthus biomass crops during the breeding season in England	2013	Journal	Article	BIRD STUDY	10.1080/00063657.2013.790876	Yes	Mixed cropped and grassland	CI	<1 year	UK	Birds	All birds	All species	Transect count	Bioenergy production	Biomass production	No intervention	Abundance, Diversity	~	NA
65	Briones MJI ; Elias DMO ; Grant HK ; McNamara NP	Plant identity control on soil food web structure and C transfers under perennial bioenergy plantations	2019	Journal	Article	SOIL BIOLOGY & BIOCHEMISTRY	10.1016/j.soilbio.2019.107603	Yes	Cropped fields	CI	<1 year	UK	Worms	All microbes, All invertabrates	All species	PLFA extraction, Soil sample and hand count	Bioenergy production	Biomass production	No intervention and alternative intervention	Abundance, Diversity	-	NA
65	Briones MJI ; Elias DMO ; Grant HK ; McNamara NP	Plant identity control on soil food web structure and C transfers under perennial bioenergy plantations	2019	Journal	Article	SOIL BIOLOGY & BIOCHEMISTRY	10.1016/j.soilbio.2019.107603	Yes	Cropped fields	CI	<1 year	UK	Microorganisms	All microbes, All invertabrates	All species	PLFA extraction, Soil sample and hand count	Bioenergy production	Biomass production	No intervention and alternative intervention	Abundance, Diversity	-	NA
66	Briones MJI ; Panzacchi P ; Davies CA ; Ineson P	Contrasting responses of macro- and meso-fauna to biochar additions in a bioenergy cropping system	2020	Journal	Article	SOIL BIOLOGY & BIOCHEMISTRY	10.1016/j.soilbio.2020.107803	Yes	Cropped fields	CI - R	1 - 2 years	UK	Arthropod	All invertabrates	All species	Soil sample and hand count, Wet funnel extraction, Tullgren funnel	Increasing soil carbon stock	Biochar addition	No intervention and different level of intervention	Abundance, Diversity	-	NA
66	Briones MJI ; Panzacchi P ; Davies CA ; Ineson P	Contrasting responses of macro- and meso-fauna to biochar additions in a bioenergy cropping system	2020	Journal	Article	SOIL BIOLOGY & BIOCHEMISTRY	10.1016/j.soilbio.2020.107803	Yes	Cropped fields	CI - R	1 - 2 years	UK	Worms	All invertabrates	All species	Soil sample and hand count, Wet funnel extraction, Tullgren funnel	Increasing soil carbon stock	Biochar addition	No intervention and different level of intervention	Abundance, Diversity	+	NA
67	Britt C P; Maher H ; Fowbert J ; Sherwood A ; McMillan S D	Ecological impacts of planting a new farm woodland on an intensive farm: effects of land use and tree species on floral and faunal biodiversity	2007	Report	Conference paper	Aspects of Applied Biology	https://hau.idm.oclc.org/login?url=https://search.ebscohost.com/login.aspx?direct=true&db=lah&AN=20073239770&site=ehost-live&scope=site	No	Not described	Unclear	2 - 3 years	UK	Birds	Not specified	Not specified	Not specified	Increase tree cover	Farm woodland creation	No intervention and alternative intervention	Abundance, Diversity		NA
67	Britt C P; Maher H ; Fowbert J ; Sherwood A ; McMillan S D	Ecological impacts of planting a new farm woodland on an intensive farm: effects of land use and tree species on floral and faunal biodiversity	2007	Report	Conference paper	Aspects of Applied Biology	https://hau.idm.oclc.org/login?url=https://search.ebscohost.com/login.aspx?direct=true&db=lah&AN=20073239770&site=ehost-live&scope=site	No	Not described	Unclear	2 - 3 years	UK	Arthropod	Not specified	Not specified	Not specified	Increase tree cover	Farm woodland creation	No intervention and alternative intervention	Abundance, Diversity		NA
67	Britt C P; Maher H ; Fowbert J ; Sherwood A ; McMillan S D	Ecological impacts of planting a new farm woodland on an intensive farm: effects of land use and tree species on floral and faunal biodiversity	2007	Report	Conference paper	Aspects of Applied Biology	https://hau.idm.oclc.org/login?url=https://search.ebscohost.com/login.aspx?direct=true&db=lah&AN=20073239770&site=ehost-live&scope=site	No	Not described	Unclear	2 - 3 years	UK	Plants	Not specified	Not specified	Not specified	Increase tree cover	Farm woodland creation	No intervention and alternative intervention	Abundance, Diversity		NA
68	Buchanan AL ; Kolb LN ; Hooks CRR	Can winter cover crops influence weed density and diversity in a reduced tillage vegetable system?	2016	Journal	Article	CROP PROTECTION	10.1016/j.cropro.2016.08.006	Yes	Horticulture	CI	2 - 3 years	USA	Plants	Flowering plant	All species	Visual assessment of plant number in a subplot	Increasing soil carbon stock	Cover crop	No intervention and alternative intervention	Abundance	-	Weed control
69	Buchanan AL ; Hooks CRR	Influence of Winter Cover Crop Mulch on Arthropods in a Reduced Tillage Cucurbit System	2018	Journal	Article	ENVIRONMENTAL ENTOMOLOGY	10.1093/ee/nvy004	Yes	Horticulture	CI	1 - 2 years	USA	Plants	Flowering plant	All species	Visual assessment of plant number in a subplot, Harvesting host plant for analysis of population	Increasing soil carbon stock	Cover crop	No intervention and alternative intervention	Abundance	-	Weed control
69	Buchanan AL ; Hooks CRR	Influence of Winter Cover Crop Mulch on Arthropods in a Reduced Tillage Cucurbit System	2018	Journal	Article	ENVIRONMENTAL ENTOMOLOGY	10.1093/ee/nvy004	Yes	Horticulture	CI	1 - 2 years	USA	Arthropod	Flowering plant	All species	Visual assessment of plant number in a subplot, Harvesting host plant for analysis of population	Increasing soil carbon stock	Cover crop	No intervention and alternative intervention	Abundance	+	Weed control
70	BUGG RL ; WACKERS FL ; BRUNSON KE ; DUTCHER JD ; PHATAK SC	COOL-SEASON COVER CROPS RELAY INTERCROPPED WITH CANTALOUPE - INFLUENCE ON A GENERALIST PREDATOR, GEOCORIS-PUNCTIPES (HEMIPTERA, LYGAEIDAE)	1991	Journal	Article	JOURNAL OF ECONOMIC ENTOMOLOGY	10.1093/jee/84.2.408	No	Horticulture	Unclear	Not Known	USA	Arthropod	Other invertabrate	Spodoptera frugiperda,GEOCORIS-PUNCTIPES	Not specified	Increasing soil carbon stock	Cover crop	No intervention and alternative intervention	Abundance		Pest regulation
71	Bulluck LR ; Brosius M ; Evanylo GK ; Ristaino JB	Organic and synthetic fertility amendments influence soil microbial, physical and chemical properties on organic and conventional farms	2002	Journal	Article	APPLIED SOIL ECOLOGY	10.1016/S0929-1393(01)00187-1	Yes	Horticulture	CI	1 - 2 years	USA	Microorganisms	All microbes	All species	Soil core, serial dilution, visual count	Reduced fertiliser input	Organic fertiliser application	Different level of intervention and alternative intervention	Abundance	+	Crop yield, Soil health
72	BUNTIN GD ; ALL JN ; MCCRACKEN DV ; HARGROVE WL	COVER CROP AND NITROGEN FERTILITY EFFECTS ON SOUTHERN CORN-ROOTWORM (COLEOPTERA, CHRYSOMELIDAE) DAMAGE IN CORN	1994	Journal	Article	JOURNAL OF ECONOMIC ENTOMOLOGY	https://academic.oup.com/jee/article-abstract/87/6/1683/853190?login=true	No	Cropped fields	Unclear	Not Known	USA	Arthropod	Beetle	corn rootworm	Not specified	Reduced fertiliser input	Cover crop	Alternative intervention	Abundance		Crop yield, Pest regulation
73	Burmeister J	Promotion of ground beetles by integrating perennial energy crops into existing agricultural landscapes	2021	Journal	Article	BIOMASS & BIOENERGY	10.1016/j.biombioe.2021.105973	Yes	Cropped fields	CI - R	<1 year	Germany	Arthropod	Beetle	Carabidae	Pitfall traps	Bioenergy production	Biomass production	No intervention and alternative intervention	Abundance, Diversity	+	NA
74	Burmeister J ; Panassiti B ; Heine F ; Wolfrum S ; Moriniere J	Perennial alternative crops for biogas production increase arthropod abundance and diversity after harvest-results of suction sampling and metabarcoding	2023	Journal	Article	EUROPEAN JOURNAL OF ENTOMOLOGY	10.14411/eje.2023.009	Yes	Cropped fields	CI - R	<1 year	Germany	Arthropod	All invertabrates	All species	DNA analysis, Suction sampling	Bioenergy production	Biomass production	No intervention and alternative intervention	Abundance, Diversity	+	NA
75	Buyer JS ; Teasdale JR ; Roberts DP ; Zasada IA ; Maul JE	Factors affecting soil microbial community structure in tomato cropping systems	2010	Journal	Article	SOIL BIOLOGY & BIOCHEMISTRY	10.1016/j.soilbio.2010.01.020	Yes	Horticulture	CI - R	2 - 3 years	USA	Microorganisms	All microbes	All species	PLFA extraction	Increasing soil carbon stock	Cover crop	No intervention,diferent level of intervention and alternative intervention	Abundance	+/-	Food production, Soil health
76	Canali S ; Campanelli G ; Ciaccia C ; Tittarelli F ; Bavec F ; Fragstein P von; Burgio G ; Ortolani L ; Kristensen H L	System assessment of organic living mulch for cauliflower (Brassica oleracea L. var. botrytis) cropping systems	2015	Report	Conference paper	Acta Horticulturae	10.17660/ActaHortic.2015.1103.14	No	Horticulture	Unclear	<1 year	Unknown	Arthropod	Flowering plant, All invertabrates	All species	Not specified	Increasing soil carbon stock	Cover crop	No intervention	Abundance, Diversity		Crop yield, Weed control
76	Canali S ; Campanelli G ; Ciaccia C ; Tittarelli F ; Bavec F ; Fragstein P von; Burgio G ; Ortolani L ; Kristensen H L	System assessment of organic living mulch for cauliflower (Brassica oleracea L. var. botrytis) cropping systems	2015	Report	Conference paper	Acta Horticulturae	10.17660/ActaHortic.2015.1103.14	No	Horticulture	Unclear	<1 year	Unknown	Plants	Flowering plant, All invertabrates	All species	Not specified	Increasing soil carbon stock	Cover crop	No intervention	Abundance, Diversity		Crop yield, Weed control
77	Cania B ; Vestergaard G ; Krauss M ; Fliessbach A ; Schloter M ; Schulz S	A long-term field experiment demonstrates the influence of tillage on the bacterial potential to produce soil structure-stabilizing agents such as exopolysaccharides and lipopolysaccharides	2019	Journal	Article	ENVIRONMENTAL MICROBIOME	10.1186/s40793-019-0341-7	Yes	Cropped fields	CI	<1 year	Switzerland	Microorganisms	All microbes	All species	DNA analysis	Increasing soil carbon stock	Reduced tillage	No intervention	Abundance, Diversity	~	NA
78	Cania B ; Vestergaard G ; Suhadolc M ; Mihelic R ; Krauss M ; Fliessbach A ; Mäder P ; Szumelda A ; Schloter M ; Schulz S	Site-Specific Conditions Change the Response of Bacterial Producers of Soil Structure-Stabilizing Agents Such as Exopolysaccharides and Lipopolysaccharides to Tillage Intensity	2020	Journal	Article	FRONTIERS IN MICROBIOLOGY	10.3389/fmicb.2020.00568	Yes	Cropped fields	CI	<1 year	Slovenia, Switzerland, Poland	Microorganisms	All microbes	All species	DNA analysis	Increasing soil carbon stock	Reduced tillage	No intervention	Abundance	~	Soil health
79	Cardinael R ; Hoeffner K ; Chenu C ; Chevallier T ; Béral C ; Dewisme A ; Cluzeau D	Spatial variation of earthworm communities and soil organic carbon in temperate agroforestry	2019	Journal	Article	BIOLOGY AND FERTILITY OF SOILS	10.1007/s00374-018-1332-3	Yes	Cropped fields	CI	<1 year	France	Worms	Nematode, Segmented worm, Flatworm	All species	Chemical solution addition to soil	Increase tree cover	Silvoarable	No intervention	Abundance	-	Soil health
80	Carrera LM ; Buyer JS ; Vinyard B ; Abdul-Baki AA ; Sikora LJ ; Teasdale JR	Effects of cover crops, compost, and manure amendments on soil microbial community structure in tomato production systems	2007	Journal	Article	APPLIED SOIL ECOLOGY	10.1016/j.apsoil.2007.08.003	Yes	Horticulture	CI	<1 year	USA	Microorganisms	All microbes	All species	Soil core, serial dilution, visual count, FAME extraction	Increasing soil carbon stock	Cover crop	No intervention	Abundance, Diversity	~	Crop yield
80	Carrera LM ; Buyer JS ; Vinyard B ; Abdul-Baki AA ; Sikora LJ ; Teasdale JR	Effects of cover crops, compost, and manure amendments on soil microbial community structure in tomato production systems	2007	Journal	Article	APPLIED SOIL ECOLOGY	10.1016/j.apsoil.2007.08.003	Yes	Horticulture	CI	<1 year	USA	Microorganisms	All microbes	All species	Soil core, serial dilution, visual count, FAME extraction	Reduced fertiliser input	Organic fertiliser application	No intervention	Abundance, Diversity	~	Crop yield
81	Carter MR ; Peters RD ; Noronha C ; Kimpinski J	Influence of 10 years of conservation tillage on some biological properties of a fine sandy loam in the potato phase of two crop rotations in Atlantic Canada	2009	Journal	Article	CANADIAN JOURNAL OF SOIL SCIENCE	10.4141/cjss08054	Yes	Horticulture	CI	<1 year	Canada	Worms	Nematode, Mites, Springtail	All species	Baermann funnel, Tullgren funnel	Increasing soil carbon stock	Reduced tillage	No intervention	Abundance, Diversity	+/-	Nutrient cycling
81	Carter MR ; Peters RD ; Noronha C ; Kimpinski J	Influence of 10 years of conservation tillage on some biological properties of a fine sandy loam in the potato phase of two crop rotations in Atlantic Canada	2009	Journal	Article	CANADIAN JOURNAL OF SOIL SCIENCE	10.4141/cjss08054	Yes	Horticulture	CI	<1 year	Canada	Arthropod	Nematode, Mites, Springtail	All species	Baermann funnel, Tullgren funnel	Increasing soil carbon stock	Reduced tillage	No intervention	Abundance, Diversity	+	Nutrient cycling
82	Cassman NA ; Leite MFA ; Pan Y ; de Hollander M ; van Veen JA ; Kuramae EE	Plant and soil fungal but not soil bacterial communities are linked in long-term fertilized grassland	2016	Journal	Article	SCIENTIFIC REPORTS	10.1038/srep23680	Yes	Grassland	CI	<1 year	Holland	Microorganisms	Flowering plant	All species	Vegetation cover percentage, DNA analysis	Increasing soil carbon stock	Lime application	No intervention and alternative intervention	Abundance, Diversity	+/-	Soil health
82	Cassman NA ; Leite MFA ; Pan Y ; de Hollander M ; van Veen JA ; Kuramae EE	Plant and soil fungal but not soil bacterial communities are linked in long-term fertilized grassland	2016	Journal	Article	SCIENTIFIC REPORTS	10.1038/srep23680	Yes	Grassland	CI	<1 year	Holland	Plants	Flowering plant	All species	Vegetation cover percentage, DNA analysis	Increasing soil carbon stock	Lime application	No intervention and alternative intervention	Abundance, Diversity	+/-	Soil health
83	Cazzaniga SG ; van den Elsen S ; Lombaers C ; Kroonen M ; Visser J ; Postma J ; Mommer L ; Helder J	On the legacy of cover crop-specific microbial footprints	2023	Journal	Article	SOIL BIOLOGY & BIOCHEMISTRY	10.1016/j.soilbio.2023.109080	Yes	Horticulture	CI - R	<1 year	Holland	Microorganisms	All microbes	All species	DNA analysis	Increasing soil carbon stock	Cover crop	No intervention and alternative intervention	Abundance, Diversity	+	NA
84	Cazzaniga SG ; Braat L ; van den Elsen S ; Lombaers C ; Visser J ; Obinu L ; Maciá-Vicente JG ; Postma J ; Mommer L ; Helder J	Pinpointing the distinctive impacts of ten cover crop species on the resident and active fractions of the soil microbiome	2023	Journal	Article	APPLIED SOIL ECOLOGY	10.1016/j.apsoil.2023.105012	Yes	Cropped fields	CI	<1 year	Holland	Microorganisms	All microbes	All species	DNA analysis	Increasing soil carbon stock	Cover crop	No intervention and alternative intervention	Abundance, Diversity	+	NA
85	Chabert A ; Sarthou JP	Practices of conservation agriculture prevail over cropping systems and landscape heterogeneity in understanding the ecosystem service of aphid biocontrol	2017	Journal	Article	AGRICULTURE ECOSYSTEMS & ENVIRONMENT	10.1016/j.agee.2017.08.005	Yes	Cropped fields	CI	<1 year	France	Arthropod	Aphid, Hoverfly	Grain Aphid, Long Hoverfly	Harvesting host plant for analysis of population	Increasing soil carbon stock	Reduced tillage	No intervention	Abundance	+	Pest regulation
86	Chassain J ; Joimel S ; Gardarin A ; Gonod LV	Indicators of practice intensity unearth the effects of cropping systems on soil mesofauna	2024	Journal	Article	AGRICULTURE ECOSYSTEMS & ENVIRONMENT	10.1016/j.agee.2023.108854	Yes	Cropped fields	Comparison	<1 year	France	Arthropod	All invertabrates	All species	Soil core and high gradient extractor	Reduced fertiliser input	Organic fertiliser application	No intervention and alternative intervention	Abundance, Diversity	~	NA
86	Chassain J ; Joimel S ; Gardarin A ; Gonod LV	Indicators of practice intensity unearth the effects of cropping systems on soil mesofauna	2024	Journal	Article	AGRICULTURE ECOSYSTEMS & ENVIRONMENT	10.1016/j.agee.2023.108854	Yes	Cropped fields	Comparison	<1 year	France	Arthropod	All invertabrates	All species	Soil core and high gradient extractor	Increasing soil carbon stock	Reduced tillage	No intervention and alternative intervention	Abundance, Diversity	~	NA
87	Chauuat M ; Perez G ; Hedde M ; Lamy I	Establishment of bioenergy crops on metal contaminated soils stimulates belowground fauna	2014	Journal	Article	BIOMASS & BIOENERGY	10.1016/j.biombioe.2014.01.042	Yes	Cropped fields	CI	<1 year	France	Arthropod	Springtail	All species	Dry funnel	Bioenergy production	Biomass production	No intervention and alternative intervention	Abundance	+	Bioremediation
88	Chmelíková L ; Wolfrum S	Mitigating the biodiversity footprint of energy crops - A case study on arthropod diversity	2019	Journal	Article	BIOMASS & BIOENERGY	10.1016/j.biombioe.2019.04.023	Yes	Cropped fields	Comparison	<1 year	Germany	Arthropod	All invertabrates	All species	Pan trap, Point count method	Bioenergy production	Biomass production	No intervention and alternative intervention	Abundance, Diversity	+	NA
88	Chmelíková L ; Wolfrum S	Mitigating the biodiversity footprint of energy crops - A case study on arthropod diversity	2019	Journal	Article	BIOMASS & BIOENERGY	10.1016/j.biombioe.2019.04.023	Yes	Cropped fields	Comparison	<1 year	Germany	Arthropod	All invertabrates	All species	Pan trap, Point count method	Increasing soil carbon stock	Reduced tillage	No intervention and alternative intervention	Abundance, Diversity	+	NA
89	Chovancova S ; Novak J ; Winkler J	Effect of tillage and crop rotation on weed infestation in maize	2014	Journal	Article	MENDELNET 2014	https://mnet.mendelu.cz/mendelnet2014/articles/50_chovancova_1052.pdf	Yes	Cropped fields	Comparison	<1 year	Czech Republic	Plants	Flowering plant	All species	Vegetation cover percentage	Bioenergy production	Biomass production	No intervention	Abundance, Diversity	~	Weed control
90	Chovancova S ; Neudert L ; Winkler J	The effect of three soil tillage treatments on weed infestation in forage maize	2019	Journal	Article	ACTA AGROBOTANICA	10.5586/aa.1756	Yes	Cropped fields	Comparison	<1 year	Czech Republic	Plants	Flowering plant	All species	Vegetation cover percentage	Increasing soil carbon stock	Reduced tillage	No intervention and different level of intervention	Abundance, Diversity	+	Weed control
91	Christensen JT ; Azeez MO ; Labouriau R ; Ravnskov S ; Kristensen HL ; Munkholm LJ ; Rubæk GH	Effects of long-term contrasting lime and phosphorus applications on barley grain yield, root growth and abundance of mycorrhiza	2022	Journal	Article	SOIL USE AND MANAGEMENT	10.1111/sum.12750	Yes	Cropped fields	CI	<1 year	Denmark	Microorganisms	All microbes	All species	NLFA fraction analysis	Increasing soil carbon stock	Lime application	No intervention and different level of intervention	Abundance	+	Crop yield
92	Ciaccia C ; Montemurro F ; Campanelli G ; Diacono M ; Fiore A ; Canali S	Legume cover crop management and organic amendments application: Effects on organic zucchini performance and weed competition	2015	Journal	Article	SCIENTIA HORTICULTURAE	10.1016/j.scienta.2015.01.011	Yes	Horticulture	CI	1 - 2 years	Italy	Plants	Flowering plant	All species	Hand harvesting	Increasing soil carbon stock	Cover crop	No intervention,diferent level of intervention and alternative intervention	Abundance	+	Crop yield, Weed control
92	Ciaccia C ; Montemurro F ; Campanelli G ; Diacono M ; Fiore A ; Canali S	Legume cover crop management and organic amendments application: Effects on organic zucchini performance and weed competition	2015	Journal	Article	SCIENTIA HORTICULTURAE	10.1016/j.scienta.2015.01.011	Yes	Horticulture	CI	1 - 2 years	Italy	Plants	Flowering plant	All species	Hand harvesting	Reduced fertiliser input	Organic fertiliser application	No intervention,diferent level of intervention and alternative intervention	Abundance	~	Crop yield, Weed control
93	Clapham S J; Slater F M	The biodiversity of established biomass grass crops	2008	Report	Conference paper	Aspects of Applied Biology	https://www.researchgate.net/profile/Fred-Slater/publication/264543968_The_biodiversity_of_established_biomass_grass_crops/links/5e442e5aa6fdccd9659f9365/The-biodiversity-of-established-biomass-grass-crops.pdf	Yes	Cropped fields	BA	<1 year	UK	Birds	All birds, Flowering plant, All invertabrates, Rodent, Shrew	All species	Vegetation cover percentage, Pitfall traps, Mammal trapping, Transect count, Sweep nets, Pan trap	Bioenergy production	Biomass production	No intervention	Abundance, Diversity	+	NA
93	Clapham S J; Slater F M	The biodiversity of established biomass grass crops	2008	Report	Conference paper	Aspects of Applied Biology	https://www.researchgate.net/profile/Fred-Slater/publication/264543968_The_biodiversity_of_established_biomass_grass_crops/links/5e442e5aa6fdccd9659f9365/The-biodiversity-of-established-biomass-grass-crops.pdf	Yes	Cropped fields	BA	<1 year	UK	Plants	All birds, Flowering plant, All invertabrates, Rodent, Shrew	All species	Vegetation cover percentage, Pitfall traps, Mammal trapping, Transect count, Sweep nets, Pan trap	Bioenergy production	Biomass production	No intervention	Abundance, Diversity	+	NA
93	Clapham S J; Slater F M	The biodiversity of established biomass grass crops	2008	Report	Conference paper	Aspects of Applied Biology	https://www.researchgate.net/profile/Fred-Slater/publication/264543968_The_biodiversity_of_established_biomass_grass_crops/links/5e442e5aa6fdccd9659f9365/The-biodiversity-of-established-biomass-grass-crops.pdf	Yes	Cropped fields	BA	<1 year	UK	Mammals	All birds, Flowering plant, All invertabrates, Rodent, Shrew	All species	Vegetation cover percentage, Pitfall traps, Mammal trapping, Transect count, Sweep nets, Pan trap	Bioenergy production	Biomass production	No intervention	Abundance, Diversity	+	NA
93	Clapham S J; Slater F M	The biodiversity of established biomass grass crops	2008	Report	Conference paper	Aspects of Applied Biology	https://www.researchgate.net/profile/Fred-Slater/publication/264543968_The_biodiversity_of_established_biomass_grass_crops/links/5e442e5aa6fdccd9659f9365/The-biodiversity-of-established-biomass-grass-crops.pdf	Yes	Cropped fields	BA	<1 year	UK	Arthropod	All birds, Flowering plant, All invertabrates, Rodent, Shrew	All species	Vegetation cover percentage, Pitfall traps, Mammal trapping, Transect count, Sweep nets, Pan trap	Bioenergy production	Biomass production	No intervention	Abundance, Diversity	+	NA
94	Clapperton MJ ; Miller JJ ; Larney FJ ; Lindwall CW	Earthworm populations as affected by longterm tillage practices in southern Alberta, Canada	1997	Journal	Article	SOIL BIOLOGY & BIOCHEMISTRY	https://www.sciencedirect.com/science/article/pii/S0038071796001897	Yes	Cropped fields	CI	2 - 3 years	Canada	Worms	Segmented worm	All species	Soil sample and hand count	Increasing soil carbon stock	Reduced tillage	No intervention	Abundance	+	NA
95	Clivot H ; Petitjean C ; Marron N ; Dallé E ; Genestier J ; Blaszczyk N ; Santenoise P ; Laflotte A ; Piutti S	Early effects of temperate agroforestry practices on soil organic matter and microbial enzyme activity	2020	Journal	Article	PLANT AND SOIL	10.1007/s11104-019-04320-6	Yes	Cropped fields	CI	<1 year	France	Microorganisms	All microbes	All species	Fumigation, DNA analysis	Increase tree cover	Silvoarable	No intervention	Abundance	+	Soil health
96	Cole L ; Buckland SM ; Bardgett RD	Relating microarthropod community structure and diversity to soil fertility manipulations in temperate grassland	2005	Journal	Article	SOIL BIOLOGY & BIOCHEMISTRY	10.1016/j.soilbio.2005.02.005	Yes	Grassland	CI - R	1 - 2 years	UK	Arthropod	All invertabrates	All species	Tullgren funnel	Increasing soil carbon stock	Lime application	No intervention and different level of intervention	Abundance, Diversity	~	Soil health
97	Cooper RJ ; Hama-Aziz ZQ ; Hiscock KM ; Lovett AA ; Vrain E ; Dugdale SJ ; Sünnenberg G ; Dockerty T ; Hovesen P ; Noble L	Conservation tillage and soil health: Lessons from a 5-year UK farm trial (2013-2018)	2020	Journal	Article	SOIL & TILLAGE RESEARCH	10.1016/j.still.2020.104648	Yes	Cropped fields	Comparison	4 - 5 years	UK	Worms	Segmented worm	All species	Soil sample and hand count	Increasing soil carbon stock	Reduced tillage	Different level of intervention	Abundance	~	Soil health, Farm income
98	Cortet J ; Ronce D ; Poinsot-Balaguer N ; Beaufreton C ; Chabert A ; Viaux P ; de Fonseca JPC	Impacts of different agricultural practices on the biodiversity of microarthropod communities in arable crop systems	2002	Journal	Article	EUROPEAN JOURNAL OF SOIL BIOLOGY	10.1016/S1164-5563(02)01152-4	Yes	Cropped fields	Comparison	<1 year	France	Arthropod	Mites, Springtail, Other invertabrate	All species	Tullgren funnel	Increasing soil carbon stock	Reduced tillage	Alternative intervention	Abundance	+	NA
99	Coulibaly SFM ; Aubert M ; Brunet N ; Bureau F ; Legras M ; Chauvat M	Short-term dynamic responses of soil properties and soil fauna under contrasting tillage systems	2022	Journal	Article	SOIL & TILLAGE RESEARCH	10.1016/j.still.2021.105191	Yes	Cropped fields	CI	<1 year	France	Arthropod	Segmented worm, Springtail, All microbes	All species	Fumigation, Tullgren funnel, Soil sample and hand count	Increasing soil carbon stock	Reduced tillage	No intervention and different level of intervention	Abundance, Diversity	+	Soil health
99	Coulibaly SFM ; Aubert M ; Brunet N ; Bureau F ; Legras M ; Chauvat M	Short-term dynamic responses of soil properties and soil fauna under contrasting tillage systems	2022	Journal	Article	SOIL & TILLAGE RESEARCH	10.1016/j.still.2021.105191	Yes	Cropped fields	CI	<1 year	France	Worms	Segmented worm, Springtail, All microbes	All species	Fumigation, Tullgren funnel, Soil sample and hand count	Increasing soil carbon stock	Reduced tillage	No intervention and different level of intervention	Abundance, Diversity	+	Soil health
99	Coulibaly SFM ; Aubert M ; Brunet N ; Bureau F ; Legras M ; Chauvat M	Short-term dynamic responses of soil properties and soil fauna under contrasting tillage systems	2022	Journal	Article	SOIL & TILLAGE RESEARCH	10.1016/j.still.2021.105191	Yes	Cropped fields	CI	<1 year	France	Microorganisms	Segmented worm, Springtail, All microbes	All species	Fumigation, Tullgren funnel, Soil sample and hand count	Increasing soil carbon stock	Reduced tillage	No intervention and different level of intervention	Abundance, Diversity	+	Soil health
100	Cunningham HM ; Bradbury RB ; Chaney K ; Wilcox A	Effect of non-inversion tillage on field usage by UK farmland birds in winter	2005	Journal	Article	BIRD STUDY	10.1080/00063650509461388	Yes	Cropped fields	Comparison	2 - 3 years	UK	Birds	All birds	All species	Whole field count	Increasing soil carbon stock	Reduced tillage	No intervention	Abundance, Diversity	+	NA
101	Dahl MB ; Krebs M ; Unterseher M ; Urich T ; Gaudig G	Temporal dynamics in the taxonomic and functional profile of the Sphagnum-associated fungi (mycobiomes) in a Sphagnum farming field site in Northwestern Germany	2020	Journal	Article	FEMS MICROBIOLOGY ECOLOGY	10.1093/femsec/fiaa204	Yes	Cropped fields	Comparison	<1 year	Germany	Microorganisms	Fungi	All species	DNA analysis	Peat soil restoration	Rewetting peat soils	Alternative intervention	Diversity, Abundance	+	NA
102	Dal Ferro N; Stevenson B ; Morari F ; Müller K	Long-term tillage and irrigation effects on aggregation and soil organic carbon stabilization mechanisms	2023	Journal	Article	GEODERMA	10.1016/j.geoderma.2023.116398	Yes	Cropped fields	CI	<1 year	New Zealand	Microorganisms	Fungi	All species	PLFA extraction	Increasing soil carbon stock	Reduced tillage	No intervention	Diversity, Abundance	~	Soil health
103	Damien M ; Le Lann C ; Desneux N ; Alford L ; Al Hassan D ; Georges R ; Van Baaren J	Flowering cover crops in winter increase pest control but not trophic link diversity	2017	Journal	Article	AGRICULTURE ECOSYSTEMS & ENVIRONMENT	10.1016/j.agee.2017.07.015	Yes	Cropped fields	CI	<1 year	France	Arthropod	Parasitoids	All species	Hand harvesting	Increasing soil carbon stock	Cover crop	No intervention	Abundance	+	Pest regulation
104	D'Hervilly C ; Marsden C ; Hedde M ; Bertrand I	Sown understory vegetation strips impact soil chemical fertility, associated microorganisms and macro-invertebrates in two temperate alley cropping systems	2020	Journal	Article	AGROFORESTRY SYSTEMS	10.1007/s10457-020-00501-w	No	Cropped fields	Unclear	Not Known	France	Arthropod	All microbes, All invertabrates	All species	Not specified	Increase tree cover	Silvoarable	No intervention	Abundance, Diversity		Soil health
104	D'Hervilly C ; Marsden C ; Hedde M ; Bertrand I	Sown understory vegetation strips impact soil chemical fertility, associated microorganisms and macro-invertebrates in two temperate alley cropping systems	2020	Journal	Article	AGROFORESTRY SYSTEMS	10.1007/s10457-020-00501-w	No	Cropped fields	Unclear	Not Known	France	Microorganisms	All microbes, All invertabrates	All species	Not specified	Increase tree cover	Silvoarable	No intervention	Abundance, Diversity		Soil health
105	D'Hervilly C ; Marsden C ; Capowiez Y ; Béral C ; Delapré-Cosset L ; Bertrand I	Trees and herbaceous vegetation strips both contribute to changes in soil fertility and soil organism communities in an agroforestry system	2021	Journal	Article	PLANT AND SOIL	10.1007/s11104-021-04932-x	No	Cropped fields	Unclear	Not Known	France	Microorganisms	All microbes, Segmented worm	All species	Not specified	Increase tree cover	Silvoarable	No intervention	Abundance, Diversity		Soil health
105	D'Hervilly C ; Marsden C ; Capowiez Y ; Béral C ; Delapré-Cosset L ; Bertrand I	Trees and herbaceous vegetation strips both contribute to changes in soil fertility and soil organism communities in an agroforestry system	2021	Journal	Article	PLANT AND SOIL	10.1007/s11104-021-04932-x	No	Cropped fields	Unclear	Not Known	France	Worms	All microbes, Segmented worm	All species	Not specified	Increase tree cover	Silvoarable	No intervention	Abundance, Diversity		Soil health
106	Dauber J ; Cass S ; Gabriel D ; Harte K ; Åström S ; O'Rourke E ; Stout JC	Yield-biodiversity trade-off in patchy fields of Miscanthus x giganteus	2015	Journal	Article	GLOBAL CHANGE BIOLOGY BIOENERGY	10.1111/gcbb.12167	Yes	Cropped fields	Comparison	<1 year	Ireland	Arthropod	Flowering plant, All invertabrates	All species	Vegetation cover percentage, Pitfall traps	Bioenergy production	Biomass production	Different level of intervention	Abundance, Diversity	+/-	Crop yield, Weed control
106	Dauber J ; Cass S ; Gabriel D ; Harte K ; Åström S ; O'Rourke E ; Stout JC	Yield-biodiversity trade-off in patchy fields of Miscanthus x giganteus	2015	Journal	Article	GLOBAL CHANGE BIOLOGY BIOENERGY	10.1111/gcbb.12167	Yes	Cropped fields	Comparison	<1 year	Ireland	Plants	Flowering plant, All invertabrates	All species	Vegetation cover percentage, Pitfall traps	Bioenergy production	Biomass production	Different level of intervention	Abundance, Diversity	+/-	Crop yield, Weed control
107	Davidson DA ; Grieve IC	The influence of soil fauna on soil structural attributes under a limed and untreated upland grassland	2006	Journal	Article	LAND DEGRADATION & DEVELOPMENT	10.1002/ldr.745	Yes	Grassland	CI	10 - 15 years	UK	Microorganisms	Segmented worm	All species	Not specified	Increasing soil carbon stock	Lime application	No intervention	Abundance	~	NA
107	Davidson DA ; Grieve IC	The influence of soil fauna on soil structural attributes under a limed and untreated upland grassland	2006	Journal	Article	LAND DEGRADATION & DEVELOPMENT	10.1002/ldr.745	Yes	Grassland	CI	10 - 15 years	UK	Worms	Segmented worm	All species	Not specified	Increasing soil carbon stock	Lime application	No intervention	Abundance	+	NA
108	Davis CJ ; Presley DR ; Rivard CL ; Griffin JJ ; Tomlinson PJ	Conservation systems influence on soil properties in pumpkin production	2022	Journal	Article	SOIL SCIENCE SOCIETY OF AMERICA JOURNAL	10.1002/saj2.20365	Yes	Horticulture	CI	2 - 3 years	USA	Microorganisms	All microbes	All species	Fumigation	Increasing soil carbon stock	Cover crop	No intervention and different level of intervention	Abundance	~	Soil health
109	Dawson LA ; Grayston SJ ; Murray PJ ; Cook R ; Gange AC ; Ross JM ; Pratt SM ; Duff EI ; Treonis A	Influence of pasture management (nitrogen and lime addition and insecticide treatment) on soil organisms and pasture root system dynamics in the field	2003	Journal	Article	PLANT AND SOIL	10.1023/A:1026100330577	Yes	Grassland	CI	<1 year	UK	Arthropod	All microbes, All invertabrates	All species	Soil sample and hand count, PLFA extraction, Soil core, serial dilution, visual count	Increasing soil carbon stock	Lime application	No intervention	Abundance, Diversity	~	NA
109	Dawson LA ; Grayston SJ ; Murray PJ ; Cook R ; Gange AC ; Ross JM ; Pratt SM ; Duff EI ; Treonis A	Influence of pasture management (nitrogen and lime addition and insecticide treatment) on soil organisms and pasture root system dynamics in the field	2003	Journal	Article	PLANT AND SOIL	10.1023/A:1026100330577	Yes	Grassland	CI	<1 year	UK	Microorganisms	All microbes, All invertabrates	All species	Soil sample and hand count, PLFA extraction, Soil core, serial dilution, visual count	Increasing soil carbon stock	Lime application	No intervention	Abundance, Diversity	+/-	NA
109	Dawson LA ; Grayston SJ ; Murray PJ ; Cook R ; Gange AC ; Ross JM ; Pratt SM ; Duff EI ; Treonis A	Influence of pasture management (nitrogen and lime addition and insecticide treatment) on soil organisms and pasture root system dynamics in the field	2003	Journal	Article	PLANT AND SOIL	10.1023/A:1026100330577	Yes	Grassland	CI	<1 year	UK	Worms	All microbes, All invertabrates	All species	Soil sample and hand count, PLFA extraction, Soil core, serial dilution, visual count	Increasing soil carbon stock	Lime application	No intervention	Abundance, Diversity	~	NA
110	Dawson EK ; Boyhan GE ; Coolong T ; Basinger NT ; McNeill R	Oat Cover Crop and No-tillage Can Provide Weed Suppression and Alter Weed Community Dynamics in Sweet Corn	2021	Journal	Article	HORTTECHNOLOGY	10.21273/HORTTECH04870-21	Yes	Cropped fields	CI	<1 year	USA	Plants	Flowering plant	All species	Vegetation cover percentage	Increasing soil carbon stock	Reduced tillage	No intervention and alternative intervention	Abundance, Diversity	+	Weed control
111	de Cima DS ; Tein B ; Eremeev V ; Luik A ; Kauer K ; Reintam E ; Kahu G	Winter cover crop effects on soil structural stability and microbiological activity in organic farming	2016	Journal	Article	BIOLOGICAL AGRICULTURE & HORTICULTURE	10.1080/01448765.2015.1130646	Yes	Cropped fields	CI	1 - 2 years	Estonia	Worms	Segmented worm	All species	FDA analysis, Soil sample and hand count	Increasing soil carbon stock	Cover crop	No intervention,diferent level of intervention and alternative intervention	Abundance, Diversity	~	Soil health
111	de Cima DS ; Tein B ; Eremeev V ; Luik A ; Kauer K ; Reintam E ; Kahu G	Winter cover crop effects on soil structural stability and microbiological activity in organic farming	2016	Journal	Article	BIOLOGICAL AGRICULTURE & HORTICULTURE	10.1080/01448765.2015.1130646	Yes	Cropped fields	CI	1 - 2 years	Estonia	Worms	Segmented worm	All species	FDA analysis, Soil sample and hand count	Reduced fertiliser input	Organic fertiliser application	No intervention,diferent level of intervention and alternative intervention	Abundance, Diversity	~	Soil health
112	De Mastro F ; Traversa A ; Brunetti G ; Debiase G ; Cocozza C ; Nigro F	Soil culturable microorganisms as affected by different soil managements in a two year wheat-faba bean rotation	2020	Journal	Article	APPLIED SOIL ECOLOGY	10.1016/j.apsoil.2020.103533	Yes	Cropped fields	CI	<1 year	Unknown	Microorganisms	All microbes	All species	Soil core, serial dilution, visual count	Reduced fertiliser input	Low input farming	No intervention and alternative intervention	Abundance, Diversity	+	Soil health
112	De Mastro F ; Traversa A ; Brunetti G ; Debiase G ; Cocozza C ; Nigro F	Soil culturable microorganisms as affected by different soil managements in a two year wheat-faba bean rotation	2020	Journal	Article	APPLIED SOIL ECOLOGY	10.1016/j.apsoil.2020.103533	Yes	Cropped fields	CI	<1 year	Unknown	Microorganisms	All microbes	All species	Soil core, serial dilution, visual count	Increasing soil carbon stock	Reduced tillage	No intervention and alternative intervention	Abundance, Diversity	+	Soil health
113	De Notaris C ; Jensen JL ; Olesen JE ; da Silva TS ; Rasmussen J ; Panagea I ; Rubaek GH	Long-term soil quality effects of soil and crop management in organic and conventional arable cropping systems	2021	Journal	Article	GEODERMA	10.1016/j.geoderma.2021.115383	Yes	Cropped fields	CI	<1 year	Denmark	Worms	Segmented worm	All species	Chemical solution addition to soil	Reduced fertiliser input	Organic fertiliser application	No intervention	Abundance	+	Soil health
114	Degrune F ; Theodorakopoulos N ; Colinet G ; Hiel MP ; Bodson B ; Taminiau B ; Daube G ; Vandenbol M ; Hartmann M	Temporal Dynamics of Soil Microbial Communities below the Seedbed under Two Contrasting Tillage Regimes	2017	Journal	Article	FRONTIERS IN MICROBIOLOGY	10.3389/fmicb.2017.01127	Yes	Cropped fields	Comparison	<1 year	Belgium	Microorganisms	Fungi, Bacteria	All species	DNA analysis	Increasing soil carbon stock	Crop residue incorporation	No intervention and alternative intervention	Abundance, Diversity	+/-	Soil health
114	Degrune F ; Theodorakopoulos N ; Colinet G ; Hiel MP ; Bodson B ; Taminiau B ; Daube G ; Vandenbol M ; Hartmann M	Temporal Dynamics of Soil Microbial Communities below the Seedbed under Two Contrasting Tillage Regimes	2017	Journal	Article	FRONTIERS IN MICROBIOLOGY	10.3389/fmicb.2017.01127	Yes	Cropped fields	Comparison	<1 year	Belgium	Microorganisms	Fungi, Bacteria	All species	DNA analysis	Increasing soil carbon stock	Reduced tillage	No intervention and alternative intervention	Abundance, Diversity	+/-	Soil health
115	Degrune F ; Boeraeve F ; Dufrêne M ; Cornélis JT ; Frey B ; Hartmann M	The Pedological Context Modulates the Response of Soil Microbial Communities to Agroecological Management	2019	Journal	Article	FRONTIERS IN ECOLOGY AND EVOLUTION	10.3389/fevo.2019.00261	Yes	Cropped fields	Comparison	<1 year	Belgium	Microorganisms	All microbes	All species	DNA analysis	Reduced fertiliser input	Intercropping	No intervention and alternative intervention	Abundance, Diversity	+/-	Soil health
115	Degrune F ; Boeraeve F ; Dufrêne M ; Cornélis JT ; Frey B ; Hartmann M	The Pedological Context Modulates the Response of Soil Microbial Communities to Agroecological Management	2019	Journal	Article	FRONTIERS IN ECOLOGY AND EVOLUTION	10.3389/fevo.2019.00261	Yes	Cropped fields	Comparison	<1 year	Belgium	Microorganisms	All microbes	All species	DNA analysis	Reduced fertiliser input	Low input farming	No intervention and alternative intervention	Abundance, Diversity	+/-	Soil health
115	Degrune F ; Boeraeve F ; Dufrêne M ; Cornélis JT ; Frey B ; Hartmann M	The Pedological Context Modulates the Response of Soil Microbial Communities to Agroecological Management	2019	Journal	Article	FRONTIERS IN ECOLOGY AND EVOLUTION	10.3389/fevo.2019.00261	Yes	Cropped fields	Comparison	<1 year	Belgium	Microorganisms	All microbes	All species	DNA analysis	Increasing soil carbon stock	Reduced tillage	No intervention and alternative intervention	Abundance, Diversity	+/-	Soil health
116	Dekemati I ; Simon B ; Vinogradov S ; Birkás M	The effects of various tillage treatments on soil physical properties, earthworm abundance and crop yield in Hungary	2019	Journal	Article	SOIL & TILLAGE RESEARCH	10.1016/j.still.2019.104334	Yes	Cropped fields	CI - R	<1 year	Hungary	Worms	Segmented worm	All species	Soil sample and hand count	Increasing soil carbon stock	Reduced tillage	No intervention and different level of intervention	Abundance, Diversity	+	Crop yield, Soil health
117	Dekemati I ; Simon B ; Bogunovic I ; Kisic I ; Kassai K ; Kende Z ; Birkás M	Long Term Effects of Ploughing and Conservation Tillage Methods on Earthworm Abundance and Crumb Ratio	2020	Journal	Article	AGRONOMY-BASEL	10.3390/agronomy10101552	Yes	Cropped fields	CI - R	15 - 20 years	Hungary	Worms	Segmented worm	All species	Soil sample and hand count	Increasing soil carbon stock	Reduced tillage	No intervention,diferent level of intervention and alternative intervention	Abundance, Diversity	+	Soil health
118	Denier J ; Faucon MP ; Dulaurent AM ; Guidet J ; Kervroëdan L ; Lamerre J ; Houben D	Earthworm communities and microbial metabolic activity and diversity under conventional, feed and biogas cropping systems as affected by tillage practices	2022	Journal	Article	APPLIED SOIL ECOLOGY	10.1016/j.apsoil.2021.104232	Yes	Cropped fields	Comparison	<1 year	France	Worms	All microbes, Segmented worm	All species	Chemical solution addition to soil, Soil core, serial dilution, visual count	Bioenergy production	Biomass production	Different level of intervention and alternative intervention	Abundance, Diversity	+	Soil health
118	Denier J ; Faucon MP ; Dulaurent AM ; Guidet J ; Kervroëdan L ; Lamerre J ; Houben D	Earthworm communities and microbial metabolic activity and diversity under conventional, feed and biogas cropping systems as affected by tillage practices	2022	Journal	Article	APPLIED SOIL ECOLOGY	10.1016/j.apsoil.2021.104232	Yes	Cropped fields	Comparison	<1 year	France	Microorganisms	All microbes, Segmented worm	All species	Chemical solution addition to soil, Soil core, serial dilution, visual count	Bioenergy production	Biomass production	Different level of intervention and alternative intervention	Abundance, Diversity	+	Soil health
118	Denier J ; Faucon MP ; Dulaurent AM ; Guidet J ; Kervroëdan L ; Lamerre J ; Houben D	Earthworm communities and microbial metabolic activity and diversity under conventional, feed and biogas cropping systems as affected by tillage practices	2022	Journal	Article	APPLIED SOIL ECOLOGY	10.1016/j.apsoil.2021.104232	Yes	Cropped fields	Comparison	<1 year	France	Microorganisms	All microbes, Segmented worm	All species	Chemical solution addition to soil, Soil core, serial dilution, visual count	Increasing soil carbon stock	Reduced tillage	Different level of intervention and alternative intervention	Abundance, Diversity	+	Soil health
118	Denier J ; Faucon MP ; Dulaurent AM ; Guidet J ; Kervroëdan L ; Lamerre J ; Houben D	Earthworm communities and microbial metabolic activity and diversity under conventional, feed and biogas cropping systems as affected by tillage practices	2022	Journal	Article	APPLIED SOIL ECOLOGY	10.1016/j.apsoil.2021.104232	Yes	Cropped fields	Comparison	<1 year	France	Worms	All microbes, Segmented worm	All species	Chemical solution addition to soil, Soil core, serial dilution, visual count	Increasing soil carbon stock	Reduced tillage	Different level of intervention and alternative intervention	Abundance, Diversity	+	Soil health
119	Dennert F ; Imperiali N ; Staub C ; Schneider J ; Laessle T ; Zhang T ; Wittwer R ; van der Heijden MG ; Smits THM ; Schlaeppi K ; Keel C ; Maurhofer M	Conservation tillage and organic farming induce minor variations in <i>Pseudomonas</i> abundance, their antimicrobial function and soil disease resistance	2018	Journal	Article	FEMS MICROBIOLOGY ECOLOGY	10.1093/femsec/fiy075	Yes	Cropped fields	Comparison	<1 year	Switzerland	Microorganisms	All microbes, Segmented worm	Pseudomonas	DNA analysis	Increasing soil carbon stock	Reduced tillage	No intervention	Abundance, Diversity	~	Soil health, Disease regulation
120	Dennis P ; Doering J ; Stockan JA ; Jones JR ; Rees ME ; Vale JE ; Sibbald AR	Consequences for biodiversity of reducing inputs to upland temperate pastures: effects on beetles (Coleoptera) of cessation of nitrogen fertilizer application and reductions in stocking rates of sheep	2004	Journal	Article	GRASS AND FORAGE SCIENCE	10.1111/j.1365-2494.2004.00412.x	Yes	Grassland	CI - R	2 - 3 years	UK	Arthropod	Beetle	All species	Pitfall traps	Reduced fertiliser input	Low input farming	No intervention and different level of intervention	Abundance, Diversity	~	NA
121	Depalo L ; Burgio G ; von Fragstein P ; Kristensen HL ; Bavec M ; Robacer M ; Campanelli G ; Canali S	Impact of living mulch on arthropod fauna: analysis of pest and beneficial dynamics on organic cauliflower (Brassica oleracea L. var. botrytis) in different European scenarios	2017	Journal	Article	RENEWABLE AGRICULTURE AND FOOD SYSTEMS	10.1017/S1742170516000156	Yes	Horticulture	Comparison	1 - 2 years	Switzerland, Italy, Germany, Denmark	Arthropod	All invertabrates	All species	Pitfall traps	Increasing soil carbon stock	Intercropping	No intervention	Abundance, Diversity	+	Pest regulation
122	DERKSEN DA ; LAFOND GP ; THOMAS AG ; LOEPPKY HA ; SWANTON CJ	IMPACT OF AGRONOMIC PRACTICES ON WEED COMMUNITIES - TILLAGE SYSTEMS	1993	Journal	Article	WEED SCIENCE	10.1017/S0043174500052127	No	Cropped fields	Unclear	1 - 2 years	Canada	Plants	Flowering plant	All species	Not specified	Increasing soil carbon stock	Reduced tillage	No intervention and different level of intervention	Abundance, Diversity		Weed control
123	Derrouch D ; Dessaint F ; Fried G ; Chauvel B	Weed community diversity in conservation agriculture: Post-adoption changes	2021	Journal	Article	AGRICULTURE ECOSYSTEMS & ENVIRONMENT	10.1016/j.agee.2021.107351	Yes	Cropped fields	Comparison	1 - 2 years	France	Plants	Flowering plant	All species	Transect count	Increasing soil carbon stock	Reduced tillage	No intervention and different level of intervention	Abundance, Diversity	+	Weed control
124	Deru JGC ; Bloem J ; de Goede R ; Brussaard L ; van Eekeren N	Effects of organic and inorganic fertilizers on soil properties related to the regeneration of ecosystem services in peat grasslands	2023	Journal	Article	APPLIED SOIL ECOLOGY	10.1016/j.apsoil.2023.104838	Yes	Grassland	CI	2 - 3 years	Holland	Microorganisms	Segmented worm, All microbes, Other invertabrate	Leatherjackets, All species	Soil sample and hand count, PLFA extraction	Reduced fertiliser input	Organic fertiliser application	No intervention and different level of intervention	Abundance, Diversity	-	Soil health, Clean water
124	Deru JGC ; Bloem J ; de Goede R ; Brussaard L ; van Eekeren N	Effects of organic and inorganic fertilizers on soil properties related to the regeneration of ecosystem services in peat grasslands	2023	Journal	Article	APPLIED SOIL ECOLOGY	10.1016/j.apsoil.2023.104838	Yes	Grassland	CI	2 - 3 years	Holland	Worms	Segmented worm, All microbes, Other invertabrate	Leatherjackets, All species	Soil sample and hand count, PLFA extraction	Reduced fertiliser input	Organic fertiliser application	No intervention and different level of intervention	Abundance, Diversity	+	Soil health, Clean water
124	Deru JGC ; Bloem J ; de Goede R ; Brussaard L ; van Eekeren N	Effects of organic and inorganic fertilizers on soil properties related to the regeneration of ecosystem services in peat grasslands	2023	Journal	Article	APPLIED SOIL ECOLOGY	10.1016/j.apsoil.2023.104838	Yes	Grassland	CI	2 - 3 years	Holland	Arthropod	Segmented worm, All microbes, Other invertabrate	Leatherjackets, All species	Soil sample and hand count, PLFA extraction	Reduced fertiliser input	Organic fertiliser application	No intervention and different level of intervention	Abundance, Diversity	~	Soil health, Clean water
125	Detheridge AP ; Brand G ; Fychan R ; Crotty FV ; Sanderson R ; Griffith GW ; Marley CL	The legacy effect of cover crops on soil fungal populations in a cereal rotation	2016	Journal	Article	AGRICULTURE ECOSYSTEMS & ENVIRONMENT	10.1016/j.agee.2016.04.022	Yes	Cropped fields	CI	2 - 3 years	UK	Microorganisms	Fungi	All species	DNA analysis	Increasing soil carbon stock	Cover crop	No intervention and different level of intervention	Abundance, Diversity	+/-	NA
126	Dhakal G ; Rimal P R	Comparison of fungal and microbial biomass of three soils under different land use systems	2015	Journal	Article	Nepalese Journal of Agricultural Sciences	10.5555/20163045016	Yes	Cropped fields	Comparison	<1 year	Germany	Microorganisms	All microbes	All species	Fumigation	Increasing soil carbon stock	Cover crop	No intervention	Abundance, Diversity	+	Soil health
127	Diamond M ; Hirst D ; Winder L ; Crawshaw D H; Prigg R F	The effect of liming agricultural land on the water quality of the River Esk, Cumbria	1992	Journal	Article	Acid deposition: origins, impacts and abatement strategies.	10.1016/0269-7491(92)90027-8	No	Not described	CI	Not Known	UK	Arthropod	All invertabrates	All species	Not specified	Increasing soil carbon stock	Lime application	No intervention	Abundance, Diversity		Clean water
128	Diehl E ; Mader VL ; Wolters V ; Birkhofer K	Management intensity and vegetation complexity affect web-building spiders and their prey	2013	Journal	Article	OECOLOGIA	10.1007/s00442-013-2634-7	Yes	Mixed cropped and grassland	Comparison	<1 year	Germany	Arthropod	Spider, All invertabrates	All species	Sticky traps, Hand harvesting	Reduced fertiliser input	Organic fertiliser application	Different level of intervention and alternative intervention	Abundance, Diversity	~	NA
128	Diehl E ; Mader VL ; Wolters V ; Birkhofer K	Management intensity and vegetation complexity affect web-building spiders and their prey	2013	Journal	Article	OECOLOGIA	10.1007/s00442-013-2634-7	Yes	Mixed cropped and grassland	Comparison	<1 year	Germany	Arthropod	Spider, All invertabrates	All species	Sticky traps, Hand harvesting	Increasing soil carbon stock	Reduced tillage	Different level of intervention and alternative intervention	Abundance, Diversity	~	NA
129	Diekötter T ; Peter F ; Jauker B ; Wolters V ; Jauker F	Mass-flowering crops increase richness of cavity-nesting bees and wasps in modern agro-ecosystems	2014	Journal	Article	GLOBAL CHANGE BIOLOGY BIOENERGY	10.1111/gcbb.12080	Yes	Cropped fields	Comparison	<1 year	Germany	Arthropod	Bee, Wasp	All species	Trap nest	Bioenergy production	Biomass production	Different level of intervention	Abundance, Diversity	+	NA
130	Domeignoz-Horta LA ; Philippot L ; Peyrard C ; Bru D ; Breuil MC ; Bizouard F ; Justes E ; Mary B ; Léonard J ; Spor A	Peaks of in situ N2O emissions are influenced by N2O-producing and reducing microbial communities across arable soils	2018	Journal	Article	GLOBAL CHANGE BIOLOGY	10.1111/gcb.13853	Yes	Cropped fields	Comparison	<1 year	France	Microorganisms	All microbes	All species	DNA analysis	Increasing soil carbon stock	Intercropping	No intervention,diferent level of intervention and alternative intervention	Abundance, Diversity	~	Nutrient cycling, Soil health
130	Domeignoz-Horta LA ; Philippot L ; Peyrard C ; Bru D ; Breuil MC ; Bizouard F ; Justes E ; Mary B ; Léonard J ; Spor A	Peaks of in situ N2O emissions are influenced by N2O-producing and reducing microbial communities across arable soils	2018	Journal	Article	GLOBAL CHANGE BIOLOGY	10.1111/gcb.13853	Yes	Cropped fields	Comparison	<1 year	France	Microorganisms	All microbes	All species	DNA analysis	Reduced fertiliser input	Low input farming	No intervention,diferent level of intervention and alternative intervention	Abundance, Diversity	~	Nutrient cycling, Soil health
130	Domeignoz-Horta LA ; Philippot L ; Peyrard C ; Bru D ; Breuil MC ; Bizouard F ; Justes E ; Mary B ; Léonard J ; Spor A	Peaks of in situ N2O emissions are influenced by N2O-producing and reducing microbial communities across arable soils	2018	Journal	Article	GLOBAL CHANGE BIOLOGY	10.1111/gcb.13853	Yes	Cropped fields	Comparison	<1 year	France	Microorganisms	All microbes	All species	DNA analysis	Increasing soil carbon stock	Reduced tillage	No intervention,diferent level of intervention and alternative intervention	Abundance, Diversity	~	Nutrient cycling, Soil health
131	Domnariu H ; Postolache C ; Avramescu S ; Lacatusu AR ; Partal E	Long term effects of tillage and fertilization upon microbiota of a Romanian Chernozem under maize monoculture	2022	Journal	Article	GEODERMA REGIONAL	10.1016/j.geodrs.2021.e00463	Yes	Cropped fields	CI	<1 year	Romania	Microorganisms	All microbes	All species	Fumigation	Increasing soil carbon stock	Reduced tillage	No intervention and alternative intervention	Abundance, Diversity	+	Soil health
132	Dondina O ; Kataoka L ; Orioli V ; Bani L	How to manage hedgerows as effective ecological corridors for mammals: A two-species approach	2016	Journal	Article	AGRICULTURE ECOSYSTEMS & ENVIRONMENT	10.1016/j.agee.2016.07.005	Yes	Mixed cropped and grassland	Comparison	1 - 2 years	Italy	Mammals	Badger, Rodent	Hazel Dormouse, European Badger	Transect count	Enhancing hedgerows	Hedgerow management	Different level of intervention	Abundance	+	NA
133	DORAN JW	MICROBIAL BIOMASS AND MINERALIZABLE NITROGEN DISTRIBUTIONS IN NO-TILLAGE AND PLOWED SOILS	1987	Journal	Article	BIOLOGY AND FERTILITY OF SOILS	10.1007/BF00264349	No	Cropped fields	Unclear	Not Known	USA	Microorganisms	All microbes	All species	Not specified	Increasing soil carbon stock	Reduced tillage	No intervention	Abundance		NA
134	Dorn B ; Jossi W ; Van der Heijden MGA	Weed suppression by cover crops: comparative on-farm experiments under integrated and organic conservation tillage	2015	Journal	Article	WEED RESEARCH	10.1111/wre.12175	No	Cropped fields	CI	1 - 2 years	Unknown	Plants	All microbes	All species	Not specified	Increasing soil carbon stock	Cover crop	No intervention and different level of intervention	Abundance		Weed control
135	Dou F ; Wright AL ; Hons FM	Sensitivity of labile soil organic carbon to tillage in wheat-based cropping systems	2008	Journal	Article	SOIL SCIENCE SOCIETY OF AMERICA JOURNAL	10.2136/sssaj2007.0230	No	Cropped fields	Unclear	Not Known	USA	Microorganisms	All microbes	All species	Not specified	Increasing soil carbon stock	Reduced tillage	No intervention and alternative intervention	Abundance		Soil health
136	Douglas D J.T; Bellamy P E; Stephen L S; Pearce-Higgins J W; Wilson J D; Grant M C	Upland land use predicts population decline in a globally near-threatened wader	2014	Journal	Article	Journal of Applied Ecology	10.1111/1365-2664.12167	Yes	Grassland	Comparison	<1 year	UK	Birds	All birds	All species	Transect count	Increase tree cover	Farm woodland creation	No intervention and different level of intervention	Abundance, Diversity	-	NA
137	Drakopoulos D ; Kägi A ; Six J ; Zorn A ; Wettstein FE ; Bucheli TD ; Forrer HR ; Vogelgsang S	The agronomic and economic viability of innovative cropping systems to reduce Fusarium head blight and related mycotoxins in wheat	2021	Journal	Article	AGRICULTURAL SYSTEMS	10.1016/j.agsy.2021.103198	Yes	Cropped fields	CI	1 - 2 years	Switzerland	Microorganisms	Fungi	All species	Lab analysis	Increasing soil carbon stock	Cover crop	No intervention and alternative intervention	Abundance	-	Disease regulation
137	Drakopoulos D ; Kägi A ; Six J ; Zorn A ; Wettstein FE ; Bucheli TD ; Forrer HR ; Vogelgsang S	The agronomic and economic viability of innovative cropping systems to reduce Fusarium head blight and related mycotoxins in wheat	2021	Journal	Article	AGRICULTURAL SYSTEMS	10.1016/j.agsy.2021.103198	Yes	Cropped fields	CI	1 - 2 years	Switzerland	Microorganisms	All microbes	All species	Lab analysis	Increasing soil carbon stock	Intercropping	No intervention and alternative intervention	Abundance	-	Disease regulation
137	Drakopoulos D ; Kägi A ; Six J ; Zorn A ; Wettstein FE ; Bucheli TD ; Forrer HR ; Vogelgsang S	The agronomic and economic viability of innovative cropping systems to reduce Fusarium head blight and related mycotoxins in wheat	2021	Journal	Article	AGRICULTURAL SYSTEMS	10.1016/j.agsy.2021.103198	Yes	Cropped fields	CI	1 - 2 years	Switzerland	Microorganisms	All microbes	All species	Lab analysis	Increasing soil carbon stock	Reduced tillage	No intervention and alternative intervention	Abundance	-	Disease regulation
138	Draney ML	Ground-layer spiders (Araneae) of a Georgia piedmont floodplain agroecosystem: Species list, phenology and habitat selection	1997	Journal	Article	JOURNAL OF ARACHNOLOGY	https://www.researchgate.net/profile/Michael-Draney/publication/35312303_Biodiversity_of_ground-layer_macroarachnid_Araneae_and_Opiliones_assemblages_from_four_piedmont_floodplain_habitats/links/59e7b7e8a6fdccfe7f8af588/Biodiversity-of-ground-layer-macroarachnid-Araneae-and-Opiliones-assemblages-from-four-piedmont-floodplain-habitats.pdf	Yes	Cropped fields	Comparison	1 - 2 years	USA	Arthropod	Spider	All species	Pitfall traps	Increasing soil carbon stock	Reduced tillage	No intervention	Abundance, Diversity	+/-	NA
139	Drost SM ; Rutgers M ; Wouterse M ; de Boer W ; Bodelier PLE	Decomposition of mixtures of cover crop residues increases microbial functional diversity	2020	Journal	Article	GEODERMA	10.1016/j.geoderma.2019.114060	Yes	Cropped fields	CI	<1 year	Holland	Microorganisms	All microbes	All species	Ergosterol extraction method	Increasing soil carbon stock	Cover crop	No intervention and different level of intervention	Abundance	+	Soil health
140	Dubie TR ; Greenwood CM ; Godsey C ; Payton ME	Effects of Tillage on Soil Microarthropods in Winter Wheat	2011	Journal	Article	SOUTHWESTERN ENTOMOLOGIST	10.3958/059.036.0102	Yes	Cropped fields	CI	1 - 2 years	USA	Arthropod	All invertabrates	All species	Tullgren funnel	Increasing soil carbon stock	Reduced tillage	No intervention	Abundance, Diversity	+/-	NA
141	Dubova L ; Ruža A ; Alsi?a I	Soil microbiological activity depending on tillage system and crop rotation	2016	Journal	Article	Agronomy Research	https://agronomy.emu.ee/wp-content/uploads/2016/08/Vol14_nr4_Dubova.pdf	Yes	Cropped fields	Comparison	1 - 2 years	Latvia	Microorganisms	All microbes	All species	Microbial respiration measurement	Increasing soil carbon stock	Reduced tillage	No intervention	Abundance	+	Soil health
142	Duchene O ; Capowiez Y ; Vian JF ; Ducasse V ; Cadiergues A ; Lhuillery T ; Peigné J	Conservation tillage influences soil structure, earthworm communities and wheat root traits in a long-term organic cropping experiment	2023	Journal	Article	PLANT AND SOIL	10.1007/s11104-023-06273-3	Yes	Cropped fields	Comparison	<1 year	France	Worms	Segmented worm, Flatworm, Nematode	All species	Soil sample and hand count	Avoiding compacted soils	Reduced tillage	No intervention and different level of intervention	Abundance, Diversity	+	Soil health
143	Dunn JC ; Gruar D ; Stoate C ; Szczur J ; Peach WJ	Can hedgerow management mitigate the impacts of predation on songbird nest survival?	2016	Journal	Article	JOURNAL OF ENVIRONMENTAL MANAGEMENT	10.1016/j.jenvman.2016.10.028	Yes	Mixed cropped and grassland	Comparison	1 - 2 years	UK	Birds	Farmland birds	Blackbird, Chaffinch, Dunnock, Linnet, Yellowhammer, Song Thrush	Transect count	Enhancing hedgerows	Hedgerow management	Different level of intervention	Abundance, Diversity	+	NA
144	Edesi L ; Talve T ; Akk E ; Vosa T ; Saue T ; Loide V ; Vettik R ; Plakk T ; Tamm K	Effects of acidified pig slurry application on soil chemical and microbiological properties under field trial conditions	2020	Journal	Article	SOIL & TILLAGE RESEARCH	10.1016/j.still.2020.104650	Yes	Cropped fields	CI	1 - 2 years	Estonia	Microorganisms	All microbes	All species	PLFA extraction	Increasing soil carbon stock	Slurry acidification	No intervention and alternative intervention	Abundance, Diversity	~	Soil health
145	Edo M ; Entling MH ; Rösch V	Agroforestry supports high bird diversity in European farmland	2024	Journal	Article	AGRONOMY FOR SUSTAINABLE DEVELOPMENT	10.1007/s13593-023-00936-2	Yes	Mixed cropped and grassland	Comparison	1 - 2 years	UK, Switzerland, France, Germany	Birds	Breeding bird	All species	Acoustic monitoring	Increase tree cover	Agroforestry	No intervention and different level of intervention	Abundance, Diversity	+	NA
146	Ekenler M ; Tabatabai MA	Effects of liming and tillage systems on microbial biomass and glycosidases in soils	2003	Journal	Article	BIOLOGY AND FERTILITY OF SOILS	10.1007/s00374-003-0664-8	No	Cropped fields	Unclear	Not Known	USA	Microorganisms	All microbes	All species	Not specified	Increasing soil carbon stock	Lime application	Different level of intervention and alternative intervention	Abundance		Soil health
146	Ekenler M ; Tabatabai MA	Effects of liming and tillage systems on microbial biomass and glycosidases in soils	2003	Journal	Article	BIOLOGY AND FERTILITY OF SOILS	10.1007/s00374-003-0664-8	No	Cropped fields	Unclear	Not Known	USA	Microorganisms	All microbes	All species	Not specified	Increasing soil carbon stock	Reduced tillage	Different level of intervention and alternative intervention	Abundance		Soil health
147	Emmerling C	Impact of land-use change towards perennial energy crops on earthworm population	2014	Journal	Article	APPLIED SOIL ECOLOGY	10.1016/j.apsoil.2014.06.006	Yes	Cropped fields	Comparison	<1 year	Germany	Worms	Nematode, Segmented worm, Flatworm	All species	Soil sample and hand count	Bioenergy production	Biomass production	Different level of intervention and alternative intervention	Abundance, Diversity	+	NA
148	Emmerling C ; Schmidt A ; Ruf T ; von Francken-Welz H ; Thielen S	Impact of newly introduced perennial bioenergy crops on soil quality parameters at three different locations in W-Germany	2017	Journal	Article	JOURNAL OF PLANT NUTRITION AND SOIL SCIENCE	10.1002/jpln.201700162	Yes	Cropped fields	Comparison	4 - 5 years	Germany	Worms	All microbes, Segmented worm, Nematode, Flatworm	All species	Fumigation, Earthworm cast count	Bioenergy production	Biomass production	Different level of intervention and alternative intervention	Abundance	+	Soil health
148	Emmerling C ; Schmidt A ; Ruf T ; von Francken-Welz H ; Thielen S	Impact of newly introduced perennial bioenergy crops on soil quality parameters at three different locations in W-Germany	2017	Journal	Article	JOURNAL OF PLANT NUTRITION AND SOIL SCIENCE	10.1002/jpln.201700162	Yes	Cropped fields	Comparison	4 - 5 years	Germany	Microorganisms	All microbes, Segmented worm, Nematode, Flatworm	All species	Fumigation, Earthworm cast count	Bioenergy production	Biomass production	Different level of intervention and alternative intervention	Abundance	+	Soil health
149	Engell I ; Linsler D ; Sandor M ; Joergensen RG ; Meinen C ; Potthoff M	The Effects of Conservation Tillage on Chemical and Microbial Soil Parameters at Four Sites across Europe	2022	Journal	Article	PLANTS-BASEL	10.3390/plants11131747	Yes	Cropped fields	Comparison	1 - 2 years	Germany, Romania, Sweden	Microorganisms	All microbes	All species	Fumigation	Increasing soil carbon stock	Reduced tillage	No intervention and different level of intervention	Abundance	+	Soil health
150	Eremeev V ; Talgre L ; Kuht J ; Mäeorg E ; Esmaeilzadeh-Salestani K ; Alaru M ; Loit E ; Runno-Paurson E ; Luik A	The soil microbial hydrolytic activity, content of nitrogen and organic carbon were enhanced by organic farming management using cover crops and composts in potato cultivation	2020	Journal	Article	ACTA AGRICULTURAE SCANDINAVICA SECTION B-SOIL AND PLANT SCIENCE	10.1080/09064710.2019.1673475	Yes	Horticulture	Comparison	6 -7 years	Estonia	Microorganisms	All microbes	All species	Microbial respiration measurement	Increasing soil carbon stock	Cover crop	Different level of intervention and alternative intervention	Abundance	+	Soil health
150	Eremeev V ; Talgre L ; Kuht J ; Mäeorg E ; Esmaeilzadeh-Salestani K ; Alaru M ; Loit E ; Runno-Paurson E ; Luik A	The soil microbial hydrolytic activity, content of nitrogen and organic carbon were enhanced by organic farming management using cover crops and composts in potato cultivation	2020	Journal	Article	ACTA AGRICULTURAE SCANDINAVICA SECTION B-SOIL AND PLANT SCIENCE	10.1080/09064710.2019.1673475	Yes	Horticulture	Comparison	6 -7 years	Estonia	Microorganisms	All microbes	All species	Microbial respiration measurement	Reduced fertiliser input	Organic fertiliser application	Different level of intervention and alternative intervention	Abundance	+	Soil health
151	Ernst G ; Emmerling C	Impact of five different tillage systems on soil organic carbon content and the density, biomass, and community composition of earthworms after a ten year period	2009	Journal	Article	EUROPEAN JOURNAL OF SOIL BIOLOGY	10.1016/j.ejsobi.2009.02.002	Yes	Cropped fields	CI	10 - 15 years	Germany	Worms	Segmented worm, Flatworm, Nematode	All species	Chemical solution addition to soil	Increasing soil carbon stock	Reduced tillage	No intervention and different level of intervention	Abundance, Diversity	+	Soil health
152	Esmaeilzadeh-Salestani K ; Bahram M ; Ghanbari Moheb Seraj; R ; Gohar D ; Tohidfar M ; Eremeev V ; Talgre L ; Khaleghdoust B ; Mirmajlessi S M; Luik A ; Loit E	Cropping systems with higher organic carbon promote soil microbial diversity	2021	Journal	Article	AGRICULTURE ECOSYSTEMS & ENVIRONMENT	10.1016/j.agee.2021.107521	Yes	Cropped fields	CI	4 - 5 years	Estonia	Microorganisms	All microbes	All species	DNA analysis	Reduced fertiliser input	Low input farming	No intervention and different level of intervention	Abundance, Diversity	+	Soil health
153	Facey SL ; Botham MS ; Heard MS ; Pywell RF ; Staley JT	Moth communities and agri-environment schemes: Examining the effects of hedgerow cutting regime on diversity, abundance, and parasitism	2014	Journal	Article	INSECT CONSERVATION AND DIVERSITY	10.1111/icad.12077	Yes	Grassland	Comparison	6 -7 years	UK	Arthropod	Moth, Parasitoids	All species	Vegetation shaking , Harvesting host plant for analysis of population	Enhancing hedgerows	Hedgerow management	Different level of intervention	Abundance, Diversity	+/-	Pest regulation
154	Feledyn-Szewczyk B ; Matyka M ; Staniak M	Diversity of weed flora, selected biometric characteristics and yielding of Miscanthus spp. cultivated on light and heavy soil	2014	Journal	Article	Acta Agrobotanica	10.5586/aa.2014.005	Yes	Cropped fields	Comparison	1 - 2 years	Poland	Plants	Flowering plant	All species	Vegetation cover percentage	Bioenergy production	Biomass production	Different level of intervention	Abundance, Diversity	+/-	Crop yield, Weed control
155	Feledyn-Szewczyk B ; Matyka M ; Staniak M	Comparison of the Effect of Perennial Energy Crops and Agricultural Crops on Weed Flora Diversity	2019	Journal	Article	AGRONOMY-BASEL	10.3390/agronomy9110695	Yes	Cropped fields	CI	4 - 5 years	Poland	Plants	Flowering plant	All species	Vegetation cover percentage	Bioenergy production	Biomass production	No intervention and different level of intervention	Abundance, Diversity	+/-	Crop yield, Weed control
156	Feledyn-Szewczyk B ; Radzikowski P ; Stalenga J ; Matyka M	Comparison of the Effect of Perennial Energy Crops and Arable Crops on Earthworm Populations	2019	Journal	Article	AGRONOMY-BASEL	10.3390/agronomy9110675	Yes	Cropped fields	Comparison	1 - 2 years	Poland	Worms	Segmented worm, Nematode, Flatworm	All species	Soil sample and hand count	Bioenergy production	Biomass production	No intervention and alternative intervention	Abundance, Diversity	+	Crop yield, Weed control
157	Feledyn-Szewczyk B ; Smagacz J ; Kwiatkowski CA ; Harasim E ; Wozniak A	Weed Flora and Soil Seed Bank Composition as Affected by Tillage System in Three-Year Crop Rotation	2020	Journal	Article	AGRICULTURE-BASEL	10.3390/agriculture10050186	Yes	Cropped fields	CI	2 - 3 years	Poland	Plants	Flowering plant	All species	Vegetation cover percentage	Increasing soil carbon stock	Reduced tillage	No intervention	Abundance, Diversity	+	Weed control
158	Felten D ; Emmerling C	Effects of bioenergy crop cultivation on earthworm communities-A comparative study of perennial (<i>Miscanthus</i>) and annual crops with consideration of graded land-use intensity	2011	Journal	Article	APPLIED SOIL ECOLOGY	10.1016/j.apsoil.2011.06.001	Yes	Cropped fields	Comparison	<1 year	Germany	Worms	Segmented worm, Flatworm, Nematode	All species	Chemical solution addition to soil, Soil sample and hand count	Bioenergy production	Biomass production	No intervention and alternative intervention	Abundance, Diversity	+	NA
158	Felten D ; Emmerling C	Effects of bioenergy crop cultivation on earthworm communities-A comparative study of perennial (<i>Miscanthus</i>) and annual crops with consideration of graded land-use intensity	2011	Journal	Article	APPLIED SOIL ECOLOGY	10.1016/j.apsoil.2011.06.001	Yes	Cropped fields	Comparison	<1 year	Germany	Worms	Segmented worm, Flatworm, Nematode	All species	Chemical solution addition to soil, Soil sample and hand count	Reduced fertiliser input	Low input farming	No intervention and alternative intervention	Abundance, Diversity	+	NA
158	Felten D ; Emmerling C	Effects of bioenergy crop cultivation on earthworm communities-A comparative study of perennial (<i>Miscanthus</i>) and annual crops with consideration of graded land-use intensity	2011	Journal	Article	APPLIED SOIL ECOLOGY	10.1016/j.apsoil.2011.06.001	Yes	Cropped fields	Comparison	<1 year	Germany	Worms	Segmented worm, Flatworm, Nematode	All species	Chemical solution addition to soil, Soil sample and hand count	Increasing soil carbon stock	Reduced tillage	No intervention and alternative intervention	Abundance, Diversity	+	NA
159	Fernandez MP ; Zentner KP ; DePauw RM ; Gehl D ; Stevenson FC	Impacts of crop production factors on common root rot of barley in eastern Saskatchewan	2007	Journal	Article	CROP SCIENCE	10.2135/cropsci2006.09.0606	Yes	Cropped fields	Comparison	<1 year	Canada	Microorganisms	Fungi	Fusarium spp	Harvesting host plant for analysis of population	Increasing soil carbon stock	Reduced tillage	No intervention and different level of intervention	Abundance, Diversity	+	Disease regulation
160	Fiera C ; Ulrich W ; Popescu D ; Buchholz J ; Querner P ; Bunea CI ; Strauss P ; Bauer T ; Kratschmer S ; Winter S ; Zaller JG	Tillage intensity and herbicide application influence surface-active springtail (Collembola) communities in Romanian vineyards	2020	Journal	Article	AGRICULTURE ECOSYSTEMS & ENVIRONMENT	10.1016/j.agee.2020.107006	Yes	Viticulture	Comparison	<1 year	Romania	Arthropod	Springtail	All species	Pitfall traps	Increasing soil carbon stock	Reduced tillage	No intervention	Abundance, Diversity	-	Pest regulation
161	Fliessbach A ; Dubois D ; Esperschütz J ; Gunst L ; Mäder P ; Oberholzer H ; Schloter M ; Gattinger A	Soil microbial community structure and organic matter transformation processes in organic and integrated farming systems	2005	Report	Conference paper	Researching sustainable systems. Proceedings of the First Scientific Conference of the International Society of Organic Agriculture Research (ISOFAR), held in Cooperation with the International Federation of Organic Agriculture Movements (IFOAM) and the National Association for Sustainable Agriculture, Australia (NASAA), Adelaide Convention Centre, Adelaide, South Australia, 21-23 September, 2005	10.5555/20093065045	Yes	Cropped fields	CI	<1 year	Switzerland	Microorganisms	All microbes	All species	PLFA extraction	Reduced fertiliser input	Low input farming	No intervention and different level of intervention	Abundance, Diversity	+	Soil health, Nutrient cycling
162	Fountain MT ; Brown VK ; Gange AC ; Symondson WOC ; Murray PJ	Multitrophic effects of nutrient addition in upland grassland	2008	Journal	Article	BULLETIN OF ENTOMOLOGICAL RESEARCH	10.1017/S000748530700555X	Yes	Grassland	CI	1 - 2 years	UK	Arthropod	Spider, Springtail	All species	Pitfall traps	Increasing soil carbon stock	Lime application	No intervention and alternative intervention	Abundance, Diversity	+/-	NA
162	Fountain MT ; Brown VK ; Gange AC ; Symondson WOC ; Murray PJ	Multitrophic effects of nutrient addition in upland grassland	2008	Journal	Article	BULLETIN OF ENTOMOLOGICAL RESEARCH	10.1017/S000748530700555X	Yes	Grassland	CI	1 - 2 years	UK	Arthropod	Spider, Springtail	All species	Pitfall traps	Reduced fertiliser input	Low input farming	No intervention and alternative intervention	Abundance, Diversity	+/-	NA
163	Fountain MT ; Thomas RS ; Brown VK ; Gange AC ; Murray PJ ; Symondson WOC	Effects of nutrient and insecticide treatments on invertebrate numbers and predation on slugs in an upland grassland: A monoclonal antibody-based approach	2009	Journal	Article	AGRICULTURE ECOSYSTEMS & ENVIRONMENT	10.1016/j.agee.2009.01.005	Yes	Grassland	CI	1 - 2 years	UK	Gastropod	Slug, All invertabrates	All species	Pitfall traps, Tullgren funnel	Increasing soil carbon stock	Lime application	No intervention and alternative intervention	Abundance, Diversity	+	Pest regulation
163	Fountain MT ; Thomas RS ; Brown VK ; Gange AC ; Murray PJ ; Symondson WOC	Effects of nutrient and insecticide treatments on invertebrate numbers and predation on slugs in an upland grassland: A monoclonal antibody-based approach	2009	Journal	Article	AGRICULTURE ECOSYSTEMS & ENVIRONMENT	10.1016/j.agee.2009.01.005	Yes	Grassland	CI	1 - 2 years	UK	Arthropod	Slug, All invertabrates	All species	Pitfall traps, Tullgren funnel	Increasing soil carbon stock	Lime application	No intervention and alternative intervention	Abundance, Diversity	+	Pest regulation
163	Fountain MT ; Thomas RS ; Brown VK ; Gange AC ; Murray PJ ; Symondson WOC	Effects of nutrient and insecticide treatments on invertebrate numbers and predation on slugs in an upland grassland: A monoclonal antibody-based approach	2009	Journal	Article	AGRICULTURE ECOSYSTEMS & ENVIRONMENT	10.1016/j.agee.2009.01.005	Yes	Grassland	CI	1 - 2 years	UK	Arthropod	Slug, All invertabrates	All species	Pitfall traps, Tullgren funnel	Reduced fertiliser input	Low input farming	No intervention and alternative intervention	Abundance, Diversity	~	Pest regulation
163	Fountain MT ; Thomas RS ; Brown VK ; Gange AC ; Murray PJ ; Symondson WOC	Effects of nutrient and insecticide treatments on invertebrate numbers and predation on slugs in an upland grassland: A monoclonal antibody-based approach	2009	Journal	Article	AGRICULTURE ECOSYSTEMS & ENVIRONMENT	10.1016/j.agee.2009.01.005	Yes	Grassland	CI	1 - 2 years	UK	Gastropod	Slug, All invertabrates	All species	Pitfall traps, Tullgren funnel	Reduced fertiliser input	Low input farming	No intervention and alternative intervention	Abundance, Diversity	~	Pest regulation
164	Fox CA ; Fonseca EJA ; Miller JJ ; Tomlin AD	The influence of row position and selected soil attributes on Acarina and Collembola in no-till and conventional continuous corn on a clay loam soil	1999	Journal	Article	APPLIED SOIL ECOLOGY	10.1016/S0929-1393(98)00167-X	Yes	Cropped fields	CI	1 - 2 years	Canada	Arthropod	Mites, Springtail	All species	Merchant-Crossley extractor	Increasing soil carbon stock	Reduced tillage	No intervention	Abundance, Diversity	+/-	NA
165	?erdinescu A ; Ion M ; F?ciu L ; Br?ndu?e E	THE IMPACT OF CONSERVATIVE SOIL MAINTENANCE PRACTICES IN VINEYARDS ON SOIL MICROBIAL DIVERSITY AND ON THE BIODIVERSITY OF USEFUL AND HARMFUL ENTOMOFAUNA	2023	Journal	Article	Romanian Agricultural Research	https://incda-fundulea.ro/rar/nr40/rar40.1.pdf	Yes	Viticulture	Comparison	<1 year	Romania	Microorganisms	All invertabrates, All microbes	All species	Pitfall traps, Harvesting host plant for analysis of population	Increasing soil carbon stock	Cover crop	No intervention	Abundance, Diversity	+	Pest regulation, Soil health
165	?erdinescu A ; Ion M ; F?ciu L ; Br?ndu?e E	THE IMPACT OF CONSERVATIVE SOIL MAINTENANCE PRACTICES IN VINEYARDS ON SOIL MICROBIAL DIVERSITY AND ON THE BIODIVERSITY OF USEFUL AND HARMFUL ENTOMOFAUNA	2023	Journal	Article	Romanian Agricultural Research	https://incda-fundulea.ro/rar/nr40/rar40.1.pdf	Yes	Viticulture	Comparison	<1 year	Romania	Arthropod	All invertabrates, All microbes	All species	Pitfall traps, Harvesting host plant for analysis of population	Increasing soil carbon stock	Cover crop	No intervention	Abundance, Diversity	+	Pest regulation, Soil health
166	França SC ; Spiessens K ; Pollet S ; Debode J ; De Rooster L ; Callens D ; Höfte M	Population dynamics of <i>Verticillium</i> species in cauliflower fields: Influence of crop rotation, debris removal and ryegrass incorporation	2013	Journal	Article	CROP PROTECTION	10.1016/j.cropro.2013.08.008	Yes	Horticulture	CI	<1 year	Belgium	Microorganisms	Fungi	Verticillium longisporum	Harvesting host plant for analysis of population	Increasing soil carbon stock	Cover crop	No intervention	Abundance	~	Disease regulation
167	Freund A ; Harnecker J ; Kauer R ; Reineke A	Effects of cover crops and vineyard management strategies on arthropod biodiversity	2013	Report	Conference paper	IOBC/WPRS Bulletin	10.5555/20133114125	No	Viticulture	Unclear	Not Known	France	Arthropod	All invertabrates	All species	Pitfall traps, Sweep nets, Vegetation shaking	Increasing soil carbon stock	Cover crop	No intervention and alternative intervention	Abundance, Diversity		Pest regulation
168	Frey SD ; Elliott ET ; Paustian K	Bacterial and fungal abundance and biomass in conventional and no-tillage agroecosystems along two climatic gradients	1999	Journal	Article	SOIL BIOLOGY & BIOCHEMISTRY	10.1016/S0038-0717(98)00161-8	Yes	Cropped fields	CI	<1 year	USA	Microorganisms	Bacteria, Fungi	All species	Soil core, serial dilution, visual count	Increasing soil carbon stock	Reduced tillage	No intervention	Abundance	+	Soil health
169	Froidevaux JSP ; Boughey KL ; Hawkins CL ; Broyles M ; Jones G	Managing hedgerows for nocturnal wildlife: Do bats and their insect prey benefit from targeted agri-environment schemes?	2019	Journal	Article	JOURNAL OF APPLIED ECOLOGY	10.1111/1365-2664.13412	Yes	Mixed cropped and grassland	Comparison	<1 year	UK	Mammals	Bat, All invertabrates	All species	Light trap, Acoustic monitoring	Enhancing hedgerows	Hedgerow management	Different level of intervention	Abundance, Diversity	+	NA
169	Froidevaux JSP ; Boughey KL ; Hawkins CL ; Broyles M ; Jones G	Managing hedgerows for nocturnal wildlife: Do bats and their insect prey benefit from targeted agri-environment schemes?	2019	Journal	Article	JOURNAL OF APPLIED ECOLOGY	10.1111/1365-2664.13412	Yes	Mixed cropped and grassland	Comparison	<1 year	UK	Arthropod	Bat, All invertabrates	All species	Light trap, Acoustic monitoring	Enhancing hedgerows	Hedgerow management	Different level of intervention	Abundance, Diversity	+	NA
170	Froidevaux JSP ; Broyles M ; Jones G	Moth responses to sympathetic hedgerow management in temperate farmland	2019	Journal	Article	AGRICULTURE ECOSYSTEMS & ENVIRONMENT	10.1016/j.agee.2018.10.008	Yes	Mixed cropped and grassland	Comparison	<1 year	UK	Arthropod	Moth	All species	Light trap	Enhancing hedgerows	Hedgerow management	Different level of intervention	Abundance, Diversity	+	NA
171	Froslev TG ; Nielsen IB ; Santos SS ; Barnes CJ ; Bruun HH ; Ejrnaes R	The biodiversity effect of reduced tillage on soil microbiota	2022	Journal	Article	AMBIO	10.1007/s13280-021-01611-0	Yes	Cropped fields	Comparison	<1 year	Denmark	Microorganisms	All microbes	All species	DNA analysis	Increasing soil carbon stock	Reduced tillage	No intervention and different level of intervention	Abundance, Diversity	~	Soil health
172	Gailis J ; Turka I	The phenology of Bembidion spp. ground beetles (Coleoptera: Carabidae) in differently managed winter wheat fields	2014	Report	Conference paper	Ražas svetki "Vecauce - 2014". Lauksaimniec?bas zin?tne jaunaj? period?. Zin?tnisk? semin?ra rakstu kr?jums	10.5555/20153298922	Yes	Cropped fields	Unclear	<1 year	Latvia	Arthropod	Beetle	All species	Not specified	Increasing soil carbon stock	Reduced tillage	No intervention and alternative intervention	Abundance, Diversity	-	Pest regulation
173	Gailly R ; Paquet JY ; Titeux N ; Claessens H ; Dufrêne M	Effects of the conversion of intensive grasslands into Christmas tree plantations on bird assemblages	2017	Journal	Article	AGRICULTURE ECOSYSTEMS & ENVIRONMENT	10.1016/j.agee.2017.06.029	Yes	Grassland	CI	<1 year	Belgium	Birds	All birds	All species	Point count method	Increase tree cover	Agroforestry	No intervention	Abundance, Diversity	+	NA
174	Gajda AM	Microbial activity and particulate organic matter content in soils with different tillage system use	2010	Journal	Article	INTERNATIONAL AGROPHYSICS	https://agro.icm.edu.pl/agro/element/bwmeta1.element.agro-article-8d08069e-a4fe-44bd-ba90-94f618d7c1f4	Yes	Cropped fields	CI	3 - 4 years	Poland	Microorganisms	All microbes	All species	Fumigation	Increasing soil carbon stock	Reduced tillage	No intervention and different level of intervention	Abundance	+	Soil health
175	Gajda AM ; Przewloka B ; Gawryjolek K	Changes in soil quality associated with tillage system applied	2013	Journal	Article	INTERNATIONAL AGROPHYSICS	10.2478/v10247-012-0078-7	Yes	Cropped fields	BACI	7 - 8 years	Poland	Microorganisms	All microbes	All species	Fumigation	Increasing soil carbon stock	Reduced tillage	No intervention and different level of intervention	Abundance	+	Soil health, Soil erosion, Flood prevention
176	Garbuz S ; Mackay A ; Camps-Arbestain M ; DeVantier B ; Minor M	Biochar amendment improves soil physico-chemical properties and alters root biomass and the soil food web in grazed pastures	2021	Journal	Article	AGRICULTURE ECOSYSTEMS & ENVIRONMENT	10.1016/j.agee.2021.107517	Yes	Cropped fields	CI	1 - 2 years	New Zealand	Worms	All microbes, Segmented worm	All species	Microbial respiration measurement, Tullgren funnel	Increasing soil carbon stock	Biochar addition	No intervention and alternative intervention	Abundance, Diversity	+/-	Soil health
176	Garbuz S ; Mackay A ; Camps-Arbestain M ; DeVantier B ; Minor M	Biochar amendment improves soil physico-chemical properties and alters root biomass and the soil food web in grazed pastures	2021	Journal	Article	AGRICULTURE ECOSYSTEMS & ENVIRONMENT	10.1016/j.agee.2021.107517	Yes	Cropped fields	CI	1 - 2 years	New Zealand	Microorganisms	All microbes, Segmented worm	All species	Microbial respiration measurement, Tullgren funnel	Increasing soil carbon stock	Biochar addition	No intervention and alternative intervention	Abundance, Diversity	+	Soil health
176	Garbuz S ; Mackay A ; Camps-Arbestain M ; DeVantier B ; Minor M	Biochar amendment improves soil physico-chemical properties and alters root biomass and the soil food web in grazed pastures	2021	Journal	Article	AGRICULTURE ECOSYSTEMS & ENVIRONMENT	10.1016/j.agee.2021.107517	Yes	Cropped fields	CI	1 - 2 years	New Zealand	Worms	All microbes, Segmented worm	All species	Microbial respiration measurement, Tullgren funnel	Increasing soil carbon stock	Lime application	No intervention and alternative intervention	Abundance, Diversity	+	Soil health
176	Garbuz S ; Mackay A ; Camps-Arbestain M ; DeVantier B ; Minor M	Biochar amendment improves soil physico-chemical properties and alters root biomass and the soil food web in grazed pastures	2021	Journal	Article	AGRICULTURE ECOSYSTEMS & ENVIRONMENT	10.1016/j.agee.2021.107517	Yes	Cropped fields	CI	1 - 2 years	New Zealand	Microorganisms	All microbes, Segmented worm	All species	Microbial respiration measurement, Tullgren funnel	Increasing soil carbon stock	Lime application	No intervention and alternative intervention	Abundance, Diversity	~	Soil health
177	Gentsch N ; Boy J ; Batalla JDK ; Heuermann D ; von Wirén N ; Schweneker D ; Feuerstein U ; Gross J ; Bauer B ; Reinhold-Hurek B ; Hurek T ; Céspedes FC ; Guggenberger G	Catch crop diversity increases rhizosphere carbon input and soil microbial biomass	2020	Journal	Article	BIOLOGY AND FERTILITY OF SOILS	10.1007/s00374-020-01475-8	Yes	Cropped fields	CI	<1 year	Germany	Microorganisms	All microbes	All species	PLFA extraction	Increasing soil carbon stock	Cover crop	No intervention and different level of intervention	Abundance, Diversity	+	Soil health
178	Ghiglieno I ; Simonetto A ; Gatti F ; Lipreri E ; Sperandio G ; Tonni M ; Donna P ; Valenti L ; Gilioli G	Sustainable management of vineyard soils: an experimental approach to investigate the responses of the edaphic arthropod community	2023	Journal	Article	Acta Horticulturae	10.17660/ActaHortic.2023.1370.4	Yes	Viticulture	Comparison	<1 year	Italy	Arthropod	All invertabrates	All species	Tullgren funnel	Increasing soil carbon stock	Cover crop	No intervention and alternative intervention	Abundance, Diversity	+	NA
179	Gibbs S ; Koblents H ; Coleman B ; Gordon A ; Thevathasan N ; Wiliams P	Avian diversity in a temperate tree-based intercropping system from inception to now	2016	Journal	Article	AGROFORESTRY SYSTEMS	10.1007/s10457-016-9901-7	No	Viticulture	Comparison	Not Known	Canada	Birds	All birds	All species	Not specified	Increase tree cover	Agroforestry	No intervention	Abundance, Diversity		NA
180	Giray K ; Banfield C ; Piepho HP ; Joergensen RG ; Dippold M ; Wachendorf C	Main soil microbial groups assessed by phospholipid fatty acid analysis of temperate alley agroforestry systems on crop- and grassland	2024	Journal	Article	APPLIED SOIL ECOLOGY	10.1016/j.apsoil.2024.105277	Yes	Mixed cropped and grassland	Comparison	<1 year	Germany	Microorganisms	All microbes	All species	PLFA extraction	Increase tree cover	Agroforestry	Alternative intervention	Abundance, Diversity	+/-	Soil health
181	Golawski A ; Kasprzykowski Z ; Jobda M ; Duer I	THE IMPORTANCE OF WINTER CATCH CROPS COMPARED WITH OTHER FARMLAND HABITATS TO BIRDS WINTERING IN POLAND	2013	Journal	Article	POLISH JOURNAL OF ECOLOGY	https://d1wqtxts1xzle7.cloudfront.net/93022847/2013Pol_J_Ecol-libre.pdf?1666691935=&response-content-disposition=inline%3B+filename%3DThe_importance_of_winter_catch_crops_com.pdf&Expires=1718707798&Signature=HFjtlY6CJ9JplmBqPSOBFiRGEr1ZFooCCQPHh0wsABpfNC6~xFVlcF40MR8Z3Cb9hVRf~GIYANcxKrwN0Am-SM6d2H~iKKy0vo9yhuBcMEQCDNj7mbcVfdaB~wbe6DAzDeJn1p0VU5TtyuK4pZaCtoVH5rZNd1qdp6QMpAxxAMzXFVtKkbXbKOk8iq1y9En…	Yes	Cropped fields	Comparison	1 - 2 years	Poland	Birds	All microbes	All species	Transect count	Increasing soil carbon stock	Cover crop	Alternative intervention	Abundance, Diversity	+	NA
182	Görn S ; Dobner B ; Suchanek A ; Fischer K	Assessing human impact on fen biodiversity: effects of different management regimes on butterfly, grasshopper, and carabid beetle assemblages	2014	Journal	Article	BIODIVERSITY AND CONSERVATION	10.1007/s10531-013-0602-5	Yes	Grassland	CI	<1 year	Germany	Arthropod	Grasshopper, Beetle, Butterfly	All species	Transect count, Sweep nets, Acoustic monitoring, Pitfall traps	Peat soil restoration	Paludiculture	No intervention and different level of intervention	Abundance, Diversity	+	NA
183	Görn S ; Schulze F ; Fischer K	Effects of fen management on bird communities in north-eastern Germany	2015	Journal	Article	JOURNAL OF ORNITHOLOGY	10.1007/s10336-014-1125-x	Yes	Grassland	CI	<1 year	Germany	Birds	All birds	All species	Point count method	Peat soil restoration	Paludiculture	No intervention and different level of intervention	Abundance, Diversity	+	NA
184	Griffiths BS ; Daniell TJ ; Donn S ; Neilson R	Bioindication potential of using molecular characterisation of the nematode community: Response to soil tillage	2012	Journal	Article	EUROPEAN JOURNAL OF SOIL BIOLOGY	10.1016/j.ejsobi.2011.09.002	Yes	Cropped fields	CI	2 - 3 years	UK	Worms	Nematode, All microbes	All species	Baermann funnel, DNA analysis	Increasing soil carbon stock	Reduced tillage	No intervention and different level of intervention	Abundance, Diversity	+	NA
184	Griffiths BS ; Daniell TJ ; Donn S ; Neilson R	Bioindication potential of using molecular characterisation of the nematode community: Response to soil tillage	2012	Journal	Article	EUROPEAN JOURNAL OF SOIL BIOLOGY	10.1016/j.ejsobi.2011.09.002	Yes	Cropped fields	CI	2 - 3 years	UK	Microorganisms	Nematode, All microbes	All species	Baermann funnel, DNA analysis	Increasing soil carbon stock	Reduced tillage	No intervention and different level of intervention	Abundance, Diversity	+	NA
185	Grobe A	Plant species composition and vegetation structure of <i>Sphagnum</i> cultivation sites	2023	Journal	Article	APPLIED VEGETATION SCIENCE	10.1111/avsc.12744	Yes	Cropped fields	CI	<1 year	Germany	Plants	Bryophya, Flowering plant	All species	Vegetation cover percentage	Peat soil restoration	Paludiculture	No intervention and different level of intervention	Abundance, Diversity	-	NA
186	Groeneveld JH ; Klein AM	Pennycress-corn double-cropping increases ground beetle diversity	2015	Journal	Article	BIOMASS & BIOENERGY	10.1016/j.biombioe.2015.03.018	Yes	Cropped fields	Comparison	<1 year	Germany	Arthropod	Beetle	All species	Pitfall traps	Increasing soil carbon stock	Intercropping	No intervention	Abundance, Diversity	+	NA
187	Groeneveld JH ; Luehrs HP ; Klein AM	Pennycress double-cropping does not negatively impact spider diversity	2015	Journal	Article	AGRICULTURAL AND FOREST ENTOMOLOGY	10.1111/afe.12100	Yes	Cropped fields	Comparison	<1 year	Germany	Arthropod	Spider	All species	Pitfall traps	Increasing soil carbon stock	Intercropping	No intervention	Abundance, Diversity	+	NA
188	Grosse M ; Haase T ; Hes J	Influence of reduced tillage and green manures on weeds in organic farming	2014	Report	Conference paper	Julius-Kühn-Archiv	10.5555/20143231308	Yes	Cropped fields	CI	<1 year	Germany	Plants	Flowering plant	All species	Vegetation cover percentage	Increasing soil carbon stock	Cover crop	No intervention and different level of intervention	Abundance, Diversity	-	Weed control
188	Grosse M ; Haase T ; Hes J	Influence of reduced tillage and green manures on weeds in organic farming	2014	Report	Conference paper	Julius-Kühn-Archiv	10.5555/20143231308	Yes	Cropped fields	CI	<1 year	Germany	Plants	Flowering plant	All species	Vegetation cover percentage	Increasing soil carbon stock	Reduced tillage	No intervention and different level of intervention	Abundance, Diversity	+	Weed control
189	Guenser J ; Bourgade E ; Vergnes M ; Dufourcq T ; Mary S	Assessment of biodiversity and agronomic parameters in two Agroforestry vineyards	2018	Report	Conference paper	E3S Web of Conferences	https://www.e3s-conferences.org/articles/e3sconf/pdf/2018/25/e3sconf_terroircongress2018_01013.pdf	Yes	Viticulture	Comparison	1 - 2 years	France	Arthropod	Beetle, Other invertabrate	All species	Sticky traps, Pitfall traps	Increase tree cover	Agroforestry	Different level of intervention	Abundance, Diversity	~	Pest regulation, Crop yield
190	Habteselassie M ; Woodruff L ; Norton J ; Ouyang Y ; Sintim H	Changes in microbial communities in soil treated with organic or conventional N sources	2022	Journal	Article	JOURNAL OF ENVIRONMENTAL QUALITY	10.1002/jeq2.20406	Yes	Cropped fields	CI	2 - 3 years	USA	Microorganisms	All microbes	All species	DNA analysis	Reduced fertiliser input	Organic fertiliser application	No intervention and different level of intervention	Abundance, Diversity	+/-	Soil health
191	Häfner B ; Dauber J ; Schittenhelm S ; Böning LM ; Darnauer M ; Wenkebach LL ; Nürnberger F	The perennial biogas crops cup plant (Silphium perfoliatum L.) and field grass pose better autumn and overwintering habitats for arthropods than silage maize	2023	Journal	Article	GLOBAL CHANGE BIOLOGY BIOENERGY	10.1111/gcbb.13027	Yes	Cropped fields	Comparison	1 - 2 years	Germany	Arthropod	All invertabrates	All species	Pitfall traps, Emergence trap, Suction sampling	Bioenergy production	Biomass production	No intervention and alternative intervention	Abundance, Diversity	+	NA
192	Hájek J ; Poláková S	The impact of cutting, liming and fertilizing on characteristics of abandoned upland meadows in the Czech Republic	2010	Journal	Article	GRASS AND FORAGE SCIENCE	10.1111/j.1365-2494.2010.00760.x	Yes	Grassland	Comparison	2 - 3 years	Czech Republic	Plants	Flowering plant	All species	Vegetation cover percentage	Increasing soil carbon stock	Lime application	No intervention and alternative intervention	Abundance, Diversity	+/-	Crop yield
192	Hájek J ; Poláková S	The impact of cutting, liming and fertilizing on characteristics of abandoned upland meadows in the Czech Republic	2010	Journal	Article	GRASS AND FORAGE SCIENCE	10.1111/j.1365-2494.2010.00760.x	Yes	Grassland	Comparison	2 - 3 years	Czech Republic	Plants	Flowering plant	All species	Vegetation cover percentage	Reduced fertiliser input	Low input farming	No intervention and alternative intervention	Abundance, Diversity	+/-	Crop yield
193	Hall W ; Brandsæter L O; Breland T A; Meadow R	Cover crops in cauliflower production: implications for weeds, insects, beneficial arthropods and yield	2004	Report	Conference paper	European weed research society. Proceedings of the 6th EWRS workshop on physical and cultural weed control, Lillehammer, Norway, 8-10 March, 2004	10.5555/20073239627	No	Horticulture	Unclear	2 - 3 years	Norway	Arthropod	Flowering plant, All invertabrates	All species	Not specified	Increasing soil carbon stock	Cover crop	No intervention	Abundance, Diversity		Weed control, Pest regulation
193	Hall W ; Brandsæter L O; Breland T A; Meadow R	Cover crops in cauliflower production: implications for weeds, insects, beneficial arthropods and yield	2004	Report	Conference paper	European weed research society. Proceedings of the 6th EWRS workshop on physical and cultural weed control, Lillehammer, Norway, 8-10 March, 2004	10.5555/20073239627	No	Horticulture	Unclear	2 - 3 years	Norway	Plants	Flowering plant, All invertabrates	All species	Not specified	Increasing soil carbon stock	Cover crop	No intervention	Abundance, Diversity		Weed control, Pest regulation
194	Hall R M; Penke N ; Kriechbaum M ; Kratschmer S ; Jung V ; Chollet S ; Guernion M ; Nicolai A ; Burel F ; Fertil A ; Lora Á ; Sánchez-Cuesta R ; Guzmán G ; Gómez J ; Popescu D ; Hoble A ; Bunea C I; Zaller J G; Winter S	Vegetation management intensity and landscape diversity alter plant species richness, functional traits and community composition across European vineyards	2020	Journal	Article	Agricultural Systems	10.1016/j.agsy.2019.102706	Yes	Viticulture	Comparison	<1 year	France, Austria, Romania	Plants	Flowering plant	All species	Vegetation cover percentage	Increasing soil carbon stock	Cover crop	No intervention and different level of intervention	Abundance, Diversity	+	NA
195	Hamel C ; Dalpe Y ; Lapierre C ; Simard RR ; Smith DL	Endomycorrhizae in a newly cultivated acidic meadow: Effects of three years of barley cropping, tillage, lime, and phosphorus on root colonization and soil infectivity	1996	Journal	Article	BIOLOGY AND FERTILITY OF SOILS	10.1007/BF00335928	No	Cropped fields	CI	Not Known	Canada	Microorganisms	Fungi	All species	Not specified	Increasing soil carbon stock	Lime application	No intervention,diferent level of intervention and alternative intervention	Abundance, Diversity		Soil health
195	Hamel C ; Dalpe Y ; Lapierre C ; Simard RR ; Smith DL	Endomycorrhizae in a newly cultivated acidic meadow: Effects of three years of barley cropping, tillage, lime, and phosphorus on root colonization and soil infectivity	1996	Journal	Article	BIOLOGY AND FERTILITY OF SOILS	10.1007/BF00335928	No	Cropped fields	CI	Not Known	Canada	Microorganisms	Fungi	All species	Not specified	Reduced fertiliser input	Low input farming	No intervention,diferent level of intervention and alternative intervention	Abundance, Diversity		Soil health
195	Hamel C ; Dalpe Y ; Lapierre C ; Simard RR ; Smith DL	Endomycorrhizae in a newly cultivated acidic meadow: Effects of three years of barley cropping, tillage, lime, and phosphorus on root colonization and soil infectivity	1996	Journal	Article	BIOLOGY AND FERTILITY OF SOILS	10.1007/BF00335928	No	Cropped fields	CI	Not Known	Canada	Microorganisms	Fungi	All species	Not specified	Increasing soil carbon stock	Reduced tillage	No intervention,diferent level of intervention and alternative intervention	Abundance, Diversity		Soil health
196	Haney RL ; Kiniry JR ; Johnson MVV	Soil microbial activity under different grass species: Underground impacts of biofuel cropping	2010	Journal	Article	AGRICULTURE ECOSYSTEMS & ENVIRONMENT	10.1016/j.agee.2010.10.003	Yes	Cropped fields	CI	<1 year	USA	Microorganisms	All microbes	All species	Fumigation	Bioenergy production	Biomass production	No intervention and different level of intervention	Abundance	+	Soil health
197	Hannula S E; Di Lonardo D P; Christensen B T; Crotty F V; Elsen A ; van Erp P J; Hansen E M; Rubæk G H; Tits M ; Toth Z ; Termorshuizen A J	Inconsistent effects of agricultural practices on soil fungal communities across 12 European long-term experiments	2021	Journal	Article	European Journal of Soil Science	10.1111/ejss.13090	Yes	Cropped fields	CI	<1 year	UK	Microorganisms	Fungi	All species	DNA analysis	Increasing soil carbon stock	Cover crop	No intervention and alternative intervention	Abundance, Diversity	~	Soil health, Crop yield
197	Hannula S E; Di Lonardo D P; Christensen B T; Crotty F V; Elsen A ; van Erp P J; Hansen E M; Rubæk G H; Tits M ; Toth Z ; Termorshuizen A J	Inconsistent effects of agricultural practices on soil fungal communities across 12 European long-term experiments	2021	Journal	Article	European Journal of Soil Science	10.1111/ejss.13090	Yes	Cropped fields	CI	<1 year	Denmark	Microorganisms	Fungi	All species	DNA analysis	Increasing soil carbon stock	Lime application	No intervention and alternative intervention	Abundance, Diversity	~	Soil health, Crop yield
197	Hannula S E; Di Lonardo D P; Christensen B T; Crotty F V; Elsen A ; van Erp P J; Hansen E M; Rubæk G H; Tits M ; Toth Z ; Termorshuizen A J	Inconsistent effects of agricultural practices on soil fungal communities across 12 European long-term experiments	2021	Journal	Article	European Journal of Soil Science	10.1111/ejss.13090	Yes	Cropped fields	CI	<1 year	Belgium	Microorganisms	Fungi	All species	DNA analysis	Increasing soil carbon stock	Organic fertiliser application	No intervention and alternative intervention	Abundance, Diversity	~	Soil health, Crop yield
197	Hannula S E; Di Lonardo D P; Christensen B T; Crotty F V; Elsen A ; van Erp P J; Hansen E M; Rubæk G H; Tits M ; Toth Z ; Termorshuizen A J	Inconsistent effects of agricultural practices on soil fungal communities across 12 European long-term experiments	2021	Journal	Article	European Journal of Soil Science	10.1111/ejss.13090	Yes	Cropped fields	CI	<1 year	Belgium	Microorganisms	Fungi	All species	DNA analysis	Increasing soil carbon stock	Reduced tillage	No intervention and alternative intervention	Abundance, Diversity	~	Soil health, Crop yield
197	Hannula S E; Di Lonardo D P; Christensen B T; Crotty F V; Elsen A ; van Erp P J; Hansen E M; Rubæk G H; Tits M ; Toth Z ; Termorshuizen A J	Inconsistent effects of agricultural practices on soil fungal communities across 12 European long-term experiments	2021	Journal	Article	European Journal of Soil Science	10.1111/ejss.13090	Yes	Cropped fields	CI	<1 year	Hungary	Microorganisms	Fungi	All species	DNA analysis	Increasing soil carbon stock	Reduced tillage	No intervention and alternative intervention	Abundance, Diversity	~	Soil health, Crop yield
197	Hannula S E; Di Lonardo D P; Christensen B T; Crotty F V; Elsen A ; van Erp P J; Hansen E M; Rubæk G H; Tits M ; Toth Z ; Termorshuizen A J	Inconsistent effects of agricultural practices on soil fungal communities across 12 European long-term experiments	2021	Journal	Article	European Journal of Soil Science	10.1111/ejss.13090	Yes	Cropped fields	CI	<1 year	Denmark	Microorganisms	Fungi	All species	DNA analysis	Increasing soil carbon stock	Reduced tillage	No intervention and alternative intervention	Abundance, Diversity	~	Soil health, Crop yield
197	Hannula S E; Di Lonardo D P; Christensen B T; Crotty F V; Elsen A ; van Erp P J; Hansen E M; Rubæk G H; Tits M ; Toth Z ; Termorshuizen A J	Inconsistent effects of agricultural practices on soil fungal communities across 12 European long-term experiments	2021	Journal	Article	European Journal of Soil Science	10.1111/ejss.13090	Yes	Cropped fields	CI	<1 year	UK	Microorganisms	Fungi	All species	DNA analysis	Increasing soil carbon stock	Reduced tillage	No intervention and alternative intervention	Abundance, Diversity	~	Soil health, Crop yield
197	Hannula S E; Di Lonardo D P; Christensen B T; Crotty F V; Elsen A ; van Erp P J; Hansen E M; Rubæk G H; Tits M ; Toth Z ; Termorshuizen A J	Inconsistent effects of agricultural practices on soil fungal communities across 12 European long-term experiments	2021	Journal	Article	European Journal of Soil Science	10.1111/ejss.13090	Yes	Cropped fields	Comparison	<1 year	Denmark	Microorganisms	Fungi	All species	DNA analysis	Increasing soil carbon stock	Cover crop	No intervention and alternative intervention	Abundance, Diversity	~	Soil health, Crop yield
197	Hannula S E; Di Lonardo D P; Christensen B T; Crotty F V; Elsen A ; van Erp P J; Hansen E M; Rubæk G H; Tits M ; Toth Z ; Termorshuizen A J	Inconsistent effects of agricultural practices on soil fungal communities across 12 European long-term experiments	2021	Journal	Article	European Journal of Soil Science	10.1111/ejss.13090	Yes	Cropped fields	Comparison	<1 year	Hungary	Microorganisms	Fungi	All species	DNA analysis	Increasing soil carbon stock	Crop residue incorporation	No intervention and alternative intervention	Abundance, Diversity	~	Soil health, Crop yield
197	Hannula S E; Di Lonardo D P; Christensen B T; Crotty F V; Elsen A ; van Erp P J; Hansen E M; Rubæk G H; Tits M ; Toth Z ; Termorshuizen A J	Inconsistent effects of agricultural practices on soil fungal communities across 12 European long-term experiments	2021	Journal	Article	European Journal of Soil Science	10.1111/ejss.13090	Yes	Cropped fields	Comparison	<1 year	Denmark	Microorganisms	Fungi	All species	DNA analysis	Increasing soil carbon stock	Crop residue incorporation	No intervention and alternative intervention	Abundance, Diversity	~	Soil health, Crop yield
197	Hannula S E; Di Lonardo D P; Christensen B T; Crotty F V; Elsen A ; van Erp P J; Hansen E M; Rubæk G H; Tits M ; Toth Z ; Termorshuizen A J	Inconsistent effects of agricultural practices on soil fungal communities across 12 European long-term experiments	2021	Journal	Article	European Journal of Soil Science	10.1111/ejss.13090	Yes	Cropped fields	Comparison	<1 year	Hungary	Microorganisms	Fungi	All species	DNA analysis	Reduced fertiliser input	Low input farming	No intervention and alternative intervention	Abundance, Diversity	+	Soil health, Crop yield
197	Hannula S E; Di Lonardo D P; Christensen B T; Crotty F V; Elsen A ; van Erp P J; Hansen E M; Rubæk G H; Tits M ; Toth Z ; Termorshuizen A J	Inconsistent effects of agricultural practices on soil fungal communities across 12 European long-term experiments	2021	Journal	Article	European Journal of Soil Science	10.1111/ejss.13090	Yes	Cropped fields	Comparison	<1 year	Hungary	Microorganisms	Fungi	All species	DNA analysis	Reduced fertiliser input	Low input farming	No intervention and alternative intervention	Abundance, Diversity	+	Soil health, Crop yield
197	Hannula S E; Di Lonardo D P; Christensen B T; Crotty F V; Elsen A ; van Erp P J; Hansen E M; Rubæk G H; Tits M ; Toth Z ; Termorshuizen A J	Inconsistent effects of agricultural practices on soil fungal communities across 12 European long-term experiments	2021	Journal	Article	European Journal of Soil Science	10.1111/ejss.13090	Yes	Cropped fields	Comparison	<1 year	Hungary	Microorganisms	Fungi	All species	DNA analysis	Increasing soil carbon stock	Organic fertiliser application	No intervention and alternative intervention	Abundance, Diversity	~	Soil health, Crop yield
198	Hanusova Helena ; Winkler Jan ; Chmelikova Lucie ; Maier Nicole ; Hülsbergen Kurt-Jürgen	Comparison of species composition of vascular plants in agroforestry system	2019	Journal	Article	X International Agriculture Symposium, Agrosym 2019, Jahorina, Bosnia and Herzegovina, 3-6 October 2019. Proceedings	10.5555/20203191615	Yes	Not described	CI	<1 year	Germany	Plants	Flowering plant	All species	Vegetation cover percentage	Increase tree cover	Agroforestry	No intervention	Abundance, Diversity	+	Weed control
199	HARRISON FP ; BEAN A ; QAWIYY OJ	INSECTS IMPORTANT IN NO-TILL CORN IN MARYLAND AND THEIR CONTROL	1978	Journal	Article	JOURNAL OF THE NEW YORK ENTOMOLOGICAL SOCIETY	10.5555/19800569300	No	Cropped fields	CI	2 - 3 years	USA	Arthropod	All invertabrates	All species	Not specified	Increasing soil carbon stock	Reduced tillage	No intervention	Abundance, Diversity		Pest regulation
200	Heddadj D ; Cloarec M	Impact of no-tillage techniques on soil physical and biological performance	2011	Journal	Article	Options Méditerranéennes. Série A, Séminaires Méditerranéens	https://www.cabidigitallibrary.org/doi/full/10.5555/20123025847	No	Cropped fields	CI	<1 year	France	Worms	Segmented worm	All species	Not specified	Increasing soil carbon stock	Reduced tillage	No intervention and different level of intervention	Abundance		Soil health
201	Hedenec P ; Novotny D ; Ustak S ; Cajthaml T ; Slejska A ; Simácková H ; Honzík R ; Kovárová M ; Frouz J	The effect of native and introduced biofuel crops on the composition of soil biota communities	2014	Journal	Article	BIOMASS & BIOENERGY	10.1016/j.biombioe.2013.11.021	Yes	Cropped fields	CI	<1 year	Czech Republic	Microorganisms	All invertabrates, All microbes	All species	Tullgren funnel, Fumigation	Bioenergy production	Biomass production	No intervention and different level of intervention	Abundance, Diversity	+/-	Soil health
201	Hedenec P ; Novotny D ; Ustak S ; Cajthaml T ; Slejska A ; Simácková H ; Honzík R ; Kovárová M ; Frouz J	The effect of native and introduced biofuel crops on the composition of soil biota communities	2014	Journal	Article	BIOMASS & BIOENERGY	10.1016/j.biombioe.2013.11.021	Yes	Cropped fields	CI	<1 year	Czech Republic	Arthropod	All invertabrates, All microbes	All species	Tullgren funnel, Fumigation	Bioenergy production	Biomass production	No intervention and different level of intervention	Abundance, Diversity	+/-	Soil health
202	Hefner M ; Gebremikael M T; Kristensen H L	Soil microbial activity improved while intensifying vegetable production by use of plant-based fertilisers, cover crops and reduced tillage	2024	Journal	Article	Pedobiologia	10.1016/j.pedobi.2023.150926	Yes	Horticulture	CI	<1 year	Denmark	Microorganisms	All microbes	All species	Lab analysis	Increasing soil carbon stock	Cover crop	No intervention,diferent level of intervention and alternative intervention	Abundance	+	Crop yield, Soil health
202	Hefner M ; Gebremikael M T; Kristensen H L	Soil microbial activity improved while intensifying vegetable production by use of plant-based fertilisers, cover crops and reduced tillage	2024	Journal	Article	Pedobiologia	10.1016/j.pedobi.2023.150926	Yes	Horticulture	CI	<1 year	Denmark	Microorganisms	All microbes	All species	Lab analysis	Increasing soil carbon stock	Intercropping	No intervention,diferent level of intervention and alternative intervention	Abundance	+	Crop yield, Soil health
202	Hefner M ; Gebremikael M T; Kristensen H L	Soil microbial activity improved while intensifying vegetable production by use of plant-based fertilisers, cover crops and reduced tillage	2024	Journal	Article	Pedobiologia	10.1016/j.pedobi.2023.150926	Yes	Horticulture	CI	<1 year	Denmark	Microorganisms	All microbes	All species	Lab analysis	Reduced fertiliser input	Low input farming	No intervention,diferent level of intervention and alternative intervention	Abundance	+	Crop yield, Soil health
202	Hefner M ; Gebremikael M T; Kristensen H L	Soil microbial activity improved while intensifying vegetable production by use of plant-based fertilisers, cover crops and reduced tillage	2024	Journal	Article	Pedobiologia	10.1016/j.pedobi.2023.150926	Yes	Horticulture	CI	<1 year	Denmark	Microorganisms	All microbes	All species	Lab analysis	Increasing soil carbon stock	Reduced tillage	No intervention,diferent level of intervention and alternative intervention	Abundance	+	Crop yield, Soil health
203	Heimbach U ; Garbe V	Effects of reduced tillage systems in sugar beet on predatory and pest arthropods	1996	Journal	Article	ARTHROPOD NATURAL ENEMIES IN ARABLE LAND II: SURVIVAL, REPRODUCTION AND ENHANCEMENT	https://www.researchgate.net/profile/Udo-Heimbach/publication/366634867_Effects_of_reduced_tillage_systems_in_sugar_beet_on_predatory_and_pest_arthropods/links/63ac164fc3c99660ebaea8c2/Effects-of-reduced-tillage-systems-in-sugar-beet-on-predatory-and-pest-arthropods.pdf	Yes	Horticulture	CI	1 - 2 years	Germany	Arthropod	All invertabrates	All species	Emergence trap	Increasing soil carbon stock	Cover crop	No intervention and alternative intervention	Abundance, Diversity	+	Crop yield, Pest regulation
203	Heimbach U ; Garbe V	Effects of reduced tillage systems in sugar beet on predatory and pest arthropods	1996	Journal	Article	ARTHROPOD NATURAL ENEMIES IN ARABLE LAND II: SURVIVAL, REPRODUCTION AND ENHANCEMENT	https://www.researchgate.net/profile/Udo-Heimbach/publication/366634867_Effects_of_reduced_tillage_systems_in_sugar_beet_on_predatory_and_pest_arthropods/links/63ac164fc3c99660ebaea8c2/Effects-of-reduced-tillage-systems-in-sugar-beet-on-predatory-and-pest-arthropods.pdf	Yes	Horticulture	CI	1 - 2 years	Germany	Arthropod	All invertabrates	All species	Emergence trap	Increasing soil carbon stock	Reduced tillage	No intervention and alternative intervention	Abundance, Diversity	+	Crop yield, Pest regulation
204	Heinze S ; Rauber R ; Joergensen RG	Influence of mouldboard plough and rotary harrow tillage on microbial biomass and nutrient stocks in two long-term experiments on loess derived Luvisols	2010	Journal	Article	APPLIED SOIL ECOLOGY	10.1016/j.apsoil.2010.09.011	Yes	Cropped fields	CI	<1 year	Germany	Microorganisms	All microbes	All species	Microbial respiration measurement	Increasing soil carbon stock	Reduced tillage	No intervention	Abundance	+	Soil health, Nutrient cycling
205	Hejcman M ; Schellberg J ; Pavlu V	Long-term effects of cutting frequency and liming on soil chemical properties, biomass production and plant species composition of <i>Lolio-Cynosuretum</i> grassland after the cessation of fertilizer application	2010	Journal	Article	APPLIED VEGETATION SCIENCE	10.1111/j.1654-109X.2010.01077.x	Yes	Grassland	CI	<1 year	Germany	Plants	Flowering plant	All species	Vegetation cover percentage	Increasing soil carbon stock	Lime application	No intervention and different level of intervention	Abundance, Diversity	~	Crop yield, Soil health
206	Hejcman M ; Sochorová L ; Pavlu V ; Strobach J ; Diepolder M ; Schellberg J	The Steinach Grassland Experiment: Soil chemical properties, sward height and plant species composition in three cut alluvial meadow after decades-long fertilizer application	2014	Journal	Article	AGRICULTURE ECOSYSTEMS & ENVIRONMENT	10.1016/j.agee.2013.11.021	Yes	Grassland	CI	<1 year	Germany	Plants	Flowering plant	All species	Vegetation cover percentage	Reduced fertiliser input	Low input farming	No intervention and different level of intervention	Abundance, Diversity	~	NA
207	Helgason BL ; Walley FL ; Germida JJ	Fungal and Bacterial Abundance in Long-Term No-Till and Intensive-Till Soils of the Northern Great Plains	2009	Journal	Article	SOIL SCIENCE SOCIETY OF AMERICA JOURNAL	10.2136/sssaj2007.0392	Yes	Cropped fields	CI	1 - 2 years	Canada	Microorganisms	Fungi, Bacteria	All species	PLFA extraction	Increasing soil carbon stock	Reduced tillage	No intervention	Abundance	+	Soil health
208	Helgason BL ; Walley FL ; Germida JJ	Long-term no-till management affects microbial biomass but not community composition in Canadian prairie agroecosytems	2010	Journal	Article	SOIL BIOLOGY & BIOCHEMISTRY	10.1016/j.soilbio.2010.08.015	Yes	Cropped fields	CI	1 - 2 years	Canada	Microorganisms	Fungi, Bacteria	All species	PLFA extraction, DNA analysis	Increasing soil carbon stock	Reduced tillage	No intervention	Abundance, Diversity	+/-	Soil health
209	Hendgen M ; Hoppe B ; Döring J ; Friedel M ; Kauer R ; Frisch M ; Dahl A ; Kellner H	Effects of different management regimes on microbial biodiversity in vineyard soils	2018	Journal	Article	SCIENTIFIC REPORTS	10.1038/s41598-018-27743-0	Yes	Viticulture	CI	<1 year	Germany	Microorganisms	All microbes	All species	DNA analysis	Increasing soil carbon stock	Cover crop	No intervention,diferent level of intervention and alternative intervention	Abundance, Diversity	+	Soil health
209	Hendgen M ; Hoppe B ; Döring J ; Friedel M ; Kauer R ; Frisch M ; Dahl A ; Kellner H	Effects of different management regimes on microbial biodiversity in vineyard soils	2018	Journal	Article	SCIENTIFIC REPORTS	10.1038/s41598-018-27743-0	Yes	Viticulture	CI	<1 year	Germany	Microorganisms	All microbes	All species	DNA analysis	Reduced fertiliser input	Low input farming	No intervention,diferent level of intervention and alternative intervention	Abundance, Diversity	+/-	Soil health
210	Henneron L ; Bernard L ; Hedde M ; Pelosi C ; Villenave C ; Chenu C ; Bertrand M ; Girardin C ; Blanchart E	Fourteen years of evidence for positive effects of conservation agriculture and organic farming on soil life	2015	Journal	Article	AGRONOMY FOR SUSTAINABLE DEVELOPMENT	10.1007/s13593-014-0215-8	Yes	Cropped fields	CI	<1 year	France	Microorganisms	All microbes	All species	DNA analysis	Increasing soil carbon stock	Cover crop	No intervention,diferent level of intervention and alternative intervention	Abundance, Diversity	+	Soil health
210	Henneron L ; Bernard L ; Hedde M ; Pelosi C ; Villenave C ; Chenu C ; Bertrand M ; Girardin C ; Blanchart E	Fourteen years of evidence for positive effects of conservation agriculture and organic farming on soil life	2015	Journal	Article	AGRONOMY FOR SUSTAINABLE DEVELOPMENT	10.1007/s13593-014-0215-8	Yes	Cropped fields	CI	<1 year	France	Microorganisms	All microbes	All species	DNA analysis	Increasing soil carbon stock	Lime application	No intervention,diferent level of intervention and alternative intervention	Abundance, Diversity	+	Soil health
210	Henneron L ; Bernard L ; Hedde M ; Pelosi C ; Villenave C ; Chenu C ; Bertrand M ; Girardin C ; Blanchart E	Fourteen years of evidence for positive effects of conservation agriculture and organic farming on soil life	2015	Journal	Article	AGRONOMY FOR SUSTAINABLE DEVELOPMENT	10.1007/s13593-014-0215-8	Yes	Cropped fields	CI	<1 year	France	Microorganisms	All microbes	All species	DNA analysis	Reduced fertiliser input	Organic fertiliser application	No intervention,diferent level of intervention and alternative intervention	Abundance, Diversity	+	Soil health
210	Henneron L ; Bernard L ; Hedde M ; Pelosi C ; Villenave C ; Chenu C ; Bertrand M ; Girardin C ; Blanchart E	Fourteen years of evidence for positive effects of conservation agriculture and organic farming on soil life	2015	Journal	Article	AGRONOMY FOR SUSTAINABLE DEVELOPMENT	10.1007/s13593-014-0215-8	Yes	Cropped fields	CI	<1 year	France	Microorganisms	All microbes	All species	DNA analysis	Increasing soil carbon stock	Reduced tillage	No intervention,diferent level of intervention and alternative intervention	Abundance, Diversity	+	Soil health
211	Heyburn J ; McKenzie P ; Crawley MJ ; Fornara DA	Long-term belowground effects of grassland management: the key role of liming	2017	Journal	Article	ECOLOGICAL APPLICATIONS	10.1002/eap.1585	Yes	Grassland	CI	<1 year	UK	Microorganisms	Fungi	All species	Lab analysis	Increasing soil carbon stock	Lime application	No intervention	Abundance	+	Soil health
212	Heyer W ; Deter A ; von Eckstädt S V; Reinicke F	Impact of perennial and anual crops on arthropod communities – dynamics and driving forces within agro – ecosystems	2018	Journal	Article	Journal fur Kulturpflanzen	10.1399/JfK.2018.09.01	No	Mixed cropped and grassland	CI	<1 year	Germany	Arthropod	All invertabrates	All species	Pitfall traps	Bioenergy production	Biomass production	No intervention	Abundance, Diversity		NA
213	Hinds J ; Wang KH ; Marahatta SP ; Meyer SLF ; Hooks CRR	Sunn Hemp Cover Cropping and Organic Fertilizer Effects on the Nematode Community Under Temperate Growing Conditions	2013	Journal	Article	JOURNAL OF NEMATOLOGY	PMC3873903	Yes	Horticulture	CI	2 - 3 years	USA	Worms	Nematode	All species	Centrifugal-flotation technique	Increasing soil carbon stock	Cover crop	No intervention and alternative intervention	Abundance, Diversity	~	NA
213	Hinds J ; Wang KH ; Marahatta SP ; Meyer SLF ; Hooks CRR	Sunn Hemp Cover Cropping and Organic Fertilizer Effects on the Nematode Community Under Temperate Growing Conditions	2013	Journal	Article	JOURNAL OF NEMATOLOGY	PMC3873903	Yes	Horticulture	CI	2 - 3 years	USA	Worms	Nematode	All species	Centrifugal-flotation technique	Reduced fertiliser input	Organic fertiliser application	No intervention and alternative intervention	Abundance, Diversity	~	NA
213	Hinds J ; Wang KH ; Marahatta SP ; Meyer SLF ; Hooks CRR	Sunn Hemp Cover Cropping and Organic Fertilizer Effects on the Nematode Community Under Temperate Growing Conditions	2013	Journal	Article	JOURNAL OF NEMATOLOGY	PMC3873903	Yes	Horticulture	CI	2 - 3 years	USA	Worms	Nematode	All species	Centrifugal-flotation technique	Increasing soil carbon stock	Reduced tillage	No intervention and alternative intervention	Abundance, Diversity	+	NA
214	Hinds J ; Hooks CRR	Population dynamics of arthropods in a sunn-hemp zucchini interplanting system	2013	Journal	Article	CROP PROTECTION	10.1016/j.cropro.2013.06.003	Yes	Horticulture	CI	2 - 3 years	USA	Arthropod	All invertabrates	All species	Harvesting host plant for analysis of population	Increasing soil carbon stock	Intercropping	No intervention and alternative intervention	Abundance, Diversity	+/-	Pest regulation
214	Hinds J ; Hooks CRR	Population dynamics of arthropods in a sunn-hemp zucchini interplanting system	2013	Journal	Article	CROP PROTECTION	10.1016/j.cropro.2013.06.003	Yes	Horticulture	CI	2 - 3 years	USA	Arthropod	All invertabrates	All species	Harvesting host plant for analysis of population	Reduced fertiliser input	Organic fertiliser application	No intervention and alternative intervention	Abundance, Diversity	~	Pest regulation
215	Hoffmann H ; Michalik P ; Görn S ; Fischer K	Effects of fen management and habitat parameters on staphylinid beetle (Coleoptera: Staphylinidae) assemblages in north-eastern Germany	2016	Journal	Article	JOURNAL OF INSECT CONSERVATION	10.1007/s10841-016-9847-0	Yes	Mixed cropped and grassland	Comparison	<1 year	Germany	Arthropod	Beetle	Staphylind beetle	Pitfall traps	Peat soil restoration	Paludiculture	Different level of intervention	Abundance	+	NA
216	Hoffmann H ; Kleeberg A ; Görn S ; Fischer K	Riverine fen restoration provides secondary habitat for endangered and stenotopic rove beetles (Coleoptera: Staphylinidae)	2018	Journal	Article	INSECT CONSERVATION AND DIVERSITY	10.1111/icad.12247	Yes	Mixed cropped and grassland	Comparison	<1 year	Germany	Arthropod	Bryophya	Staphylind beetle	Pitfall traps	Peat soil restoration	Paludiculture	Different level of intervention	Abundance	+	NA
217	Holland J ; Brown JL ; MacKenzie K ; Neilson R ; Piras S ; McKenzie BM	Over winter cover crops provide yield benefits for spring barley and maintain soil health in northern Europe	2021	Journal	Article	EUROPEAN JOURNAL OF AGRONOMY	10.1016/j.eja.2021.126363	Yes	Cropped fields	Comparison	2 - 3 years	UK	Worms	Segmented worm, Slug, Nematode	All species	Soil sample and hand count, Refuge trap, Baermann funnel	Increasing soil carbon stock	Cover crop	Different level of intervention	Abundance, Diversity	~	Soil health, Crop yield
217	Holland J ; Brown JL ; MacKenzie K ; Neilson R ; Piras S ; McKenzie BM	Over winter cover crops provide yield benefits for spring barley and maintain soil health in northern Europe	2021	Journal	Article	EUROPEAN JOURNAL OF AGRONOMY	10.1016/j.eja.2021.126363	Yes	Cropped fields	Comparison	2 - 3 years	UK	Gastropod	Segmented worm, Slug, Nematode	All species	Soil sample and hand count, Refuge trap, Baermann funnel	Increasing soil carbon stock	Cover crop	Different level of intervention	Abundance, Diversity	~	Soil health, Crop yield
218	Honvault N ; Houben D ; Lebrun M ; Vedere C ; Nobile C ; Guidet J ; Kervroedan L ; Aubertin ML ; Rumpel C ; Faucon MP ; Dulaurent AM	Positive or neutral effects of biochar-compost mixtures on earthworm communities in a temperate cropping system	2023	Journal	Article	APPLIED SOIL ECOLOGY	10.1016/j.apsoil.2022.104684	Yes	Cropped fields	CI	2 - 3 years	France	Worms	Segmented worm, Flatworm, Nematode	All species	Chemical solution addition to soil	Increasing soil carbon stock	Biochar addition	No intervention and different level of intervention	Abundance, Diversity	+/-	NA
219	Hummel RL ; Walgenbach JF ; Hoyt GD ; Kennedy GG	Effects of vegetable production system on epigeal arthropod populations	2002	Journal	Article	AGRICULTURE ECOSYSTEMS & ENVIRONMENT	10.1016/S0167-8809(01)00346-2	Yes	Horticulture	Comparison	2 - 3 years	USA	Arthropod	Beetle, Spider	Staphylind beetle, Carabid beetle, Lycosidae	Pitfall traps	Increasing soil carbon stock	Reduced tillage	No intervention	Abundance	~	NA
219	Hummel RL ; Walgenbach JF ; Hoyt GD ; Kennedy GG	Effects of vegetable production system on epigeal arthropod populations	2002	Journal	Article	AGRICULTURE ECOSYSTEMS & ENVIRONMENT	10.1016/S0167-8809(01)00346-2	Yes	Horticulture	Comparison	2 - 3 years	USA	Arthropod	Beetle, Spider	Staphylind beetle, Carabid beetle, Lycosidae	Pitfall traps	Increasing soil carbon stock	Intercropping	No intervention and alternative intervention	Abundance, Diversity	+	NA
220	Hunt DWA	Reduced tillage practices for managing the Colorado potato beetle in processing tomato production	1998	Journal	Article	HORTSCIENCE	10.5555/19981108244	No	Horticulture	Unclear	2 - 3 years	Canada	Arthropod	Beetle	Colorado potatoe beetle	Not specified	Increasing soil carbon stock	Reduced tillage	No intervention	Abundance		Pest regulation
221	Hutcheon JA ; Iles DR ; Kendall DA	Earthworm populations in conventional and integrated farming systems in the LIFE Project (SW England) in 1990-2000	2001	Journal	Article	ANNALS OF APPLIED BIOLOGY	https://onlinelibrary.wiley.com/doi/abs/10.1111/j.1744-7348.2001.tb00150.x	No	Cropped fields	Unclear	1 - 2 years	UK	Worms	Segmented worm	All species	Chemical solution addition to soil	Increasing soil carbon stock	Reduced tillage	No intervention	Abundance, Diversity		NA
222	Hydbom S ; Ernfors M ; Birgander J ; Hollander J ; Jensen ES ; Olsson PA	Reduced tillage stimulated symbiotic fungi and microbial saprotrophs, but did not lead to a shift in the saprotrophic microorganism community structure	2017	Journal	Article	APPLIED SOIL ECOLOGY	10.1016/j.apsoil.2017.05.032	Yes	Cropped fields	Comparison	<1 year	Sweden	Microorganisms	All microbes	All species	PLFA extraction, Microbial respiration measurement	Increasing soil carbon stock	Reduced tillage	No intervention	Abundance, Diversity	+	Soil health
223	Hydbom S ; Olsson PA	Biochemical signatures reveal positive effects of conservation tillage on arbuscular mycorrhizal fungi but not on saprotrophic fungi and bacteria	2021	Journal	Article	APPLIED SOIL ECOLOGY	10.1016/j.apsoil.2020.103765	Yes	Cropped fields	Comparison	<1 year	Sweden	Microorganisms	All microbes	All species	PLFA extraction	Increasing soil carbon stock	Crop residue incorporation	No intervention	Abundance, Diversity	~	Soil health
223	Hydbom S ; Olsson PA	Biochemical signatures reveal positive effects of conservation tillage on arbuscular mycorrhizal fungi but not on saprotrophic fungi and bacteria	2021	Journal	Article	APPLIED SOIL ECOLOGY	10.1016/j.apsoil.2020.103765	Yes	Cropped fields	Comparison	<1 year	Sweden	Microorganisms	All microbes	All species	PLFA extraction	Increasing soil carbon stock	Reduced tillage	No intervention	Abundance, Diversity	+	Soil health
224	Ibrahim HTM ; Modiba MM ; Dekemati I ; Gelybó G ; Birkás M ; Simon B	Status of Soil Health Indicators after 18 Years of Systematic Tillage in a Long-Term Experiment	2024	Journal	Article	AGRONOMY-BASEL	10.3390/agronomy14020278	Yes	Cropped fields	Comparison	<1 year	Hungary	Microorganisms	All microbes, Segmented worm	All species	Microbial respiration measurement, Soil sample and hand count	Increasing soil carbon stock	Reduced tillage	No intervention	Abundance, Diversity	+	Soil health
224	Ibrahim HTM ; Modiba MM ; Dekemati I ; Gelybó G ; Birkás M ; Simon B	Status of Soil Health Indicators after 18 Years of Systematic Tillage in a Long-Term Experiment	2024	Journal	Article	AGRONOMY-BASEL	10.3390/agronomy14020278	Yes	Cropped fields	Comparison	<1 year	Hungary	Worms	All microbes, Segmented worm	All species	Microbial respiration measurement, Soil sample and hand count	Increasing soil carbon stock	Reduced tillage	No intervention	Abundance, Diversity	+	Soil health
225	Ilko I ; Peterkova V	Impact of Different Methods of Wheat Cultivation on the Occurrence of Carabidae Family Representatives (Carabidae, Coleoptera)	2023	Journal	Article	KSU TARIM VE DOGA DERGISI-KSU JOURNAL OF AGRICULTURE AND NATURE	10.18016/ksutarimdoga.vi.1216981	Yes	Cropped fields	Comparison	2 - 3 years	Slovakia	Arthropod	Beetle	All species	Pitfall traps	Increasing soil carbon stock	Reduced tillage	No intervention and different level of intervention	Abundance, Diversity	+	NA
226	Jacobsen SK ; Sigsgaard L ; Johansen AB ; Thorup-Kristensen K ; Jensen PM	The impact of reduced tillage and distance to field margin on predator functional diversity	2022	Journal	Article	JOURNAL OF INSECT CONSERVATION	10.1007/s10841-022-00370-x	Yes	Cropped fields	Comparison	1 - 2 years	Denmark	Arthropod	Beetle, Spider	All species	Pitfall traps	Increase tree cover	Hedge planting	No intervention and different level of intervention	Abundance, Diversity	+	Pest regulation
226	Jacobsen SK ; Sigsgaard L ; Johansen AB ; Thorup-Kristensen K ; Jensen PM	The impact of reduced tillage and distance to field margin on predator functional diversity	2022	Journal	Article	JOURNAL OF INSECT CONSERVATION	10.1007/s10841-022-00370-x	Yes	Cropped fields	Comparison	1 - 2 years	Denmark	Arthropod	Beetle, Spider	All species	Pitfall traps	Increasing soil carbon stock	Reduced tillage	No intervention and different level of intervention	Abundance, Diversity	+	Pest regulation
227	Jaffuel G ; Blanco-Pérez R ; Büchi L ; Mäder P ; Fliessbach A ; Charles R ; Degen T ; Turlings TCJ ; Campos-Herrera R	Effects of cover crops on the overwintering success of entomopathogenic nematodes and their antagonists	2017	Journal	Article	APPLIED SOIL ECOLOGY	10.1016/j.apsoil.2017.02.006	Yes	Horticulture	CI	<1 year	Switzerland	Microorganisms	Fungi	All species	DNA analysis	Increasing soil carbon stock	Cover crop	No intervention and different level of intervention	Abundance, Diversity	~	Pest regulation
228	Janicka M ; Kutkowska A ; Paderewski J	Diversity of vascular flora accompanying Salix viminalis L. crops depending on soil conditions	2020	Journal	Article	GLOBAL ECOLOGY AND CONSERVATION	10.1016/j.gecco.2020.e01068	Yes	Cropped fields	Comparison	1 - 2 years	Poland	Plants	Flowering plant	All species	Vegetation cover percentage	Increase tree cover	Agroforestry	Different level of intervention	Abundance, Diversity	+	Weed control
229	Jansa J ; Mozafar A ; Anken T ; Ruh R ; Sanders IR ; Frossard E	Diversity and structure of AMF communities as affected by tillage in a temperate soil	2002	Journal	Article	MYCORRHIZA	10.1007/s005572-002-0163-z	Yes	Cropped fields	CI	<1 year	Switzerland	Microorganisms	Fungi	AMF	DNA analysis	Increasing soil carbon stock	Reduced tillage	No intervention and different level of intervention	Abundance, Diversity	~	Soil health
230	Jansa J ; Mozafar A ; Kuhn G ; Anken T ; Ruh R ; Sanders IR ; Frossard E	Soil tillage affects the community structure of mycorrhizal fungi in maize roots	2003	Journal	Article	ECOLOGICAL APPLICATIONS	10.1890/1051-0761(2003)13[1164:STATCS]2.0.CO;2	Yes	Cropped fields	CI	<1 year	Switzerland	Microorganisms	Fungi	AMF	DNA analysis	Increasing soil carbon stock	Reduced tillage	No intervention and different level of intervention	Abundance, Diversity	+	Soil health
231	Janusauskaite D ; Arlauskiene A ; Maikteniene S	Soil mineral nitrogen and microbial parameters as influenced by catch crops and straw management	2013	Journal	Article	ZEMDIRBYSTE-AGRICULTURE	10.13080/z-a.2013.100.002	Yes	Cropped fields	CI	1 - 2 years	Lithuania	Microorganisms	All microbes	All species	Soil core, serial dilution, visual count	Increasing soil carbon stock	Cover crop	No intervention and alternative intervention	Abundance, Diversity	+	Nutrient cycling
231	Janusauskaite D ; Arlauskiene A ; Maikteniene S	Soil mineral nitrogen and microbial parameters as influenced by catch crops and straw management	2013	Journal	Article	ZEMDIRBYSTE-AGRICULTURE	10.13080/z-a.2013.100.002	Yes	Cropped fields	CI	1 - 2 years	Lithuania	Microorganisms	All microbes	All species	Soil core, serial dilution, visual count	Increasing soil carbon stock	Crop residue incorporation	No intervention and alternative intervention	Abundance, Diversity	~	Nutrient cycling
232	Jaworska J	The biodiversity of flying beneficial insects on a short rotation willow	2010	Report	Conference paper	Progress in Plant Protection	10.5555/20113156918	No	Cropped fields	Unclear	1 - 2 years	Poland	Arthropod	All invertabrates	All species	Not specified	Bioenergy production	Biomass production	No intervention	Abundance, Diversity		NA
233	Johansen JL ; Dam M ; Kudjordjie EN ; Santos SS ; Palmqvist A ; Magid J ; Vestergard M	Effects of long-term fertilization with contemporary Danish human urine, composted household waste and sewage sludge on soil nematode abundance and community structure	2023	Journal	Article	SCIENCE OF THE TOTAL ENVIRONMENT	10.1016/j.scitotenv.2022.160485	Yes	Not described	CI	<1 year	Denmark	Worms	All microbes, Nematode	All species	DNA analysis, Soil core, serial dilution, visual count	Reduced fertiliser input	Organic fertiliser application	No intervention	Abundance, Diversity	+	Soil health
233	Johansen JL ; Dam M ; Kudjordjie EN ; Santos SS ; Palmqvist A ; Magid J ; Vestergard M	Effects of long-term fertilization with contemporary Danish human urine, composted household waste and sewage sludge on soil nematode abundance and community structure	2023	Journal	Article	SCIENCE OF THE TOTAL ENVIRONMENT	10.1016/j.scitotenv.2022.160485	Yes	Not described	CI	<1 year	Denmark	Microorganisms	All microbes, Nematode	All species	DNA analysis, Soil core, serial dilution, visual count	Reduced fertiliser input	Organic fertiliser application	No intervention	Abundance, Diversity	+	Soil health
234	Joschko M ; Gebbers R ; Barkusky D ; Rogasik J ; Höhn W ; Hierold W ; Fox CA ; Timmer J	Location-dependency of earthworm response to reduced tillage on sandy soil	2009	Journal	Article	SOIL & TILLAGE RESEARCH	10.1016/j.still.2008.07.023	Yes	Cropped fields	BACI	10 - 15 years	Germany	Worms	Segmented worm	All species	Soil sample and hand count	Increasing soil carbon stock	Reduced tillage	No intervention and different level of intervention	Abundance, Diversity	+	NA
235	Jurasinski G ; Ahmad S ; Anadon-Rosell A ; Berendt J ; Beyer F ; Bill R ; Blume-Werry G ; Couwenberg J ; Günther A ; Joosten H ; Koebsch F ; Köhn D ; Koldrack N ; Kreyling J ; Leinweber P ; Lennartz B ; Liu HJ ; Michaelis D ; Mrotzek A ; Negassa W ; Schenk S ; Schmacka F ; Schwieger S ; Smiljanic M ; Tanneberger F ; Teuber L ; Urich T ; Wang HT ; Weil M ; Wilmking M ; Zak D ; Wrage-Mönnig N	From Understanding to Sustainable Use of Peatlands: The WETSCAPES Approach	2020	Journal	Article	SOIL SYSTEMS	10.3390/soilsystems4010014	Yes	Mixed cropped and grassland	CI	Not Known	Germany	Microorganisms	All microbes	All species	DNA analysis	Peat soil restoration	Paludiculture	No intervention	Abundance, Diversity	~	Clean water, Crop yield, Green house gas exchange
236	Kabir Z ; OHalloran IP ; Fyles JW ; Hamel C	Seasonal changes of arbuscular mycorrhizal fungi as affected by tillage practices and fertilization: Hyphal density and mycorrhizal root colonization	1997	Journal	Article	PLANT AND SOIL	10.1023/A:1004205828485	Yes	Cropped fields	CI	1 - 2 years	Canada	Microorganisms	Fungi	AMF	Harvesting plant cultivating fungi already present	Reduced fertiliser input	Organic fertiliser application	No intervention,diferent level of intervention and alternative intervention	Abundance, Diversity	~	Crop yield, Soil health
236	Kabir Z ; OHalloran IP ; Fyles JW ; Hamel C	Seasonal changes of arbuscular mycorrhizal fungi as affected by tillage practices and fertilization: Hyphal density and mycorrhizal root colonization	1997	Journal	Article	PLANT AND SOIL	10.1023/A:1004205828485	Yes	Cropped fields	CI	1 - 2 years	Canada	Microorganisms	Fungi	All species	Harvesting plant cultivating fungi already present	Increasing soil carbon stock	Reduced tillage	No intervention,diferent level of intervention and alternative intervention	Abundance, Diversity	+	Crop yield, Soil health
237	Kabir Z ; O'Halloran IP ; Widden P ; Hamel C	Vertical distribution of arbuscular mycorrhizal fungi under corn (Zea mays L.) in no-till and conventional tillage systems	1998	Journal	Article	MYCORRHIZA	10.1007/s005720050211	Yes	Cropped fields	CI	<1 year	Canada	Microorganisms	Fungi	AMF	Harvesting plant cultivating fungi already present	Increasing soil carbon stock	Reduced tillage	No intervention	Abundance, Diversity	+	Soil health
238	Kabir Z ; Koide RT	Effect of autumn and winter mycorrhizal cover crops on soil properties, nutrient uptake and yield of sweet corn in Pennsylvania, USA	2002	Journal	Article	PLANT AND SOIL	10.1023/A:1014408723664	Yes	Cropped fields	CI	<1 year	Canada	Microorganisms	Fungi	AMF	Harvesting plant cultivating fungi already present	Increasing soil carbon stock	Cover crop	No intervention and different level of intervention	Abundance, Diversity	+	Soil health
239	Kacprzak M ; Stanczyk-Mazanek E	Changes in the structure of fungal communities of soil treated with sewage sludge	2003	Journal	Article	BIOLOGY AND FERTILITY OF SOILS	10.1007/s00374-003-0633-2	Yes	Cropped fields	CI	<1 year	Poland	Microorganisms	Fungi	All species	Harvesting plant cultivating fungi already present	Reduced fertiliser input	Organic fertiliser application	No intervention and different level of intervention	Abundance, Diversity	+	Soil health
240	Kaczmarek JM ; Mizera T ; Tryjanowski P	Energy crops affecting farmland birds in Central Europe: insights from a miscanthus-dominated landscape	2019	Journal	Article	BIOLOGIA	10.2478/s11756-018-0143-1	Yes	Cropped fields	Comparison	1 - 2 years	Poland	Birds	All microbes, All birds	All species	Point count method	Bioenergy production	Biomass production	Different level of intervention	Abundance, Diversity	~	NA
241	Kahl H M; Leslie A W; Hooks C R.R	Effects of Red Clover Living Mulch on Arthropod Herbivores and Natural Enemies, and Cucumber Yield	2019	Journal	Article	Annals of the Entomological Society of America	10.1093/aesa/say036	Yes	Horticulture	CI	1 - 2 years	USA	Arthropod	All invertabrates	All species	Sticky traps	Increasing soil carbon stock	Cover crop	No intervention	Abundance, Diversity	+	Crop yield, Pest regulation
242	Kandeler E ; Bohm KE	Temporal dynamics of microbial biomass, xylanase activity, N-mineralisation and potential nitrification in different tillage systems	1996	Journal	Article	APPLIED SOIL ECOLOGY	10.1016/S0929-1393(96)00117-5	Yes	Cropped fields	CI	<1 year	Austria	Microorganisms	All microbes	All species	Microbial respiration measurement	Increasing soil carbon stock	Reduced tillage	No intervention and different level of intervention	Abundance	+/-	Soil health
243	Kandeler E ; Palli S ; Stemmer M ; Gerzabek MH	Tillage changes microbial biomass and enzyme activities in particle-size fractions of a Haplic Chernozem	1999	Journal	Article	SOIL BIOLOGY & BIOCHEMISTRY	10.1016/S0038-0717(99)00041-3	Yes	Cropped fields	CI	<1 year	Austria	Microorganisms	All microbes	All species	Fumigation	Increasing soil carbon stock	Reduced tillage	No intervention and different level of intervention	Abundance	+/-	Soil health
244	Kandeler E ; Tscherko D ; Spiegel H	Long-term monitoring of microbial biomass, N mineralisation and enzyme activities of a Chernozem under different tillage management	1999	Journal	Article	BIOLOGY AND FERTILITY OF SOILS	10.1007/s003740050502	Yes	Cropped fields	CI	7 - 8 years	Austria	Microorganisms	All microbes	All species	Microbial respiration measurement	Increasing soil carbon stock	Reduced tillage	No intervention and different level of intervention	Abundance	+	Soil health
245	Kane JL ; Schartiger RG ; Daniels NK ; Freedman ZB ; Mcdonald LM ; Skousen JG ; Morrissey EM	Bioenergy crop Miscanthus x giganteus acts as an ecosystem engineer to increase bacterial diversity and soil organic matter on marginal land	2023	Journal	Article	SOIL BIOLOGY & BIOCHEMISTRY	10.1016/j.soilbio.2023.109178	Yes	Cropped fields	Comparison	2 - 3 years	USA	Microorganisms	All microbes	All species	Microbial respiration measurement	Bioenergy production	Biomass production	No intervention and alternative intervention	Abundance	+	Soil health
245	Kane JL ; Schartiger RG ; Daniels NK ; Freedman ZB ; Mcdonald LM ; Skousen JG ; Morrissey EM	Bioenergy crop Miscanthus x giganteus acts as an ecosystem engineer to increase bacterial diversity and soil organic matter on marginal land	2023	Journal	Article	SOIL BIOLOGY & BIOCHEMISTRY	10.1016/j.soilbio.2023.109178	Yes	Cropped fields	Comparison	2 - 3 years	USA	Microorganisms	All microbes	All species	Microbial respiration measurement	Reduced fertiliser input	Low input farming	No intervention and alternative intervention	Abundance	+	Soil health
245	Kane JL ; Schartiger RG ; Daniels NK ; Freedman ZB ; Mcdonald LM ; Skousen JG ; Morrissey EM	Bioenergy crop Miscanthus x giganteus acts as an ecosystem engineer to increase bacterial diversity and soil organic matter on marginal land	2023	Journal	Article	SOIL BIOLOGY & BIOCHEMISTRY	10.1016/j.soilbio.2023.109178	Yes	Cropped fields	Comparison	2 - 3 years	USA	Microorganisms	All microbes	All species	Microbial respiration measurement	Increasing soil carbon stock	Organic fertiliser application	No intervention and alternative intervention	Abundance	+	Soil health
246	Kennedy TF ; Connery J ; Fortune T ; Forristal D ; Grant J	A comparison of the effects of minimum-till and conventional-till methods, with and without straw incorporation, on slugs, slug damage, earthworms and carabid beetles in autumn-sown cereals	2013	Journal	Article	JOURNAL OF AGRICULTURAL SCIENCE	10.1017/S0021859612000706	Yes	Cropped fields	Comparison	<1 year	Ireland	Arthropod	Slug, Segmented worm, Beetle	All species	Slug mat, Refuge trap, Pitfall traps, Chemical solution addition to soil	Increasing soil carbon stock	Crop residue incorporation	No intervention and different level of intervention	Abundance, Diversity	~	Crop yield, Pest regulation
246	Kennedy TF ; Connery J ; Fortune T ; Forristal D ; Grant J	A comparison of the effects of minimum-till and conventional-till methods, with and without straw incorporation, on slugs, slug damage, earthworms and carabid beetles in autumn-sown cereals	2013	Journal	Article	JOURNAL OF AGRICULTURAL SCIENCE	10.1017/S0021859612000706	Yes	Cropped fields	Comparison	<1 year	Ireland	Gastropod	Slug, Segmented worm, Beetle	All species	Slug mat, Refuge trap, Pitfall traps, Chemical solution addition to soil	Increasing soil carbon stock	Crop residue incorporation	No intervention and different level of intervention	Abundance, Diversity	~	Crop yield, Pest regulation
246	Kennedy TF ; Connery J ; Fortune T ; Forristal D ; Grant J	A comparison of the effects of minimum-till and conventional-till methods, with and without straw incorporation, on slugs, slug damage, earthworms and carabid beetles in autumn-sown cereals	2013	Journal	Article	JOURNAL OF AGRICULTURAL SCIENCE	10.1017/S0021859612000706	Yes	Cropped fields	Comparison	<1 year	Ireland	Worms	Slug, Segmented worm, Beetle	All species	Slug mat, Refuge trap, Pitfall traps, Chemical solution addition to soil	Increasing soil carbon stock	Crop residue incorporation	No intervention and different level of intervention	Abundance, Diversity	+	Crop yield, Pest regulation
246	Kennedy TF ; Connery J ; Fortune T ; Forristal D ; Grant J	A comparison of the effects of minimum-till and conventional-till methods, with and without straw incorporation, on slugs, slug damage, earthworms and carabid beetles in autumn-sown cereals	2013	Journal	Article	JOURNAL OF AGRICULTURAL SCIENCE	10.1017/S0021859612000706	Yes	Cropped fields	Comparison	<1 year	Ireland	Arthropod	Slug, Segmented worm, Beetle	All species	Slug mat, Refuge trap, Pitfall traps, Chemical solution addition to soil	Increasing soil carbon stock	Reduced tillage	No intervention and different level of intervention	Abundance, Diversity	+	Crop yield, Pest regulation
246	Kennedy TF ; Connery J ; Fortune T ; Forristal D ; Grant J	A comparison of the effects of minimum-till and conventional-till methods, with and without straw incorporation, on slugs, slug damage, earthworms and carabid beetles in autumn-sown cereals	2013	Journal	Article	JOURNAL OF AGRICULTURAL SCIENCE	10.1017/S0021859612000706	Yes	Cropped fields	Comparison	<1 year	Ireland	Gastropod	Slug, Segmented worm, Beetle	All species	Slug mat, Refuge trap, Pitfall traps, Chemical solution addition to soil	Increasing soil carbon stock	Reduced tillage	No intervention and different level of intervention	Abundance, Diversity	~	Crop yield, Pest regulation
246	Kennedy TF ; Connery J ; Fortune T ; Forristal D ; Grant J	A comparison of the effects of minimum-till and conventional-till methods, with and without straw incorporation, on slugs, slug damage, earthworms and carabid beetles in autumn-sown cereals	2013	Journal	Article	JOURNAL OF AGRICULTURAL SCIENCE	10.1017/S0021859612000706	Yes	Cropped fields	Comparison	<1 year	Ireland	Worms	Slug, Segmented worm, Beetle	All species	Slug mat, Refuge trap, Pitfall traps, Chemical solution addition to soil	Increasing soil carbon stock	Reduced tillage	No intervention and different level of intervention	Abundance, Diversity	+	Crop yield, Pest regulation
247	KIRCHNER MJ ; WOLLUM AG ; KING LD	SOIL MICROBIAL-POPULATIONS ANA ACTIVITIES IN REDUCED CHEMICAL INPUT AGROECOSYSTEMS	1993	Journal	Article	SOIL SCIENCE SOCIETY OF AMERICA JOURNAL	10.2136/sssaj1993.03615995005700050021x	No	Cropped fields	CI	Not Known	USA	Microorganisms	All microbes	All species	Harvesting plant cultivating fungi already present, Fumigation	Reduced fertiliser input	Low input farming	No intervention,diferent level of intervention and alternative intervention	Abundance, Diversity		Soil health
247	KIRCHNER MJ ; WOLLUM AG ; KING LD	SOIL MICROBIAL-POPULATIONS ANA ACTIVITIES IN REDUCED CHEMICAL INPUT AGROECOSYSTEMS	1993	Journal	Article	SOIL SCIENCE SOCIETY OF AMERICA JOURNAL	10.2136/sssaj1993.03615995005700050021x	Yes	Cropped fields	CI	Not Known	USA	Microorganisms	All microbes	All species	Harvesting plant cultivating fungi already present, Fumigation	Increasing soil carbon stock	Cover crop	No intervention,diferent level of intervention and alternative intervention	Abundance, Diversity	+	Soil health
247	KIRCHNER MJ ; WOLLUM AG ; KING LD	SOIL MICROBIAL-POPULATIONS ANA ACTIVITIES IN REDUCED CHEMICAL INPUT AGROECOSYSTEMS	1993	Journal	Article	SOIL SCIENCE SOCIETY OF AMERICA JOURNAL	10.2136/sssaj1993.03615995005700050021x	Yes	Cropped fields	CI	Not Known	USA	Microorganisms	All microbes	All species	Harvesting plant cultivating fungi already present, Fumigation	Increasing soil carbon stock	Reduced tillage	No intervention,diferent level of intervention and alternative intervention	Abundance, Diversity	~	Soil health
248	Kirkham FW ; Tallowin JRB ; Sanderson RA ; Bhogal A ; Chambers BJ ; Stevens DP	The impact of organic and inorganic fertilizers and lime on the species-richness and plant functional characteristics of hay meadow communities	2008	Journal	Article	BIOLOGICAL CONSERVATION	10.1016/j.biocon.2008.03.010	Yes	Grassland	CI	7 - 8 years	UK	Plants	Flowering plant	All species	Vegetation cover percentage	Increasing soil carbon stock	Lime application	No intervention,diferent level of intervention and alternative intervention	Abundance, Diversity	~	NA
248	Kirkham FW ; Tallowin JRB ; Sanderson RA ; Bhogal A ; Chambers BJ ; Stevens DP	The impact of organic and inorganic fertilizers and lime on the species-richness and plant functional characteristics of hay meadow communities	2008	Journal	Article	BIOLOGICAL CONSERVATION	10.1016/j.biocon.2008.03.010	Yes	Grassland	CI	7 - 8 years	UK	Plants	Flowering plant	All species	Vegetation cover percentage	Reduced fertiliser input	Low input farming	No intervention,diferent level of intervention and alternative intervention	Abundance, Diversity	~	NA
248	Kirkham FW ; Tallowin JRB ; Sanderson RA ; Bhogal A ; Chambers BJ ; Stevens DP	The impact of organic and inorganic fertilizers and lime on the species-richness and plant functional characteristics of hay meadow communities	2008	Journal	Article	BIOLOGICAL CONSERVATION	10.1016/j.biocon.2008.03.010	Yes	Grassland	CI	7 - 8 years	UK	Plants	Flowering plant	All species	Vegetation cover percentage	Increasing soil carbon stock	Organic fertiliser application	No intervention,diferent level of intervention and alternative intervention	Abundance, Diversity	~	NA
249	Klaa K ; Mill PJ ; Incoll LD	Distribution of small mammals in a silvoarable agroforestry system in Northern England	2005	Journal	Article	AGROFORESTRY SYSTEMS	10.1007/BF01846822	No	Mixed cropped and grassland	Comparison	2 - 3 years	UK	Mammals	All mammals	All species	Mammal trapping	Increasing soil carbon stock	Organic fertiliser application	Alternative intervention	Abundance, Diversity		NA
250	KLINGENBERG A ; ULBER B	INVESTIGATIONS ON THE OCCURRENCE OF TERSILOCHINAE (HYM, ICHNEUMONIDAE) AS PARASITOIDS OF OILSEED RAPE PESTS IN THE GOTTINGEN REGION IN 1990 AND 1991, AND ON THEIR EMERGENCE FOLLOWING VARIOUS TILLAGE TECHNIQUES	1994	Journal	Article	JOURNAL OF APPLIED ENTOMOLOGY	10.1111/j.1439-0418.1994.tb00737.x	No	Cropped fields	Comparison	2 - 3 years	Germany	Arthropod	Parasitoids, Weevil	All species	Harvesting host plant for analysis of population, Water trap	Increasing soil carbon stock	Reduced tillage	No intervention and different level of intervention	Abundance, Diversity		Pest regulation
251	Kooistra M J	Soil structure and soil biological interaction in three different agricultural practices	1991	Journal	Article	Advances in management and conservation of soil fauna. Proceedings of the 10th International Soil Zoology Colloquium, held at Bangalore, India, August 7-13, 1988.	https://www.cabidigitallibrary.org/doi/full/10.5555/19931978472	No	Cropped fields	Comparison	Not Known	Holland	Worms	All invertabrates, Segmented worm	All species	Not specified	Increasing soil carbon stock	Reduced tillage	No intervention and different level of intervention	Abundance, Diversity		Soil health
251	Kooistra M J	Soil structure and soil biological interaction in three different agricultural practices	1991	Journal	Article	Advances in management and conservation of soil fauna. Proceedings of the 10th International Soil Zoology Colloquium, held at Bangalore, India, August 7-13, 1988.	https://www.cabidigitallibrary.org/doi/full/10.5555/19931978472	No	Cropped fields	Comparison	Not Known	Holland	Arthropod	All invertabrates, Segmented worm	All species	Not specified	Increasing soil carbon stock	Reduced tillage	No intervention and different level of intervention	Abundance, Diversity		Soil health
252	Kornillowicz-Kowalska T ; Andruszczak S ; Bohacz J ; Kraska P ; Mozejko M ; Kwiecinska-Poppe E	The effect of tillage and no-tillage system on culturable fungal communities in the rhizosphere and soil of two spelt cultivars	2022	Journal	Article	APPLIED SOIL ECOLOGY	10.1016/j.apsoil.2022.104413	No	Cropped fields	Comparison	1 - 2 years	Poland	Microorganisms	Fungi	All species	Harvesting plant cultivating fungi already present	Increasing soil carbon stock	Reduced tillage	No intervention and different level of intervention	Abundance, Diversity		Soil health
253	Kotlanová B ; Hledík P ; Hudec S ; Barroso PM ; Vaverková MD ; Jirousek M ; Winkler J	The Influence of Sugar Beet Cultivation Technologies on the Intensity and Species Biodiversity of Weeds	2024	Journal	Article	AGRONOMY-BASEL	10.3390/agronomy14020390	Yes	Horticulture	Comparison	7 - 8 years	Czech Republic	Plants	Flowering plant	All species	Vegetation cover percentage	Increasing soil carbon stock	Intercropping	No intervention and alternative intervention	Abundance, Diversity	~	Weed control
253	Kotlanová B ; Hledík P ; Hudec S ; Barroso PM ; Vaverková MD ; Jirousek M ; Winkler J	The Influence of Sugar Beet Cultivation Technologies on the Intensity and Species Biodiversity of Weeds	2024	Journal	Article	AGRONOMY-BASEL	10.3390/agronomy14020390	Yes	Horticulture	Comparison	7 - 8 years	Czech Republic	Plants	Flowering plant	All species	Vegetation cover percentage	Increasing soil carbon stock	Reduced tillage	No intervention and alternative intervention	Abundance, Diversity	~	Weed control
254	Kovács S	Diversity ranking of weed-communities on crop fields cultivated by variants of soil conservation tillage	2009	Report	Conference paper	Zbornik Radova 44. Hrvatski i 4 Medunarodni Simpozij Agronoma, Opatija, Hrvatska, 16-20 Velja?e 2009	10.5555/20113119066	Yes	Cropped fields	CI	<1 year	Hungary	Plants	Flowering plant	All species	Vegetation cover percentage	Increasing soil carbon stock	Reduced tillage	No intervention and different level of intervention	Abundance, Diversity	+	Weed control
255	Kratschmer S ; Pachinger B ; Schwantzer M ; Paredes D ; Guernion M ; Burel F ; Nicolai A ; Strauss P ; Bauer T ; Kriechbaum M ; Zaller JG ; Winter S	Tillage intensity or landscape features: What matters most for wild bee diversity in vineyards?	2018	Journal	Article	AGRICULTURE ECOSYSTEMS & ENVIRONMENT	10.1016/j.agee.2018.07.018	Yes	Viticulture	Comparison	1 - 2 years	Austria	Arthropod	Bee	All species	Transect count	Increasing soil carbon stock	Reduced tillage	Different level of intervention	Abundance, Diversity	+/-	Pollination
255	Kratschmer S ; Pachinger B ; Schwantzer M ; Paredes D ; Guernion M ; Burel F ; Nicolai A ; Strauss P ; Bauer T ; Kriechbaum M ; Zaller JG ; Winter S	Tillage intensity or landscape features: What matters most for wild bee diversity in vineyards?	2018	Journal	Article	AGRICULTURE ECOSYSTEMS & ENVIRONMENT	10.1016/j.agee.2018.07.018	Yes	Viticulture	Comparison	1 - 2 years	Austria	Arthropod	Bee	All species	Transect count	Increase tree cover	Agroforestry	No intervention and alternative intervention	Abundance, Diversity	+	NA
256	Krause HM ; Hüppi R ; Leifeld J ; El-Hadidi M ; Harter J ; Kappler A ; Hartmann M ; Behrens S ; Mäder P ; Gattinger A	Biochar affects community composition of nitrous oxide reducers in a field experiment	2018	Journal	Article	SOIL BIOLOGY & BIOCHEMISTRY	10.1016/j.soilbio.2018.01.018	Yes	Cropped fields	CI	<1 year	Switzerland	Microorganisms	Bacteria	N20 reducers	DNA analysis	Increasing soil carbon stock	Biochar addition	Different level of intervention	Abundance, Diversity	+	Pollination
256	Krause HM ; Hüppi R ; Leifeld J ; El-Hadidi M ; Harter J ; Kappler A ; Hartmann M ; Behrens S ; Mäder P ; Gattinger A	Biochar affects community composition of nitrous oxide reducers in a field experiment	2018	Journal	Article	SOIL BIOLOGY & BIOCHEMISTRY	10.1016/j.soilbio.2018.01.018	Yes	Cropped fields	CI	<1 year	Switzerland	Microorganisms	Bacteria	N20 reducers	DNA analysis	Increasing soil carbon stock	Lime application	No intervention and alternative intervention	Abundance, Diversity	+	Nutrient cycling, Soil health
257	Krauss M ; Berner A ; Perrochet F ; Frei R ; Niggli U ; Mäder P	Enhanced soil quality with reduced tillage and solid manures in organic farming - a synthesis of 15 years	2020	Journal	Article	SCIENTIFIC REPORTS	10.1038/s41598-020-61320-8	Yes	Cropped fields	CI	15 - 20 years	Switzerland	Microorganisms	All microbes	All species	Fumigation, PLFA extraction	Increasing soil carbon stock	Reduced tillage	No intervention and alternative intervention	Abundance, Diversity	+	Soil health
258	Kreiter S ; Tixier M S; Liguori M ; Douin M ; Guichou S ; Barbar Z	Phytophagous mite control in vineyards with agroforestry	2011	Report	Conference paper	4ème Conférence Internationale sur les Méthodes Alternatives en Protection des Cultures. Evolution des cadres réglementaires européen et français. Nouveaux moyens et stratégies Innovantes, Nouveau Siècle, Lille, France, 8-10 mars 2011	10.5555/20113378893	Yes	Viticulture	Unclear	9 - 10 years	France	Arthropod	Mites	Phytoseiidae	Not specified	Increase tree cover	Agroforestry	No intervention	Abundance	+	Pest regulation
259	Kremer R J; LeRoy Deichman ; C	Soil quality and the solar corridor crop system	2014	Journal	Article	Agronomy Journal	10.2134/agronj13.0508	Yes	Cropped fields	CI	<1 year	USA	Microorganisms	All microbes	All species	Lab analysis	Increasing soil carbon stock	Intercropping	No intervention and different level of intervention	Abundance	+	Soil health, Crop yield
260	Kreye H	Effects of conservation tillage on harmful organisms and yield of oilseed rape	2004	Report	Conference paper	Bulletin OILB/SROP	https://citeseerx.ist.psu.edu/document?repid=rep1&type=pdf&doi=6b1a9551c207bf71580af296f0a94da2cdb533fa#page=37	Yes	Cropped fields	CI	Not Known	Germany	Microorganisms	Flowering plant, Slug, Fungi	All species	Refuge trap, Hand harvesting	Increasing soil carbon stock	Reduced tillage	No intervention and different level of intervention	Abundance	+	Pest regulation, Crop yield, Disease regulation
260	Kreye H	Effects of conservation tillage on harmful organisms and yield of oilseed rape	2004	Report	Conference paper	Bulletin OILB/SROP	https://citeseerx.ist.psu.edu/document?repid=rep1&type=pdf&doi=6b1a9551c207bf71580af296f0a94da2cdb533fa#page=37	Yes	Cropped fields	CI	Not Known	Germany	Gastropod	Flowering plant, Slug, Fungi	All species	Refuge trap, Hand harvesting	Increasing soil carbon stock	Reduced tillage	No intervention and different level of intervention	Abundance	+	Pest regulation, Crop yield, Disease regulation
260	Kreye H	Effects of conservation tillage on harmful organisms and yield of oilseed rape	2004	Report	Conference paper	Bulletin OILB/SROP	https://citeseerx.ist.psu.edu/document?repid=rep1&type=pdf&doi=6b1a9551c207bf71580af296f0a94da2cdb533fa#page=37	Yes	Cropped fields	CI	Not Known	Germany	Plants	Flowering plant, Slug, Fungi	All species	Refuge trap, Hand harvesting	Increasing soil carbon stock	Reduced tillage	No intervention and different level of intervention	Abundance	+	Pest regulation, Crop yield, Disease regulation
261	Kruczynska A ; Kuzniar A ; Banach A ; Jurczyk S ; Podlewski J ; Slomczewski A ; Marzec-Grzadziel A ; Sochaczewska A ; Galazka A ; Wolinska A	Changes in the mycobiome structure in response to reduced nitrogen fertilization in two cropping systems of maiz	2023	Journal	Article	SCIENCE OF THE TOTAL ENVIRONMENT	10.1016/j.scitotenv.2023.166343	Yes	Cropped fields	BACI	<1 year	Poland	Microorganisms	All microbes	All species	DNA analysis	Increasing soil carbon stock	Low input farming	No intervention and different level of intervention	Abundance	+	Soil health
261	Kruczynska A ; Kuzniar A ; Banach A ; Jurczyk S ; Podlewski J ; Slomczewski A ; Marzec-Grzadziel A ; Sochaczewska A ; Galazka A ; Wolinska A	Changes in the mycobiome structure in response to reduced nitrogen fertilization in two cropping systems of maiz	2023	Journal	Article	SCIENCE OF THE TOTAL ENVIRONMENT	10.1016/j.scitsotenv.2023.166343	Yes	Cropped fields	BACI	<1 year	Poland	Microorganisms	All microbes	All species	DNA analysis	Reduced fertiliser input	Reduced tillage	No intervention and different level of intervention	Abundance	+	Soil health
262	Kruidhof HM ; Bastiaans L ; Kropff MJ	Ecological weed management by cover cropping: effects on weed growth in autumn and weed establishment in spring	2008	Journal	Article	WEED RESEARCH	10.1111/j.1365-3180.2008.00665.x	Yes	Cropped fields	CI	1 - 2 years	Holland	Plants	Flowering plant	All species	Vegetation cover percentage	Increasing soil carbon stock	Cover crop	No intervention and different level of intervention	Abundance, Diversity	-	Weed control
263	Kunz C ; Sturm DJ ; Sökefeld M ; Gerhards R	Weed Suppression and Early Sugar Beet Development under Different Cover Crop Mulches	2017	Journal	Article	PLANT PROTECTION SCIENCE	10.17221/109/2016-PPS	Yes	Horticulture	Comparison	1 - 2 years	Germany	Plants	Flowering plant	All species	Vegetation cover percentage	Increasing soil carbon stock	Cover crop	No intervention and different level of intervention	Abundance	-	Weed control
264	Kwiatkowski CA ; Harasim E ; Wesolowski M	Effects of Catch Crops and Tillage System on Weed Infestation and Health of Spring Wheat	2016	Journal	Article	JOURNAL OF AGRICULTURAL SCIENCE AND TECHNOLOGY	https://jast.modares.ac.ir/files/jast/user_files_749497/archive_global-A-23-1000-388-4d1a3d5.pdf	Yes	Cropped fields	CI	<1 year	Poland	Plants	Flowering plant	All species	Dry-Weight-Rank	Increasing soil carbon stock	Cover crop	No intervention and alternative intervention	Abundance, Diversity	-	Weed control, Crop yield
264	Kwiatkowski CA ; Harasim E ; Wesolowski M	Effects of Catch Crops and Tillage System on Weed Infestation and Health of Spring Wheat	2016	Journal	Article	JOURNAL OF AGRICULTURAL SCIENCE AND TECHNOLOGY	https://jast.modares.ac.ir/files/jast/user_files_749497/archive_global-A-23-1000-388-4d1a3d5.pdf	Yes	Cropped fields	CI	<1 year	Poland	Plants	Flowering plant	All species	Dry-Weight-Rank	Increasing soil carbon stock	Reduced tillage	No intervention and alternative intervention	Abundance, Diversity	+	Weed control, Crop yield
265	László P ; Dombos M ; Gyuricza C	The effect of conservation tillage systems on sustainability of soil biological state of sandy loam soil in corn monoculture	2007	Report	Conference paper	Cereal Research Communications	10.1556/CRC.35.2007.2.139	Yes	Cropped fields	CI	7 - 8 years	Austria	Worms	Segmented worm	All species	Soil sample and hand count	Increasing soil carbon stock	Reduced tillage	No intervention and different level of intervention	Abundance	+	Soil health
266	Légère A ; Samson N	Relative influence of crop rotation, tillage, and weed management on weed associations in spring barley cropping systems	1999	Journal	Article	WEED SCIENCE	10.1017/S0043174500090731	No	Cropped fields	Unclear	4 - 5 years	Canada	Plants	Flowering plant	All species	Not specified	Increasing soil carbon stock	Reduced tillage	No intervention and different level of intervention	Abundance, Diversity		Weed control
267	Légère A ; Samson N	Tillage and weed management effects on weeds in barley-red clover cropping systems	2004	Journal	Article	WEED SCIENCE	10.1614/WS-04-011R	Yes	Cropped fields	CI	2 - 3 years	Canada	Plants	Flowering plant	All species	Hand harvesting	Increasing soil carbon stock	Reduced tillage	No intervention and different level of intervention	Abundance	+	Weed control
268	Légère A ; Stevenson FC ; Benoit DL	Diversity and assembly of weed communities:: contrasting responses across cropping systems	2005	Journal	Article	WEED RESEARCH	10.1111/j.1365-3180.2005.00459.x	Yes	Cropped fields	CI	3 - 4 years	Canada	Plants	Flowering plant	All species	Hand harvesting	Increasing soil carbon stock	Reduced tillage	No intervention and different level of intervention	Abundance, Diversity	+	Weed control
269	Legrand F ; Picot A ; Cobo-Díaz JF ; Carof M ; Chen W ; Le Floch G	Effect of tillage and static abiotic soil properties on microbial diversity	2018	Journal	Article	APPLIED SOIL ECOLOGY	10.1016/j.apsoil.2018.08.016	Yes	Cropped fields	CI	<1 year	France	Microorganisms	All microbes	All species	DNA analysis	Increasing soil carbon stock	Organic fertiliser application	No intervention,diferent level of intervention and alternative intervention	Abundance, Diversity	+/-	Soil health
269	Legrand F ; Picot A ; Cobo-Díaz JF ; Carof M ; Chen W ; Le Floch G	Effect of tillage and static abiotic soil properties on microbial diversity	2018	Journal	Article	APPLIED SOIL ECOLOGY	10.1016/j.apsoil.2018.08.016	Yes	Cropped fields	CI	<1 year	France	Microorganisms	All microbes	All species	DNA analysis	Increasing soil carbon stock	Reduced tillage	No intervention,diferent level of intervention and alternative intervention	Abundance, Diversity	+/-	Soil health
270	Lehocká Z ; Klimeková M ; Bieliková M ; Žák S	Crop yield and response of soil quality indicators to no tillage practice in a loam degraded chernozem on loess in Slovakia	2008	Report	Conference paper	ECOMIT. Proceedings of the 5th International Scientific Conference on sustainable farming systems, Piešt&apos;any, Slovakia, 5-7 November, 2008	10.5555/20083321675	Yes	Cropped fields	Comparison	<1 year	Slovakia	Microorganisms	All microbes	All species	Fumigation	Increasing soil carbon stock	Reduced tillage	No intervention	Abundance	+	Crop yield, Soil health
271	Lehoczky É ; Kismányoky A ; Németh T	Effects of Nutrient Supply and Soil Tillage on the Weeds in Maize	2013	Journal	Article	COMMUNICATIONS IN SOIL SCIENCE AND PLANT ANALYSIS	10.1080/00103624.2013.745212	Yes	Cropped fields	CI	1 - 2 years	Hungary	Plants	Flowering plant	All species	Vegetation cover percentage	Reduced fertiliser input	Low input farming	No intervention,diferent level of intervention and alternative intervention	Abundance, Diversity	~	Weed control
271	Lehoczky É ; Kismányoky A ; Németh T	Effects of Nutrient Supply and Soil Tillage on the Weeds in Maize	2013	Journal	Article	COMMUNICATIONS IN SOIL SCIENCE AND PLANT ANALYSIS	10.1080/00103624.2013.745212	Yes	Cropped fields	CI	1 - 2 years	Hungary	Plants	Flowering plant	All species	Vegetation cover percentage	Increasing soil carbon stock	Reduced tillage	No intervention,diferent level of intervention and alternative intervention	Abundance, Diversity	+	Weed control
272	Lenz R ; Eisenbeis G	Short-term effects of different tillage in a sustainable farming system on nematode community structure	2000	Journal	Article	BIOLOGY AND FERTILITY OF SOILS	10.1007/s003740050651	Yes	Cropped fields	Comparison	<1 year	Germany	Worms	Nematode	All species	Not specified	Increasing soil carbon stock	Reduced tillage	No intervention and different level of intervention	Abundance, Diversity	+/-	Pest regulation
273	León M ; Berbegal M ; Abad-Campos P ; Ramón-Albalat A ; Caffi T ; Rossi V ; Hasanaliyeva G ; Noceto PA ; Wipf D ; Sirca S ; Razinger J ; Fragnière AL ; Kehrli P ; Ranca A ; Petrescu A ; Armengol J	Evaluation of Sown Cover Crops and Spontaneous Weed Flora as a Potential Reservoir of Black-Foot Pathogens in Organic Viticulture	2021	Journal	Article	BIOLOGY-BASEL	10.3390/biology10060498	Yes	Viticulture	Comparison	<1 year	France, Italy, Romania, Switzerland	Microorganisms	All microbes	All species	DNA analysis	Increasing soil carbon stock	Cover crop	No intervention and different level of intervention	Abundance	+	Disease regulation, Weed control
274	Liang ST ; Grossman J ; Shi W	Soil microbial responses to winter, legume cover crop management during organic transition	2014	Journal	Article	EUROPEAN JOURNAL OF SOIL BIOLOGY	10.1016/j.ejsobi.2014.08.007	Yes	Cropped fields	Comparison	<1 year	USA	Microorganisms	All microbes	All species	Fumigation	Increasing soil carbon stock	Cover crop	Different level of intervention	Abundance	+	Soil health
275	Littlejohn CP ; Hofmann RW ; Wratten SD	Delivery of multiple ecosystem services in pasture by shelter created from the hybrid sterile bioenergy grass Miscanthus x giganteus	2019	Journal	Article	SCIENTIFIC REPORTS	10.1038/s41598-019-40696-2	Yes	Cropped fields	CI	2 - 3 years	New Zealand	Worms	All microbes, Segmented worm	All species	Soil sample and hand count, Artificial nest	Bioenergy production	Biomass production	No intervention	Abundance, Diversity	+	Crop yield, Soil health, Animal welfare
275	Littlejohn CP ; Hofmann RW ; Wratten SD	Delivery of multiple ecosystem services in pasture by shelter created from the hybrid sterile bioenergy grass Miscanthus x giganteus	2019	Journal	Article	SCIENTIFIC REPORTS	10.1038/s41598-019-40696-2	Yes	Cropped fields	CI	2 - 3 years	New Zealand	Arthropod	All microbes, Segmented worm	All species	Soil sample and hand count, Artificial nest	Bioenergy production	Biomass production	No intervention	Abundance, Diversity	+	Crop yield, Soil health, Animal welfare
276	Liu S ; Coyne MS ; Grove JH	Long-term tillage and nitrogen fertilization: Consequences for nitrifier density and activity	2017	Journal	Article	APPLIED SOIL ECOLOGY	10.1016/j.apsoil.2017.07.034	Yes	Cropped fields	CI	1 - 2 years	USA	Microorganisms	Bacteria	AOB AOA	DNA analysis	Reduced fertiliser input	Low input farming	No intervention,diferent level of intervention and alternative intervention	Abundance, Diversity	+/-	Nutrient cycling, Soil health
276	Liu S ; Coyne MS ; Grove JH	Long-term tillage and nitrogen fertilization: Consequences for nitrifier density and activity	2017	Journal	Article	APPLIED SOIL ECOLOGY	10.1016/j.apsoil.2017.07.034	Yes	Cropped fields	CI	1 - 2 years	USA	Microorganisms	Bacteria	AOB AOA	DNA analysis	Increasing soil carbon stock	Reduced tillage	No intervention,diferent level of intervention and alternative intervention	Abundance, Diversity	+/-	Nutrient cycling, Soil health
277	Liu S ; Coyne MS ; Grove JH ; Flythe MD	Nitrogen, season, and tillage management influence ammonia oxidizing bacterial communities in long-term maize	2018	Journal	Article	APPLIED SOIL ECOLOGY	10.1016/j.apsoil.2018.05.002	Yes	Cropped fields	CI	2 - 3 years	USA	Microorganisms	Bacteria	AOB	DNA analysis	Reduced fertiliser input	Low input farming	No intervention,diferent level of intervention and alternative intervention	Abundance, Diversity	~	Nutrient cycling, Soil health
277	Liu S ; Coyne MS ; Grove JH ; Flythe MD	Nitrogen, season, and tillage management influence ammonia oxidizing bacterial communities in long-term maize	2018	Journal	Article	APPLIED SOIL ECOLOGY	10.1016/j.apsoil.2018.05.002	Yes	Cropped fields	CI	2 - 3 years	USA	Microorganisms	Bacteria	AOB	DNA analysis	Increasing soil carbon stock	Reduced tillage	No intervention,diferent level of intervention and alternative intervention	Abundance, Diversity	+	Nutrient cycling, Soil health
278	Lobe PDD ; Erley GSA ; Höppner F ; Schrader S	Nematode abundances and community diversity under energy crop (maize and sainfoin) cultivation in annual and perennial cropping systems	2023	Journal	Article	BIOMASS & BIOENERGY	10.1016/j.biombioe.2023.106844	Yes	Cropped fields	CI	<1 year	Germany	Worms	Nematode	All species	Baermann funnel	Increasing soil carbon stock	Intercropping	No intervention	Abundance, Diversity	+	NA
279	Lopucki R ; Klich D ; Gielarek S	Do terrestrial animals avoid areas close to turbines in functioning wind farms in agricultural landscapes?	2017	Journal	Article	ENVIRONMENTAL MONITORING AND ASSESSMENT	10.1007/s10661-017-6018-z	Yes	Cropped fields	CI	<1 year	Poland	Mammals	Pheasant, Fox, Hare, Deer	European roe deer, European hare, Red fox, Common pheasant	Transect count	Renewable energy production	Wind turbine	No intervention	Abundance	+/-	NA
279	Lopucki R ; Klich D ; Gielarek S	Do terrestrial animals avoid areas close to turbines in functioning wind farms in agricultural landscapes?	2017	Journal	Article	ENVIRONMENTAL MONITORING AND ASSESSMENT	10.1007/s10661-017-6018-z	Yes	Cropped fields	CI	<1 year	Poland	Birds	Pheasant, Fox, Hare, Deer	European roe deer, European hare, Red fox, Common pheasant	Transect count	Renewable energy production	Wind turbine	No intervention	Abundance	+	NA
280	Lupwayi NZ ; Hanson KG ; Harker KN ; Clayton GW ; Blackshaw RE ; O'Donovan JT ; Johnson EN ; Gan Y ; Irvine RB ; Monreal MA	Soil microbial biomass, functional diversity and enzyme activity in glyphosate-resistant wheat-canola rotations under low-disturbance direct seeding and conventional tillage	2007	Journal	Article	SOIL BIOLOGY & BIOCHEMISTRY	10.1016/j.soilbio.2006.12.038	Yes	Cropped fields	Comparison	3 - 4 years	Canada	Microorganisms	All microbes	All species	Microbial respiration measurement	Increasing soil carbon stock	Reduced tillage	No intervention	Abundance	+/-	Soil health
281	Lupwayi NZ ; Arshad MA ; Azooz RH ; Soon YK	Soil microbial response to wood ash or lime applied annual crops and perennial grass in an acid soil of northwestern Alberta	2009	Journal	Article	Lupwayi NZ ; Arshad MA ; Azooz RH ; Soon YK	10.4141/CJSS08007	Yes	Cropped fields	CI	2 - 3 years	Canada	Microorganisms	All microbes	All species	Microbial respiration measurement, Lab analysis	Increasing soil carbon stock	Lime application	No intervention and different level of intervention	Abundance, Diversity	+	Soil health
282	Lupwayi NZ ; Lafond GP ; Ziadi N ; Grant CA	Soil microbial response to nitrogen fertilizer and tillage in barley and corn	2012	Journal	Article	SOIL & TILLAGE RESEARCH	10.1016/j.still.2011.11.006	Yes	Cropped fields	CI - R	2 - 3 years	Canada	Microorganisms	All microbes	All species	Microbial respiration measurement, Lab analysis	Reduced fertiliser input	Low input farming	No intervention and alternative intervention	Abundance, Diversity	~	Soil health
282	Lupwayi NZ ; Lafond GP ; Ziadi N ; Grant CA	Soil microbial response to nitrogen fertilizer and tillage in barley and corn	2012	Journal	Article	SOIL & TILLAGE RESEARCH	10.1016/j.still.2011.11.006	Yes	Cropped fields	CI - R	2 - 3 years	Canada	Microorganisms	All microbes	All species	Microbial respiration measurement, Lab analysis	Increasing soil carbon stock	Reduced tillage	No intervention and alternative intervention	Abundance, Diversity	+	Soil health
283	Lupwayi N Z; Larney F J; Blackshaw R E; Kanashiro D A; Pearson D C	Phospholipid fatty acid biomarkers show positive soil microbial community responses to conservation soil management of irrigated crop rotations	2017	Journal	Article	Soil and Tillage Research	10.1016/j.still.2016.12.003	Yes	Cropped fields	Comparison	10 - 15 years	Canada	Microorganisms	All microbes	All species	PLFA extraction	Increasing soil carbon stock	Cover crop	No intervention,diferent level of intervention and alternative intervention	Abundance, Diversity	+	Soil health
283	Lupwayi N Z; Larney F J; Blackshaw R E; Kanashiro D A; Pearson D C	Phospholipid fatty acid biomarkers show positive soil microbial community responses to conservation soil management of irrigated crop rotations	2017	Journal	Article	Soil and Tillage Research	10.1016/j.still.2016.12.003	Yes	Cropped fields	Comparison	10 - 15 years	Canada	Microorganisms	All microbes	All species	PLFA extraction	Increasing soil carbon stock	Intercropping	No intervention,diferent level of intervention and alternative intervention	Abundance, Diversity	+	Soil health
283	Lupwayi N Z; Larney F J; Blackshaw R E; Kanashiro D A; Pearson D C	Phospholipid fatty acid biomarkers show positive soil microbial community responses to conservation soil management of irrigated crop rotations	2017	Journal	Article	Soil and Tillage Research	10.1016/j.still.2016.12.003	Yes	Cropped fields	Comparison	10 - 15 years	Canada	Microorganisms	All microbes	All species	PLFA extraction	Increasing soil carbon stock	Organic fertiliser application	No intervention,diferent level of intervention and alternative intervention	Abundance, Diversity	+	Soil health
283	Lupwayi N Z; Larney F J; Blackshaw R E; Kanashiro D A; Pearson D C	Phospholipid fatty acid biomarkers show positive soil microbial community responses to conservation soil management of irrigated crop rotations	2017	Journal	Article	Soil and Tillage Research	10.1016/j.still.2016.12.003	Yes	Cropped fields	Comparison	10 - 15 years	Canada	Microorganisms	All microbes	All species	PLFA extraction	Increasing soil carbon stock	Reduced tillage	No intervention,diferent level of intervention and alternative intervention	Abundance, Diversity	+	Soil health
284	Lupwayi NZ ; May WE ; Kanashiro DA ; Petri RM	Soil bacterial community responses to black medic cover crop and fertilizer N under no-till	2018	Journal	Article	APPLIED SOIL ECOLOGY	10.1016/j.apsoil.2017.11.003	Yes	Cropped fields	Comparison	10 - 15 years	Canada	Microorganisms	All microbes	All species	DNA analysis	Increasing soil carbon stock	Cover crop	No intervention,diferent level of intervention and alternative intervention	Abundance, Diversity	+	Soil health
284	Lupwayi NZ ; May WE ; Kanashiro DA ; Petri RM	Soil bacterial community responses to black medic cover crop and fertilizer N under no-till	2018	Journal	Article	APPLIED SOIL ECOLOGY	10.1016/j.apsoil.2017.11.003	Yes	Cropped fields	Comparison	10 - 15 years	Canada	Microorganisms	All microbes	All species	DNA analysis	Reduced fertiliser input	Low input farming	No intervention,diferent level of intervention and alternative intervention	Abundance, Diversity	-	Soil health
285	Lupwayi NZ ; Fernandez MR ; Kanashiro DA ; Petri RM	Profiles of wheat rhizobacterial communities in response to repeated glyphosate applications, crop rotation, and tillage	2021	Journal	Article	CANADIAN JOURNAL OF SOIL SCIENCE	10.1139/cjss-2020-0008	Yes	Cropped fields	Comparison	9 - 10 years	Canada	Microorganisms	Bacteria	All species	DNA analysis	Increasing soil carbon stock	Reduced tillage	No intervention	Abundance, Diversity	+	Soil health
286	Ma B ; Lv XF ; Cai YJ ; Chang SX ; Dyck MF	Liming does not counteract the influence of long-term fertilization on soil bacterial community structure and its co-occurrence pattern	2018	Journal	Article	SOIL BIOLOGY & BIOCHEMISTRY	10.1016/j.soilbio.2018.05.003	Yes	Cropped fields	Comparison	20+ years	Canada	Microorganisms	Bacteria	All species	DNA analysis	Increasing soil carbon stock	Lime application	No intervention	Abundance, Diversity	~	Soil health
287	MacDonald MA ; Cobbold G ; Mathews F ; Denny MJH ; Walker LK ; Grice PV ; Anderson GQA	Effects of agri-environment management for cirl buntings on other biodiversity	2012	Journal	Article	BIODIVERSITY AND CONSERVATION	10.1007/s10531-012-0258-6	Yes	Cropped fields	CI	<1 year	UK	Plants	Flowering plant, Butterfly, Bee, Beetle, Other invertabrate, Bat	All species	Vegetation cover percentage, Transect count, Pitfall traps, Sweep nets, Acoustic monitoring	Reduced fertiliser input	Low input farming	No intervention	Abundance, Diversity	+	NA
287	MacDonald MA ; Cobbold G ; Mathews F ; Denny MJH ; Walker LK ; Grice PV ; Anderson GQA	Effects of agri-environment management for cirl buntings on other biodiversity	2012	Journal	Article	BIODIVERSITY AND CONSERVATION	10.1007/s10531-012-0258-6	Yes	Cropped fields	CI	<1 year	UK	Arthropod	Flowering plant, Butterfly, Bee, Beetle, Other invertabrate, Bat	All species	Vegetation cover percentage, Transect count, Pitfall traps, Sweep nets, Acoustic monitoring	Reduced fertiliser input	Low input farming	No intervention	Abundance, Diversity	+	NA
287	MacDonald MA ; Cobbold G ; Mathews F ; Denny MJH ; Walker LK ; Grice PV ; Anderson GQA	Effects of agri-environment management for cirl buntings on other biodiversity	2012	Journal	Article	BIODIVERSITY AND CONSERVATION	10.1007/s10531-012-0258-6	Yes	Cropped fields	CI	<1 year	UK	Mammals	Flowering plant, Butterfly, Bee, Beetle, Other invertabrate, Bat	All species	Vegetation cover percentage, Transect count, Pitfall traps, Sweep nets, Acoustic monitoring	Reduced fertiliser input	Low input farming	No intervention	Abundance, Diversity	+	NA
288	Mackie K A; Schmidt H P; Müller T ; Kandeler E	Cover crops influence soil microorganisms and phytoextraction of copper from a moderately contaminated vineyard	2014	Journal	Article	Science of the Total Environment	10.1016/j.scitotenv.2014.08.091	Yes	Viticulture	Comparison	<1 year	Switzerland	Microorganisms	All microbes	All species	PLFA extraction	Increasing soil carbon stock	Cover crop	Different level of intervention	Abundance, Diversity	~	Bioremediation, Soil health
289	Mafa-Attoye TG ; Thevathasan NV ; Dunfield KE	Indications of shifting microbial communities associated with growing biomass crops on marginal lands in Southern Ontario	2020	Journal	Article	AGROFORESTRY SYSTEMS	10.1007/s10457-019-00445-w	Yes	Cropped fields	Comparison	5 - 6 years	Canada	Microorganisms	All microbes	All species	DNA analysis	Bioenergy production	Biomass production	Different level of intervention	Abundance, Diversity	~	Soil health
290	Majchrzak L ; Bocianowski J ; Niewiadomska A	Effects of Cover Crop and Tillage Method Combinations on the Microbiological Traits of Spring Wheat (Triticum aestivum L.)	2021	Journal	Article	AGRONOMY-BASEL	10.3390/agronomy11071390	Yes	Cropped fields	CI	1 - 2 years	Poland	Microorganisms	Bacteria	All species	Soil core, serial dilution, visual count	Increasing soil carbon stock	Cover crop	No intervention,diferent level of intervention and alternative intervention	Abundance, Diversity	+	Soil health
290	Majchrzak L ; Bocianowski J ; Niewiadomska A	Effects of Cover Crop and Tillage Method Combinations on the Microbiological Traits of Spring Wheat (Triticum aestivum L.)	2021	Journal	Article	AGRONOMY-BASEL	10.3390/agronomy11071390	Yes	Cropped fields	CI	1 - 2 years	Poland	Microorganisms	Bacteria	All species	Soil core, serial dilution, visual count	Increasing soil carbon stock	Reduced tillage	No intervention,diferent level of intervention and alternative intervention	Abundance, Diversity	+	Soil health
291	Malschi D ; Tritean N ; Serbanescu R	PROTECTIVE AGROFORESTRY BELTS AND THEIR ENVIRONMENTAL IMPORTANCE FOR SUSTAINABLE AGRICULTURE DEVELOPMENT IN TRANSYLVANIA	2010	Journal	Article	ROMANIAN AGRICULTURAL RESEARCH	https://www.incda-fundulea.ro/rar/public_html/new/files/rar/nr27/rar27.14.pdf	Yes	Cropped fields	Comparison	<1 year	Romania	Arthropod	All invertabrates	All species	Pitfall traps, Sweep nets	Increase tree cover	Agroforestry	No intervention	Abundance, Diversity	+	Pest regulation, Crop yield
292	Mangalassery S ; Mooney SJ ; Sparkes DL ; Fraser WT ; Sjögersten S	Impacts of zero tillage on soil enzyme activities, microbial characteristics and organic matter functional chemistry in temperate soils	2015	Journal	Article	EUROPEAN JOURNAL OF SOIL BIOLOGY	10.1016/j.ejsobi.2015.03.001	Yes	Cropped fields	Comparison	6 -7 years	UK	Microorganisms	All microbes	All species	Fumigation, Soil core, serial dilution, visual count	Increasing soil carbon stock	Reduced tillage	No intervention	Abundance, Diversity	+	Soil health
293	MANGAN F ; DEGREGORIO R ; SCHONBECK M ; HERBERT S ; GUILLARD K ; HAZZARD R ; SIDEMAN E ; LITCHFIELD G	COVER CROPPING SYSTEMS FOR BRASSICAS IN THE NORTHEASTERN UNITED-STATES .2. WEED, INSECT AND SLUG INCIDENCE	1995	Journal	Article	JOURNAL OF SUSTAINABLE AGRICULTURE	10.1300/J064v05n03_04	No	Cropped fields	Comparison	<1 year	USA	Arthropod	All invertabrates	All species	Not specified	Increasing soil carbon stock	Cover crop	Different level of intervention	Abundance, Diversity		Weed control, Pest regulation
293	MANGAN F ; DEGREGORIO R ; SCHONBECK M ; HERBERT S ; GUILLARD K ; HAZZARD R ; SIDEMAN E ; LITCHFIELD G	COVER CROPPING SYSTEMS FOR BRASSICAS IN THE NORTHEASTERN UNITED-STATES .2. WEED, INSECT AND SLUG INCIDENCE	1995	Journal	Article	JOURNAL OF SUSTAINABLE AGRICULTURE	10.1300/J064v05n03_04	No	Cropped fields	Comparison	<1 year	USA	Gastropod	All invertabrates	All species	Not specified	Increasing soil carbon stock	Cover crop	Different level of intervention	Abundance, Diversity		Weed control, Pest regulation
294	Mansion-Vaquié A ; Wezel A ; Ferrer A	Wheat genotypic diversity and intercropping to control cereal aphids	2019	Journal	Article	AGRICULTURE ECOSYSTEMS & ENVIRONMENT	10.1016/j.agee.2019.106604	Yes	Cropped fields	CI	1 - 2 years	France	Arthropod	Aphid	Cereal aphid	Harvesting host plant for analysis of population	Increasing soil carbon stock	Intercropping	No intervention	Abundance	-	Pest regulation
295	Marcinkeviciene A ; Cmukas A ; Velicka R ; Kosteckas R ; Skinuliene L	Effects of Biopesticides and Undersown Cover Crops on Soil Properties in the Organic Farming System	2022	Journal	Article	AGRONOMY-BASEL	10.3390/agronomy12092153	Yes	Cropped fields	CI	<1 year	Lithuania	Worms	Segmented worm	All species	Soil sample and hand count	Increasing soil carbon stock	Intercropping	No intervention and different level of intervention	Abundance, Diversity	~	Soil health
296	Marquez J ; Hajihassani A	Successional effects of cover cropping and deep tillage on suppression of plant-parasitic nematodes and soilborne fungal pathogens	2023	Journal	Article	PEST MANAGEMENT SCIENCE	10.1002/ps.7450	Yes	Horticulture	BACI	2 - 3 years	USA	Worms	Nematode, Fungi	All species	Centrifugal-flotation technique, Harvesting host plant for analysis of population, Lab analysis	Increasing soil carbon stock	Cover crop	No intervention and different level of intervention	Abundance, Diversity	-	Pest regulation, Disease regulation, Soil health
296	Marquez J ; Hajihassani A	Successional effects of cover cropping and deep tillage on suppression of plant-parasitic nematodes and soilborne fungal pathogens	2023	Journal	Article	PEST MANAGEMENT SCIENCE	10.1002/ps.7450	Yes	Horticulture	BACI	2 - 3 years	USA	Microorganisms	Nematode, Fungi	All species	Centrifugal-flotation technique, Harvesting host plant for analysis of population, Lab analysis	Increasing soil carbon stock	Cover crop	No intervention and different level of intervention	Abundance, Diversity	~	Pest regulation, Disease regulation, Soil health
296	Marquez J ; Hajihassani A	Successional effects of cover cropping and deep tillage on suppression of plant-parasitic nematodes and soilborne fungal pathogens	2023	Journal	Article	PEST MANAGEMENT SCIENCE	10.1002/ps.7450	Yes	Horticulture	BACI	2 - 3 years	USA	Worms	Nematode, Fungi	All species	Centrifugal-flotation technique, Harvesting host plant for analysis of population, Lab analysis	Increasing soil carbon stock	Reduced tillage	No intervention and different level of intervention	Abundance, Diversity	+	Pest regulation, Disease regulation, Soil health
296	Marquez J ; Hajihassani A	Successional effects of cover cropping and deep tillage on suppression of plant-parasitic nematodes and soilborne fungal pathogens	2023	Journal	Article	PEST MANAGEMENT SCIENCE	10.1002/ps.7450	Yes	Horticulture	BACI	2 - 3 years	USA	Microorganisms	Nematode, Fungi	All species	Centrifugal-flotation technique, Harvesting host plant for analysis of population, Lab analysis	Increasing soil carbon stock	Reduced tillage	No intervention and different level of intervention	Abundance, Diversity	+	Pest regulation, Disease regulation, Soil health
297	Martens HR ; Laage K ; Eickmanns M ; Drexler A ; Heinsohn V ; Wegner N ; Muster C ; Diekmann M ; Seeber E ; Kreyling J ; Michalik P ; Tanneberger F	Paludiculture can support biodiversity conservation in rewetted fen peatlands	2023	Journal	Article	SCIENTIFIC REPORTS	10.1038/s41598-023-44481-0	Yes	Cropped fields	Comparison	<1 year	Germany	Birds	Breeding bird, Spider, Beetle, Flowering plant	All species	Whole field count, Pitfall traps, Floating traps	Peat soil restoration	Paludiculture	Different level of intervention	Abundance, Diversity	+	NA
297	Martens HR ; Laage K ; Eickmanns M ; Drexler A ; Heinsohn V ; Wegner N ; Muster C ; Diekmann M ; Seeber E ; Kreyling J ; Michalik P ; Tanneberger F	Paludiculture can support biodiversity conservation in rewetted fen peatlands	2023	Journal	Article	SCIENTIFIC REPORTS	10.1038/s41598-023-44481-0	Yes	Cropped fields	Comparison	<1 year	Germany	Arthropod	Breeding bird, Spider, Beetle, Flowering plant	All species	Whole field count, Pitfall traps, Floating traps	Peat soil restoration	Paludiculture	Different level of intervention	Abundance, Diversity	+	NA
297	Martens HR ; Laage K ; Eickmanns M ; Drexler A ; Heinsohn V ; Wegner N ; Muster C ; Diekmann M ; Seeber E ; Kreyling J ; Michalik P ; Tanneberger F	Paludiculture can support biodiversity conservation in rewetted fen peatlands	2023	Journal	Article	SCIENTIFIC REPORTS	10.1038/s41598-023-44481-0	Yes	Cropped fields	Comparison	<1 year	Germany	Plants	Breeding bird, Spider, Beetle, Flowering plant	All species	Whole field count, Pitfall traps, Floating traps	Peat soil restoration	Paludiculture	Different level of intervention	Abundance, Diversity	+	NA
298	Martin PA ; Forsyth DJ	Occurrence and productivity of songbirds in prairie farmland under conventional versus minimum tillage regimes	2003	Journal	Article	AGRICULTURE ECOSYSTEMS & ENVIRONMENT	10.1016/S0167-8809(02)00234-7	Yes	Cropped fields	Comparison	<1 year	Canada	Birds	All birds	All species	Point count method	Increasing soil carbon stock	Reduced tillage	No intervention	Abundance, Diversity	+	NA
298	Martin PA ; Forsyth DJ	Occurrence and productivity of songbirds in prairie farmland under conventional versus minimum tillage regimes	2003	Journal	Article	AGRICULTURE ECOSYSTEMS & ENVIRONMENT	10.1016/S0167-8809(02)00234-7	Yes	Cropped fields	Comparison	<1 year	Canada	Plants	All birds	All species	Point count method	Increasing soil carbon stock	Reduced tillage	No intervention	Abundance, Diversity	+	NA
299	Martin-Chave A ; Béral C ; Mazzia C ; Capowiez Y	Agroforestry impacts the seasonal and diurnal activity of dominant predatory arthropods in organic vegetable crops	2019	Journal	Article	AGROFORESTRY SYSTEMS	10.1007/s10457-018-0309-4	Yes	Horticulture	Comparison	<1 year	France	Arthropod	All invertabrates	All species	Pitfall traps	Increase tree cover	Agroforestry	Different level of intervention	Abundance, Diversity	+	Pest regulation
300	Martin-Chave A ; Béral C ; Capowiez Y	Agroforestry has an impact on nocturnal predation by ground beetles and Opiliones in a temperate organic alley cropping system	2019	Journal	Article	BIOLOGICAL CONTROL	10.1016/j.biocontrol.2018.10.009	Yes	Horticulture	CI	<1 year	France	Arthropod	All invertabrates	All species	Pitfall traps	Increase tree cover	Agroforestry	No intervention and different level of intervention	Abundance, Diversity	+	Pest regulation
301	Martínez-García LB ; Korthals G ; Brussaard L ; Jorgensen HB ; De Deyn GB	Organic management and cover crop species steer soil microbial community structure and functionality along with soil organic matter properties	2018	Journal	Article	AGRICULTURE ECOSYSTEMS & ENVIRONMENT	10.1016/j.agee.2018.04.018	Yes	Cropped fields	CI	2 - 3 years	Holland	Microorganisms	All microbes	All species	PLFA extraction, Microbial respiration measurement	Increasing soil carbon stock	Cover crop	No intervention and different level of intervention	Abundance, Diversity	+	Soil health
302	Martyniuk S ; Pikula D ; Koziel M	Soil properties and productivity in two long-term crop rotations differing with respect to organic matter management on an Albic Luvisol	2019	Journal	Article	SCIENTIFIC REPORTS	10.1038/s41598-018-37087-4	Yes	Cropped fields	Comparison	<1 year	Poland	Microorganisms	All microbes	All species	Fumigation	Increasing soil carbon stock	Lime application	No intervention	Abundance	+	Soil health, Crop yield
302	Martyniuk S ; Pikula D ; Koziel M	Soil properties and productivity in two long-term crop rotations differing with respect to organic matter management on an Albic Luvisol	2019	Journal	Article	SCIENTIFIC REPORTS	10.1038/s41598-018-37087-4	Yes	Cropped fields	Comparison	<1 year	Poland	Microorganisms	All microbes	All species	Fumigation	Increasing soil carbon stock	Organic fertiliser application	No intervention	Abundance	+	Soil health, Crop yield
303	Massaccesi L ; Rondoni G ; Tosti G ; Conti E ; Guiducci M ; Agnelli A	Soil functions are affected by transition from conventional to organic mulch-based cropping system	2020	Journal	Article	APPLIED SOIL ECOLOGY	10.1016/j.apsoil.2020.103639	Yes	Cropped fields	Comparison	<1 year	Italy	Arthropod	All invertabrates, All microbes, Segmented worm	All species	Tullgren funnel, Pitfall traps, DNA analysis	Increasing soil carbon stock	Cover crop	Different level of intervention and alternative intervention	Abundance, Diversity	+	Crop yield, Soil health
303	Massaccesi L ; Rondoni G ; Tosti G ; Conti E ; Guiducci M ; Agnelli A	Soil functions are affected by transition from conventional to organic mulch-based cropping system	2020	Journal	Article	APPLIED SOIL ECOLOGY	10.1016/j.apsoil.2020.103639	Yes	Cropped fields	Comparison	<1 year	Italy	Gastropod	All invertabrates, All microbes, Segmented worm	All species	Tullgren funnel, Pitfall traps, DNA analysis	Increasing soil carbon stock	Cover crop	Different level of intervention and alternative intervention	Abundance, Diversity	+	Crop yield, Soil health
303	Massaccesi L ; Rondoni G ; Tosti G ; Conti E ; Guiducci M ; Agnelli A	Soil functions are affected by transition from conventional to organic mulch-based cropping system	2020	Journal	Article	APPLIED SOIL ECOLOGY	10.1016/j.apsoil.2020.103639	Yes	Cropped fields	Comparison	<1 year	Italy	Microorganisms	All invertabrates, All microbes, Segmented worm	All species	Tullgren funnel, Pitfall traps, DNA analysis	Increasing soil carbon stock	Cover crop	Different level of intervention and alternative intervention	Abundance, Diversity	+	Crop yield, Soil health
303	Massaccesi L ; Rondoni G ; Tosti G ; Conti E ; Guiducci M ; Agnelli A	Soil functions are affected by transition from conventional to organic mulch-based cropping system	2020	Journal	Article	APPLIED SOIL ECOLOGY	10.1016/j.apsoil.2020.103639	Yes	Cropped fields	Comparison	<1 year	Italy	Worms	All invertabrates, All microbes, Segmented worm	All species	Tullgren funnel, Pitfall traps, DNA analysis	Increasing soil carbon stock	Cover crop	Different level of intervention and alternative intervention	Abundance, Diversity	+	Crop yield, Soil health
303	Massaccesi L ; Rondoni G ; Tosti G ; Conti E ; Guiducci M ; Agnelli A	Soil functions are affected by transition from conventional to organic mulch-based cropping system	2020	Journal	Article	APPLIED SOIL ECOLOGY	10.1016/j.apsoil.2020.103639	Yes	Cropped fields	Comparison	<1 year	Italy	Arthropod	All invertabrates, All microbes, Segmented worm	All species	Tullgren funnel, Pitfall traps, DNA analysis	Increasing soil carbon stock	Reduced tillage	Different level of intervention and alternative intervention	Abundance, Diversity	+	Crop yield, Soil health
303	Massaccesi L ; Rondoni G ; Tosti G ; Conti E ; Guiducci M ; Agnelli A	Soil functions are affected by transition from conventional to organic mulch-based cropping system	2020	Journal	Article	APPLIED SOIL ECOLOGY	10.1016/j.apsoil.2020.103639	Yes	Cropped fields	Comparison	<1 year	Italy	Gastropod	All invertabrates, All microbes, Segmented worm	All species	Tullgren funnel, Pitfall traps, DNA analysis	Increasing soil carbon stock	Reduced tillage	Different level of intervention and alternative intervention	Abundance, Diversity	+	Crop yield, Soil health
303	Massaccesi L ; Rondoni G ; Tosti G ; Conti E ; Guiducci M ; Agnelli A	Soil functions are affected by transition from conventional to organic mulch-based cropping system	2020	Journal	Article	APPLIED SOIL ECOLOGY	10.1016/j.apsoil.2020.103639	Yes	Cropped fields	Comparison	<1 year	Italy	Microorganisms	All invertabrates, All microbes, Segmented worm	All species	Tullgren funnel, Pitfall traps, DNA analysis	Increasing soil carbon stock	Reduced tillage	Different level of intervention and alternative intervention	Abundance, Diversity	+	Crop yield, Soil health
303	Massaccesi L ; Rondoni G ; Tosti G ; Conti E ; Guiducci M ; Agnelli A	Soil functions are affected by transition from conventional to organic mulch-based cropping system	2020	Journal	Article	APPLIED SOIL ECOLOGY	10.1016/j.apsoil.2020.103639	Yes	Cropped fields	Comparison	<1 year	Italy	Worms	All invertabrates, All microbes, Segmented worm	All species	Tullgren funnel, Pitfall traps, DNA analysis	Increasing soil carbon stock	Reduced tillage	Different level of intervention and alternative intervention	Abundance, Diversity	+	Crop yield, Soil health
304	Mast B ; Hönninger S G; Claupein W	Evaluation of carabid beetle diversity in different bioenergy cropping systems	2012	Journal	Article	Sustainable Agriculture Research	10.22004/ag.econ.231366	Yes	Cropped fields	CI	<1 year	Germany	Arthropod	Beetle	Carabid	Pitfall traps	Increase tree cover	Agroforestry	No intervention and alternative intervention	Abundance	+	NA
304	Mast B ; Hönninger S G; Claupein W	Evaluation of carabid beetle diversity in different bioenergy cropping systems	2012	Journal	Article	Sustainable Agriculture Research	10.22004/ag.econ.231366	Yes	Cropped fields	CI	<1 year	Germany	Arthropod	Beetle	Carabid	Pitfall traps	Bioenergy production	Biomass production	No intervention and alternative intervention	Abundance	+	NA
305	Maurer C ; Rüdy M ; Chervet A ; Sturny WG ; Flisch R ; Oehl F	Diversity of arbuscular mycorrhizal fungi in field crops using no-till and conventional tillage practices	2014	Journal	Article	AGRARFORSCHUNG SCHWEIZ	10.5555/20143356337	No	Cropped fields	Comparison	Not Known	Switzerland	Microorganisms	Fungi	All species	Not specified	Increasing soil carbon stock	Cover crop	No intervention and alternative intervention	Abundance, Diversity		Soil health
305	Maurer C ; Rüdy M ; Chervet A ; Sturny WG ; Flisch R ; Oehl F	Diversity of arbuscular mycorrhizal fungi in field crops using no-till and conventional tillage practices	2014	Journal	Article	AGRARFORSCHUNG SCHWEIZ	10.5555/20143356337	No	Cropped fields	Comparison	Not Known	Switzerland	Microorganisms	Fungi	All species	Not specified	Increasing soil carbon stock	Reduced tillage	No intervention and alternative intervention	Abundance, Diversity		Soil health
306	Mazur-Paczka A ; Butt KR ; Garczynska M ; Kostecka J ; Paczka G	Effects of Selected Annual and Perennial Energy Crops on Lumbricidae Community Assemblages	2023	Journal	Article	JOURNAL OF ECOLOGICAL ENGINEERING	10.12911/22998993/171787	No	Mixed cropped and grassland	CI	<1 year	Poland	Worms	Segmented worm	Lumbricidae	Soil sample and hand count, Chemical solution addition to soil	Bioenergy production	Biomass production	No intervention and different level of intervention	Abundance		NA
307	Mazur-Paczka A ; Paczka G ; Garczynska M ; Jaromin M ; Hajduk E ; Kostecka J ; Butt KR	Effects of Energy Crop Monocultures and Sewage Sludge Fertiliser on Soils and Earthworm Community Attributes	2023	Journal	Article	AGRICULTURE-BASEL	10.3390/agriculture13020323	Yes	Cropped fields	CI	<1 year	Poland	Worms	Segmented worm	Lumbricidae	Soil sample and hand count, Chemical solution addition to soil	Bioenergy production	Biomass production	No intervention and alternative intervention	Abundance	+	NA
308	Mazur-Paczka A ; Paczka G ; Garczynska M ; Jaromin M ; Hajduk E ; Kostecka J ; Butt KR	Effects of Energy Crop Monocultures and Sewage Sludge Fertiliser on Soils and Earthworm Community Attributes	2023	Journal	Article	AGRICULTURE-BASEL	10.3390/agriculture13020323	Yes	Cropped fields	CI	<1 year	Poland	Worms	Segmented worm	Lumbricidae	Soil sample and hand count, Chemical solution addition to soil	Reduced fertiliser input	Organic fertiliser application	No intervention and alternative intervention	Abundance	+	NA
309	McAdam J H; Hoppé G M; Toal L ; Whiteside T	The use of wide-spaced trees to enhance faunal diversity in managed grasslands	1999	Report	Conference paper	Grasslands and woody plants in Europe. Proceedings of the International occasional symposium of the European Grassland Federation, Thessaloniki, Greece, 27-29 May, 1999.	10.5555/19990611809	No	Grassland	Unclear	Not Known	UK	Birds	All birds, All invertabrates, Flowering plant	All species	Not specified	Increase tree cover	Silvopasture	No intervention	Abundance, Diversity		NA
309	McAdam J H; Hoppé G M; Toal L ; Whiteside T	The use of wide-spaced trees to enhance faunal diversity in managed grasslands	1999	Report	Conference paper	Grasslands and woody plants in Europe. Proceedings of the International occasional symposium of the European Grassland Federation, Thessaloniki, Greece, 27-29 May, 1999.	10.5555/19990611809	No	Grassland	Unclear	Not Known	UK	Arthropod	All birds, All invertabrates, Flowering plant	All species	Not specified	Increase tree cover	Silvopasture	No intervention	Abundance, Diversity		NA
309	McAdam J H; Hoppé G M; Toal L ; Whiteside T	The use of wide-spaced trees to enhance faunal diversity in managed grasslands	1999	Report	Conference paper	Grasslands and woody plants in Europe. Proceedings of the International occasional symposium of the European Grassland Federation, Thessaloniki, Greece, 27-29 May, 1999.	10.5555/19990611809	No	Grassland	Unclear	Not Known	UK	Gastropod	All birds, All invertabrates, Flowering plant	All species	Not specified	Increase tree cover	Silvopasture	No intervention	Abundance, Diversity		NA
309	McAdam J H; Hoppé G M; Toal L ; Whiteside T	The use of wide-spaced trees to enhance faunal diversity in managed grasslands	1999	Report	Conference paper	Grasslands and woody plants in Europe. Proceedings of the International occasional symposium of the European Grassland Federation, Thessaloniki, Greece, 27-29 May, 1999.	10.5555/19990611809	No	Grassland	Unclear	Not Known	UK	Worms	All birds, All invertabrates, Flowering plant	All species	Not specified	Increase tree cover	Silvopasture	No intervention	Abundance, Diversity		NA
309	McAdam J H; Hoppé G M; Toal L ; Whiteside T	The use of wide-spaced trees to enhance faunal diversity in managed grasslands	1999	Report	Conference paper	Grasslands and woody plants in Europe. Proceedings of the International occasional symposium of the European Grassland Federation, Thessaloniki, Greece, 27-29 May, 1999.	10.5555/19990611809	No	Grassland	Unclear	Not Known	UK	Plants	All birds, All invertabrates, Flowering plant	All species	Not specified	Increase tree cover	Silvopasture	No intervention	Abundance, Diversity		NA
310	Mcadam JH ; Sibbald AR ; Teklehaimanot Z ; Eason WR	Developing silvopastoral systems and their effects on diversity of fauna	2007	Journal	Article	AGROFORESTRY SYSTEMS	10.1007/s10457-007-9047-8	No	Grassland	Unclear	Not Known	UK	Birds	All invertabrates, All birds	All species	Not specified	Increase tree cover	Silvopasture	No intervention	Abundance, Diversity		NA
310	Mcadam JH ; Sibbald AR ; Teklehaimanot Z ; Eason WR	Developing silvopastoral systems and their effects on diversity of fauna	2007	Journal	Article	AGROFORESTRY SYSTEMS	10.1007/s10457-007-9047-8	No	Grassland	Unclear	Not Known	UK	Arthropod	All invertabrates, All birds	All species	Not specified	Increase tree cover	Silvopasture	No intervention	Abundance, Diversity		NA
311	McCallum HM ; Wilson JD ; Beaumont D ; Sheldon R ; O'Brien MG ; Park KJ	A role for liming as a conservation intervention? Earthworm abundance is associated with higher soil pH and foraging activity of a threatened shorebird in upland grasslands	2016	Journal	Article	AGRICULTURE ECOSYSTEMS & ENVIRONMENT	10.1016/j.agee.2016.03.005	Yes	Grassland	Comparison	<1 year	UK	Birds	Farmland birds, Segmented worm	Northern Lapwing, Earthworms	Soil sample and hand count, Bird radio tag	Increasing soil carbon stock	Lime application	No intervention and different level of intervention	Abundance, Diversity	+	Soil health
311	McCallum HM ; Wilson JD ; Beaumont D ; Sheldon R ; O'Brien MG ; Park KJ	A role for liming as a conservation intervention? Earthworm abundance is associated with higher soil pH and foraging activity of a threatened shorebird in upland grasslands	2016	Journal	Article	AGRICULTURE ECOSYSTEMS & ENVIRONMENT	10.1016/j.agee.2016.03.005	Yes	Grassland	Comparison	<1 year	UK	Worms	Farmland birds, Segmented worm	Northern Lapwing, Earthworms	Soil sample and hand count, Bird radio tag	Increasing soil carbon stock	Lime application	No intervention and different level of intervention	Abundance, Diversity	+	Soil health
312	MCCARTY GW ; MEISINGER JJ ; JENNISKENS FMM	RELATIONSHIPS BETWEEN TOTAL-N, BIOMASS-N AND ACTIVE-N IN SOIL UNDER DIFFERENT TILLAGE AND N FERTILIZER TREATMENTS	1995	Journal	Article	SOIL BIOLOGY & BIOCHEMISTRY	10.1016/0038-0717(95)00060-R	Yes	Cropped fields	Comparison	<1 year	USA	Microorganisms	All microbes	All species	Fumigation	Increasing soil carbon stock	Reduced tillage	No intervention	Abundance	+/-	Soil health
313	McKenzie-Gopsill A ; Nyiraneza J ; Fillmore S	Effects of cultural practices on weed community and seedbank dynamics in a potato rotation	2024	Journal	Article	Field Crops Research	10.1016/j.fcr.2024.109357	Yes	Horticulture	CI	<1 year	Canada	Plants	Flowering plant	All species	Vegetation cover percentage	Increasing soil carbon stock	Cover crop	No intervention	Abundance, Diversity	~	Farm productivity, Weed control
314	McKeown AW ; Cerkauskas RF ; Potter JW ; Van Driel L	Long-term evaluation of cover crop and strip-tillage on tomato yield, foliar diseases and nematode populations	1998	Journal	Article	CANADIAN JOURNAL OF PLANT SCIENCE	10.4141/P97-090	Yes	Horticulture	CI	5 - 6 years	Canada	Worms	Nematode	All species	Baermann funnel	Increasing soil carbon stock	Cover crop	No intervention,diferent level of intervention and alternative intervention	Abundance	-	Crop yield, Pest regulation, Disease regulation
314	McKeown AW ; Cerkauskas RF ; Potter JW ; Van Driel L	Long-term evaluation of cover crop and strip-tillage on tomato yield, foliar diseases and nematode populations	1998	Journal	Article	CANADIAN JOURNAL OF PLANT SCIENCE	10.4141/P97-090	Yes	Horticulture	CI	5 - 6 years	Canada	Worms	Nematode	All species	Baermann funnel	Increasing soil carbon stock	Reduced tillage	No intervention,diferent level of intervention and alternative intervention	Abundance	~	Crop yield, Pest regulation, Disease regulation
315	McNeill CA ; Liburd OE ; Chase CA	Effect of Cover Crops on Aphids, Whiteflies, and Their Associated Natural Enemies in Organic Squash	2012	Journal	Article	JOURNAL OF SUSTAINABLE AGRICULTURE	10.1080/10440046.2011.611586	Yes	Horticulture	CI	1 - 2 years	USA	Arthropod	Aphid, Other invertabrate	All species	Leaf disk count, Sticky traps, Pan trap, Pitfall traps	Increasing soil carbon stock	Cover crop	No intervention and different level of intervention	Abundance, Diversity	+	Pest regulation
316	Meingalvis I ; Ausmane M ; Ruza A	Effects of soil tillage minimization on weediness of crops	2012	Journal	Article	RESEARCH FOR FUTURE OF LATVIA AGRICULTURE: FOOD, FEED, FIBER AND ENERGY	https://www.cabidigitallibrary.org/doi/full/10.5555/20123122614	No	Cropped fields	Unclear	1 - 2 years	Latvia	Plants	Flowering plant	All species	Not specified	Increasing soil carbon stock	Reduced tillage	No intervention	Abundance, Diversity		Weed control
317	Melngalvis I ; Ausmane M ; Ruža A ; Kristapsons K	Effects of soil tillage and crop sequence on weediness of field beans (Faba vulgaris Moech.) sowings	2016	Report	Conference paper	Raksti Zin?tniski praktisk?s konferences, "L?dzvarota Lauksaimniec?ba", Jelgava, Latvia, 25-26 Febru?r? 2016	https://www.cabidigitallibrary.org/doi/full/10.5555/20163246937	No	Cropped fields	Unclear	4 - 5 years	Latvia	Plants	Flowering plant	All species	Not specified	Increasing soil carbon stock	Reduced tillage	No intervention	Abundance		Weed control
318	Metzke M ; Potthoff M ; Quintern M ; Hess J ; Joergensen RG	Effect of reduced tillage systems on earthworm communities in a 6-year organic rotation	2007	Journal	Article	EUROPEAN JOURNAL OF SOIL BIOLOGY	10.1016/j.ejsobi.2007.08.056	Yes	Cropped fields	CI	<1 year	Germany	Worms	Segmented worm	Earthworms	Fumigation	Increasing soil carbon stock	Reduced tillage	No intervention and different level of intervention	Abundance, Diversity	~	NA
319	Miglécz T ; Valkó O ; Török P ; Deák B ; Kelemen A ; Donkó A ; Drexler D ; Tóthmérész B	Establishment of three cover crop mixtures in vineyards	2015	Journal	Article	SCIENTIA HORTICULTURAE	10.1016/j.scienta.2015.09.017	Yes	Viticulture	Comparison	1 - 2 years	Hungary	Plants	Flowering plant	All species	Vegetation cover percentage	Increasing soil carbon stock	Cover crop	No intervention and different level of intervention	Abundance	-	Weed control
320	Miheli R ; Suhadolc M	Effects of conservation soil management in organic agriculture on soil quality	2019	Report	Conference paper	Novi izzivi v agronomiji 2019, Laško, Slovenija, 31. januar in 1.februar 2019. Zbornik simpozija	https://www.cabidigitallibrary.org/doi/full/10.5555/20193168261	No	Cropped fields	Comparison	<1 year	Slovenia	Microorganisms	All microbes	All species	Not specified	Increasing soil carbon stock	Reduced tillage	No intervention	Abundance		Soil health
321	Mihelic R ; Pintaric S ; Eler K ; Suhadolc M	Effects of transitioning from conventional to organic farming on soil organic carbon and microbial community: a comparison of long-term non-inversion minimum tillage and conventional tillage	2024	Journal	Article	BIOLOGY AND FERTILITY OF SOILS	10.1007/s00374-024-01796-y	Yes	Cropped fields	Comparison	8 -9 years	Slovenia	Microorganisms	All microbes, Flowering plant	All species	DNA analysis, Fumigation, Biomass weighing	Increasing soil carbon stock	Reduced tillage	No intervention	Abundance	+	Soil health
321	Mihelic R ; Pintaric S ; Eler K ; Suhadolc M	Effects of transitioning from conventional to organic farming on soil organic carbon and microbial community: a comparison of long-term non-inversion minimum tillage and conventional tillage	2024	Journal	Article	BIOLOGY AND FERTILITY OF SOILS	10.1007/s00374-024-01796-y	Yes	Cropped fields	Comparison	8 -9 years	Slovenia	Plants	All microbes, Flowering plant	All species	DNA analysis, Fumigation, Biomass weighing	Increasing soil carbon stock	Reduced tillage	No intervention	Abundance	+	Soil health
322	Mikanová O ; Javurek M ; Simon T ; Friedlová M ; Vach M	The effect of tillage systems on some microbial characteristics	2009	Journal	Article	SOIL & TILLAGE RESEARCH	10.1016/j.still.2009.05.010	Yes	Cropped fields	Comparison	4 - 5 years	Czech Republic	Microorganisms	All microbes	All species	Fumigation, Soil core, serial dilution, visual count	Increasing soil carbon stock	Reduced tillage	No intervention and different level of intervention	Abundance	+	Soil health
323	Modic Špela ; Žigon Primož ; Praprotnik Eva ; Voncina Andrej ; Razinger Jaka ; Kaplas Andrej ; Kehrli Patrik	Can cover crops promote beneficials in vineyards?	2022	Report	Conference paper	Zbornik predavanj in referatov 15. Slovenskega Posvetovanja o Varstvu Rastlin z mednarodno udeležbo, Portorož, Slovenia, 1.-2. marec 2022	https://dvrs.si/wp-content/uploads/41Modic-et-al.-vrstno-pestri-posevki...-P1.pdf	Yes	Viticulture	Comparison	1 - 2 years	Hungary	Arthropod	All invertabrates	All species	Pitfall traps, Sticky traps, Water trap, Pheromone trap	Increasing soil carbon stock	Cover crop	No intervention	Abundance, Diversity	+	Pest regulation
324	Mombrikotb SB ; Van Agtmaal M ; Johnstone E ; Crawley MJ ; Gweon HS ; Griffiths RI ; Bell T	The interactions and hierarchical effects of long-term agricultural stressors on soil bacterial communities	2022	Journal	Article	ENVIRONMENTAL MICROBIOLOGY REPORTS	10.1111/1758-2229.13106	Yes	Grassland	Comparison	20+ years	UK	Microorganisms	Bacteria	All species	Not specified	Increasing soil carbon stock	Lime application	No intervention,diferent level of intervention and alternative intervention	Abundance, Diversity	+	Soil health
324	Mombrikotb SB ; Van Agtmaal M ; Johnstone E ; Crawley MJ ; Gweon HS ; Griffiths RI ; Bell T	The interactions and hierarchical effects of long-term agricultural stressors on soil bacterial communities	2022	Journal	Article	ENVIRONMENTAL MICROBIOLOGY REPORTS	10.1111/1758-2229.13106	Yes	Grassland	Comparison	20+ years	UK	Microorganisms	Bacteria	All species	Not specified	Reduced fertiliser input	Low input farming	No intervention,diferent level of intervention and alternative intervention	Abundance, Diversity	~	Soil health
325	Moonen AC ; Marshall EJP	The influence of sown margin strips, management and boundary structure on herbaceous field margin vegetation in two neighbouring farms in southern England	2001	Journal	Article	AGRICULTURE ECOSYSTEMS & ENVIRONMENT	10.1016/S0167-8809(00)00283-8	Yes	Mixed cropped and grassland	Comparison	<1 year	UK	Plants	Flowering plant	All species	Vegetation cover percentage	Enhancing hedgerows	Hedgerow management	Different level of intervention	Abundance, Diversity	+	Weed control
326	MORRIS MG	RESPONSES OF AUCHENORHYNCHA (HOMOPTERA) TO FERTILIZER AND LIMING TREATMENTS AT PARK GRASS, ROTHAMSTED	1992	Journal	Article	AGRICULTURE ECOSYSTEMS & ENVIRONMENT	10.1016/0167-8809(92)90115-R	No	Grassland	Comparison	4 - 5 years	UK	Arthropod	Other invertabrate	Leaf hopper	Not specified	Increasing soil carbon stock	Lime application	No intervention,diferent level of intervention and alternative intervention	Abundance, Diversity		NA
326	MORRIS MG	RESPONSES OF AUCHENORHYNCHA (HOMOPTERA) TO FERTILIZER AND LIMING TREATMENTS AT PARK GRASS, ROTHAMSTED	1992	Journal	Article	AGRICULTURE ECOSYSTEMS & ENVIRONMENT	10.1016/0167-8809(92)90115-R	No	Grassland	Comparison	4 - 5 years	UK	Arthropod	Other invertabrate	Leaf hopper	Not specified	Reduced fertiliser input	Low input farming	No intervention,diferent level of intervention and alternative intervention	Abundance, Diversity		NA
327	Möth Stefan ; Winter Silvia ; Entling Martin ; Walzer Andreas	Mite diversity in organic and conventional vineyards	2020	Report	Conference paper	IOBC/WPRS Bulletin	10.5555/20219988513	No	Viticulture	Comparison	Not Known	Austria	Arthropod	Mites	All species	Not specified	Increasing soil carbon stock	Cover crop	No intervention	Abundance, Diversity		Pest regulation
328	Möth S ; Khalil S ; Rizzoli R ; Steiner M ; Forneck A ; Bacher S ; Griesser M ; Querner P ; Winter S	Inter-Row Management and Clay Content Influence Acari and Collembola Abundances in Vineyards	2023	Journal	Article	HORTICULTURAE	10.3390/horticulturae9121249	Yes	Viticulture	Comparison	2 - 3 years	Austria	Arthropod	All microbes, All invertabrates	All species	Berlese funnel, Microbial respiration measurement	Increasing soil carbon stock	Cover crop	No intervention and different level of intervention	Abundance, Diversity	+	Pest regulation
328	Möth S ; Khalil S ; Rizzoli R ; Steiner M ; Forneck A ; Bacher S ; Griesser M ; Querner P ; Winter S	Inter-Row Management and Clay Content Influence Acari and Collembola Abundances in Vineyards	2023	Journal	Article	HORTICULTURAE	10.3390/horticulturae9121249	Yes	Viticulture	Comparison	2 - 3 years	Austria	Microorganisms	All microbes, All invertabrates	All species	Berlese funnel, Microbial respiration measurement	Increasing soil carbon stock	Cover crop	No intervention and different level of intervention	Abundance, Diversity	+	Pest regulation
329	Moyse R I; Shellswell C	A comparison between the impacts of ploughing and minimum tillage on arable plant assemblages at Ranscombe Farm Reserve, Kent, UK	2016	Journal	Article	Conservation Evidence	https://www.conservationevidence.com/individual-study/5566	Yes	Cropped fields	Comparison	1 - 2 years	UK	Plants	Flowering plant	All species	Vegetation cover percentage	Increasing soil carbon stock	Reduced tillage	No intervention	Abundance, Diversity	+	Weed control
330	Mozafar A ; Anken T ; Ruh R ; Frossard E	Tillage intensity, mycorrhizal and nonmycorrhizal fungi, and nutrient concentrations in maize, wheat, and canola	2000	Journal	Article	AGRONOMY JOURNAL	10.2134/agronj2000.9261117x	Yes	Cropped fields	CI	2 - 3 years	Switzerland	Microorganisms	Fungi	All species	Harvesting plant cultivating fungi already present	Increasing soil carbon stock	Reduced tillage	No intervention and different level of intervention	Abundance, Diversity	+	NA
332	Mueller AL ; Dauber J	Hoverflies (Diptera: Syrphidae) benefit from a cultivation of the bioenergy crop Silphium perfoliatum< L. (Asteraceae) depending on larval feeding type, landscape composition and crop management	2016	Journal	Article	AGRICULTURAL AND FOREST ENTOMOLOGY	10.1111/afe.12175	Yes	Cropped fields	Comparison	<1 year	Germany	Arthropod	Hoverfly	All species	Pan trap	Bioenergy production	Biomass production	No intervention and different level of intervention	Abundance, Diversity	+	Pollination
333	Mühlbachová G ; Ržek P	The effects of conventional, reduced and no-tillage practices on some biological and physical properties of soils	2002	Report	Conference paper	Novi izzivi v poljedelstvu 2002. Zbornik simpozija, Ljubljana, Slovenia 5-6 decembra 2002	https://www.cabidigitallibrary.org/doi/full/10.5555/20093309918	Yes	Cropped fields	Comparison	2 - 3 years	Czech Republic	Microorganisms	All microbes	All species	Fumigation	Increasing soil carbon stock	Reduced tillage	No intervention and different level of intervention	Abundance	+	Soil health
334	Mühlbachová G ; Kusá H ; Ruzek P	Soil characteristics and crop yields under different tillage techniques	2015	Journal	Article	PLANT SOIL AND ENVIRONMENT	10.17221/567/2015-PSE	Yes	Cropped fields	Comparison	7 - 8 years	Czech Republic	Microorganisms	All microbes	All species	Fumigation	Increasing soil carbon stock	Reduced tillage	No intervention and different level of intervention	Abundance	+	Soil health, Crop yield
335	Mullen MD ; Melhorn CG ; Tyler DD ; Duck BN	Biological and biochemical soil properties in no-till corn with different cover crops	1998	Journal	Article	JOURNAL OF SOIL AND WATER CONSERVATION	https://www.jswconline.org/content/53/3/219.short	No	Cropped fields	CI	Not Known	USA	Microorganisms	Bacteria	All species	Not specified	Increasing soil carbon stock	Cover crop	No intervention and different level of intervention	Abundance, Diversity		Soil health
336	Murray PJ ; Cook R ; Currie AF ; Dawson LA ; Gange AC ; Grayston SJ ; Treonis AM	Interactions between fertilizer addition, plants and the soil environment: Implications for soil faunal structure and diversity	2006	Journal	Article	APPLIED SOIL ECOLOGY	10.1016/j.apsoil.2005.11.004	Yes	Grassland	BACI	2 - 3 years	UK	Microorganisms	Fungi, Bacteria, Segmented worm, Nematode, All invertabrates	All species	Tullgren funnel, Fumigation, Microbial respiration measurement, PLFA extraction, Harvesting plant cultivating fungi already present, Vegetation cover percentage	Increasing soil carbon stock	Lime application	No intervention	Abundance, Diversity	+/-	Soil health
336	Murray PJ ; Cook R ; Currie AF ; Dawson LA ; Gange AC ; Grayston SJ ; Treonis AM	Interactions between fertilizer addition, plants and the soil environment: Implications for soil faunal structure and diversity	2006	Journal	Article	APPLIED SOIL ECOLOGY	10.1016/j.apsoil.2005.11.004	Yes	Grassland	BACI	2 - 3 years	UK	Worms	Fungi, Bacteria, Segmented worm, Nematode, All invertabrates	All species	Tullgren funnel, Fumigation, Microbial respiration measurement, PLFA extraction, Harvesting plant cultivating fungi already present, Vegetation cover percentage	Increasing soil carbon stock	Lime application	No intervention	Abundance, Diversity	+	Soil health
336	Murray PJ ; Cook R ; Currie AF ; Dawson LA ; Gange AC ; Grayston SJ ; Treonis AM	Interactions between fertilizer addition, plants and the soil environment: Implications for soil faunal structure and diversity	2006	Journal	Article	APPLIED SOIL ECOLOGY	10.1016/j.apsoil.2005.11.004	Yes	Grassland	BACI	2 - 3 years	UK	Arthropod	Fungi, Bacteria, Segmented worm, Nematode, All invertabrates	All species	Tullgren funnel, Fumigation, Microbial respiration measurement, PLFA extraction, Harvesting plant cultivating fungi already present, Vegetation cover percentage	Increasing soil carbon stock	Lime application	No intervention	Abundance, Diversity	~	Soil health
336	Murray PJ ; Cook R ; Currie AF ; Dawson LA ; Gange AC ; Grayston SJ ; Treonis AM	Interactions between fertilizer addition, plants and the soil environment: Implications for soil faunal structure and diversity	2006	Journal	Article	APPLIED SOIL ECOLOGY	10.1016/j.apsoil.2005.11.004	Yes	Grassland	BACI	2 - 3 years	UK	Plants	Fungi, Bacteria, Segmented worm, Nematode, All invertabrates	All species	Tullgren funnel, Fumigation, Microbial respiration measurement, PLFA extraction, Harvesting plant cultivating fungi already present, Vegetation cover percentage	Increasing soil carbon stock	Lime application	No intervention	Abundance, Diversity	+	Soil health
337	Muršec M ; Chaussod R	Impact of organic fertilising on soil microbial biomass in acid soil	2012	Report	Conference paper	47th Croatian and 7th International Symposium on Agriculture, Opatija, Croatia, 13-17 February 2012. Proceedings	https://citeseerx.ist.psu.edu/document?repid=rep1&type=pdf&doi=86db30507dd5a382d5bfed07379b93db6f373c72	Yes	Horticulture	CI	1 - 2 years	Slovenia	Microorganisms	All microbes	All species	Fumigation	Increasing soil carbon stock	Lime application	No intervention and alternative intervention	Abundance, Diversity	+	Soil health
337	Muršec M ; Chaussod R	Impact of organic fertilising on soil microbial biomass in acid soil	2012	Report	Conference paper	47th Croatian and 7th International Symposium on Agriculture, Opatija, Croatia, 13-17 February 2012. Proceedings	https://citeseerx.ist.psu.edu/document?repid=rep1&type=pdf&doi=86db30507dd5a382d5bfed07379b93db6f373c72	Yes	Horticulture	CI	1 - 2 years	Slovenia	Microorganisms	All microbes	All species	Fumigation	Increasing soil carbon stock	Organic fertiliser application	No intervention and alternative intervention	Abundance, Diversity	~	Soil health
338	Murugan R ; Koch HJ ; Joergensen RG	Long-term influence of different tillage intensities on soil microbial biomass, residues and community structure at different depths	2014	Journal	Article	BIOLOGY AND FERTILITY OF SOILS	10.1007/s00374-013-0871-x	No	Horticulture	Comparison	10 - 15 years	Germany	Microorganisms	Fungi	AMF	Not specified	Increasing soil carbon stock	Reduced tillage	No intervention and different level of intervention	Abundance, Diversity		Soil health
339	Muruganandam S ; Israel DW ; Robarge WP	Nitrogen Transformations and Microbial Communities in Soil Aggregates from Three Tillage Systems	2010	Journal	Article	SOIL SCIENCE SOCIETY OF AMERICA JOURNAL	10.2136/sssaj2009.0006	Yes	Cropped fields	CI - R	20+ years	USA	Microorganisms	All microbes	All species	PLFA extraction	Increasing soil carbon stock	Reduced tillage	No intervention and different level of intervention	Abundance, Diversity	+	Nutrient cycling, Soil health
340	Muster C ; Gaudig G ; Krebs M ; Joosten H	Sphagnum farming: the promised land for peat bog species?	2015	Journal	Article	BIODIVERSITY AND CONSERVATION	10.1007/s10531-015-0922-8	No	Cropped fields	Comparison	2 - 3 years	Germany	Arthropod	Spider	All species	Not specified	Peat soil restoration	Paludiculture	No intervention	Abundance, Diversity		NA
341	Muster C ; Krebs M ; Joosten H	Seven years of spider community succession in a Sphagnum farm	2020	Journal	Article	JOURNAL OF ARACHNOLOGY	10.1636/0161-8202-48.2.119	Yes	Cropped fields	Comparison	7 - 8 years	Germany	Arthropod	Spider	All species	Pitfall traps	Peat soil restoration	Paludiculture	No intervention	Abundance, Diversity	+	NA
342	Neave P ; Fox CA	Response of soil invertebrates to reduced tillage systems established on a clay loam soil	1998	Journal	Article	APPLIED SOIL ECOLOGY	10.1016/S0929-1393(98)00100-0	Yes	Cropped fields	CI	2 - 3 years	Canada	Arthropod	All invertabrates	All species	Lab analysis	Increasing soil carbon stock	Reduced tillage	No intervention and different level of intervention	Abundance, Diversity	+	NA
342	Naeem M ; Compton SC ; Shah H	Arthropod Communities in Different Agroforesty Landscapes	2010	Journal	Article	PAKISTAN JOURNAL OF ZOOLOGY	https://citeseerx.ist.psu.edu/document?repid=rep1&type=pdf&doi=fd14be61e24ac69665f980bf14f6e524acc0d73d	Yes	Cropped fields	Comparison	<1 year	UK	Arthropod	All invertabrates	All species	Similated nest box	Increase tree cover	Agroforestry	No intervention and different level of intervention	Abundance, Diversity	+	NA
343	Niewiadomska A ; Majchrzak L ; Borowiak K ; Wolna-Maruwka A ; Waraczewska Z ; Budka A ; Gaj R	The Influence of Tillage and Cover Cropping on Soil Microbial Parameters and Spring Wheat Physiology	2020	Journal	Article	AGRONOMY-BASEL	10.3390/agronomy10020200	Yes	Cropped fields	CI	1 - 2 years	Poland	Microorganisms	All microbes	All species	Soil core, serial dilution, visual count	Increasing soil carbon stock	Cover crop	No intervention,diferent level of intervention and alternative intervention	Abundance, Diversity	+	Crop yield, Soil health
343	Niewiadomska A ; Majchrzak L ; Borowiak K ; Wolna-Maruwka A ; Waraczewska Z ; Budka A ; Gaj R	The Influence of Tillage and Cover Cropping on Soil Microbial Parameters and Spring Wheat Physiology	2020	Journal	Article	AGRONOMY-BASEL	10.3390/agronomy10020200	Yes	Cropped fields	CI	1 - 2 years	Poland	Microorganisms	All microbes	All species	Soil core, serial dilution, visual count	Increasing soil carbon stock	Reduced tillage	No intervention,diferent level of intervention and alternative intervention	Abundance, Diversity	+	Crop yield, Soil health
344	Niewiadomska A ; Plaza A ; Wolna-Maruwka A ; Budka A ; Gluchowska K ; Rudzinski R ; Kaczmarek T	Consortia of Plant Growth-Promoting Rhizobacteria and Selected Catch Crops for Increasing Microbial Activity in Soil under Spring Barley Grown as an Organic Farming System	2023	Journal	Article	APPLIED SCIENCES-BASEL	10.3390/app13085120	Yes	Cropped fields	BACI	1 - 2 years	Poland	Microorganisms	All microbes	All species	Soil core, serial dilution, visual count	Increasing soil carbon stock	Reduced tillage	No intervention and different level of intervention	Abundance, Diversity	+	Soil health
345	Nivelle E ; Verzeaux J ; Habbib H ; Kuzyakov Y ; Decocq G ; Roger D ; Lacoux J ; Duclercq J ; Spicher F ; Nava-Saucedo JE ; Catterou M ; Dubois F ; Tetu T	Functional response of soil microbial communities to tillage, cover crops and nitrogen fertilization	2016	Journal	Article	APPLIED SOIL ECOLOGY	10.1016/j.apsoil.2016.08.004	Yes	Cropped fields	CI	4 - 5 years	France	Microorganisms	All microbes	All species	Lab analysis	Increasing soil carbon stock	Cover crop	No intervention,diferent level of intervention and alternative intervention	Abundance, Diversity	+	Soil health
345	Nivelle E ; Verzeaux J ; Habbib H ; Kuzyakov Y ; Decocq G ; Roger D ; Lacoux J ; Duclercq J ; Spicher F ; Nava-Saucedo JE ; Catterou M ; Dubois F ; Tetu T	Functional response of soil microbial communities to tillage, cover crops and nitrogen fertilization	2016	Journal	Article	APPLIED SOIL ECOLOGY	10.1016/j.apsoil.2016.08.004	Yes	Cropped fields	CI	4 - 5 years	France	Microorganisms	All microbes	All species	Lab analysis	Reduced fertiliser input	Low input farming	No intervention,diferent level of intervention and alternative intervention	Abundance, Diversity	+	Soil health
345	Nivelle E ; Verzeaux J ; Habbib H ; Kuzyakov Y ; Decocq G ; Roger D ; Lacoux J ; Duclercq J ; Spicher F ; Nava-Saucedo JE ; Catterou M ; Dubois F ; Tetu T	Functional response of soil microbial communities to tillage, cover crops and nitrogen fertilization	2016	Journal	Article	APPLIED SOIL ECOLOGY	10.1016/j.apsoil.2016.08.004	Yes	Cropped fields	CI	4 - 5 years	France	Microorganisms	All microbes	All species	Lab analysis	Increasing soil carbon stock	Reduced tillage	No intervention,diferent level of intervention and alternative intervention	Abundance, Diversity	+	Soil health
346	Nuaima RH ; Heuer H ; Westphal A	Effects of Cover Cropping on Microbial Communities Associated with Heterodera schachtii and Nematode Virulence	2019	Journal	Article	SOIL SYSTEMS	10.3390/soilsystems3040067	Yes	Cropped fields	Comparison	2 - 3 years	Germany	Worms	Nematode, All microbes	All species	Centrifugal-flotation technique, DNA analysis	Increasing soil carbon stock	Cover crop	No intervention	Abundance, Diversity	-	Pest regulation
346	Nuaima RH ; Heuer H ; Westphal A	Effects of Cover Cropping on Microbial Communities Associated with Heterodera schachtii and Nematode Virulence	2019	Journal	Article	SOIL SYSTEMS	10.3390/soilsystems3040067	Yes	Cropped fields	Comparison	2 - 3 years	Germany	Microorganisms	Nematode, All microbes	All species	Centrifugal-flotation technique, DNA analysis	Increasing soil carbon stock	Cover crop	No intervention	Abundance, Diversity	-	Pest regulation
347	NUUTINEN V	EARTHWORM COMMUNITY RESPONSE TO TILLAGE AND RESIDUE MANAGEMENT ON DIFFERENT SOIL TYPES IN SOUTHERN FINLAND	1992	Journal	Article	SOIL & TILLAGE RESEARCH	10.1016/0167-1987(92)90102-H	No	Cropped fields	Unclear	8 -9 years	Finalnd	Worms	Segmented worm	All species	Not specified	Increasing soil carbon stock	Crop residue incorporation	No intervention,diferent level of intervention and alternative intervention	Abundance, Diversity		NA
347	NUUTINEN V	EARTHWORM COMMUNITY RESPONSE TO TILLAGE AND RESIDUE MANAGEMENT ON DIFFERENT SOIL TYPES IN SOUTHERN FINLAND	1992	Journal	Article	SOIL & TILLAGE RESEARCH	10.1016/0167-1987(92)90102-H	No	Cropped fields	Unclear	8 -9 years	Finalnd	Worms	Segmented worm	All species	Not specified	Increasing soil carbon stock	Reduced tillage	No intervention,diferent level of intervention and alternative intervention	Abundance, Diversity		NA
348	O'Donovan JT ; McAndrew DW	Effect of tillage on weed populations in continuous barley	2000	Journal	Article	WEED TECHNOLOGY	10.1614/0890-037X(2000)014[0726:EOTOWP]2.0.CO;2	Yes	Cropped fields	Comparison	<1 year	Canada	Plants	Flowering plant	All species	Visual assessment of plant number in a subplot	Increasing soil carbon stock	Reduced tillage	No intervention and different level of intervention	Abundance, Diversity	-	Weed control
349	Ober HK ; Jones GM ; Gottlieb IGW ; Johnson SA ; Smith L ; Brosi BJ ; Fletcher RJ	Bat community response to intensification of biomass production for bioenergy across the southeastern United States	2020	Journal	Article	ECOLOGICAL APPLICATIONS	10.1002/eap.2155	Yes	Cropped fields	Comparison	2 - 3 years	USA	Mammals	Bat	All species	Acoustic monitoring	Bioenergy production	Biomass production	No intervention	Abundance, Diversity	+	NA
350	Oehl F ; Koch B	Diversity of arbuscular mycorrhizal fungi in no-till and conventionally tilled vineyards	2018	Journal	Article	JOURNAL OF APPLIED BOTANY AND FOOD QUALITY	10.5073/JABFQ.2018.091.008	Yes	Viticulture	Comparison	<1 year	Germany	Microorganisms	All microbes	All species	Lab analysis	Increasing soil carbon stock	Reduced tillage	No intervention	Abundance, Diversity	+	Soil health
351	Olaniyi OG ; Rhodes EM ; Chase CA ; Liburd OE	The Effect of Summer Cover Crops and Strawberry Cultivars on the Twospotted Spider Mite, Tetranychus urticae (Acari:Tetranychidae) and the Predatory Mite, Neoseiulus californicus (Acari: Phytoseidae) in Organic Strawberry Production Systems in Florida	2021	Journal	Article	JOURNAL OF ECONOMIC ENTOMOLOGY	10.1093/jee/toab131	Yes	Horticulture	CI	2 - 3 years	USA	Arthropod	Mites	Twospotted spider mite, Tetranychus urticae	Harvesting host plant for analysis of population	Increasing soil carbon stock	Cover crop	No intervention and different level of intervention	Abundance	~	Pest regulation
352	O'Toole A ; Moni C ; Weldon S ; Schols A ; Carnol M ; Bosman B ; Rasse DP	Miscanthus Biochar had Limited Effects on Soil Physical Properties, Microbial Biomass, and Grain Yield in a Four-Year Field Experiment in Norway	2018	Journal	Article	AGRICULTURE-BASEL	10.3390/agriculture8110171	Yes	Cropped fields	CI	3 - 4 years	Norway	Microorganisms	All microbes	All species	Fumigation	Increasing soil carbon stock	Biochar addition	No intervention and different level of intervention	Abundance	~	Crop yield, Soil health
353	Oosterveld EB ; Klop E ; van der Zee E	Key habitat factors of breeding birds in agricultural hedgerow landscapes in East-Fryslan, The Netherlands, in European perspective - ecological evaluation and relation to agri-environmental schemes	2022	Journal	Article	ARDEA	10.5253/arde.2022.a9	Yes	Mixed cropped and grassland	Comparison	<1 year	Holland	Birds	All microbes	All species	Transect count	Increasing soil carbon stock	Reduced tillage	Different level of intervention	Abundance, Diversity	+	NA
354	Pardon P ; Reheul D ; Mertens J ; Reubens B ; Frenne P de; Smedt P de; Proesmans W ; Vooren L van; Verheyen K	Gradients in abundance and diversity of ground dwelling arthropods as a function of distance to tree rows in temperate arable agroforestry systems	2019	Journal	Article	AGRICULTURE ECOSYSTEMS & ENVIRONMENT	10.1016/j.agee.2018.10.017	Yes	Cropped fields	CI	<1 year	Belgium	Arthropod	All invertabrates	All species	Pitfall traps	Increase tree cover	Agroforestry	No intervention and different level of intervention	Abundance, Diversity	+	Pest regulation
355	Pardon P ; Mertens J ; Reubens B ; Reheul D ; Coussement T ; Elsen A ; Nelissen V ; Verheyen K	Juglans regia (walnut) in temperate arable agroforestry systems: effects on soil characteristics, arthropod diversity and crop yield	2020	Journal	Article	RENEWABLE AGRICULTURE AND FOOD SYSTEMS	10.1017/S1742170519000176	Yes	Cropped fields	CI	<1 year	Belgium	Arthropod	Beetle, Centipede/Millipede, Other invertabrate	All species	Pitfall traps	Increase tree cover	Agroforestry	No intervention and different level of intervention	Abundance, Diversity	+	Crop yield, Pest regulation
356	Parham JA ; Deng SP ; Raun WR ; Johnson GV	Long-term cattle manure application in soil - I. Effect on soil phosphorus levels, microbial biomass C, and dehydrogenase and phosphatase activities	2002	Journal	Article	BIOLOGY AND FERTILITY OF SOILS	10.1007/s00374-002-0476-2	Yes	Cropped fields	Comparison	<1 year	USA	Microorganisms	All microbes	All species	Fumigation	Increasing soil carbon stock	Lime application	No intervention and alternative intervention	Abundance	+	Soil health
356	Parham JA ; Deng SP ; Da HN ; Sun HY ; Raun WR	Long-term cattle manure application in soil. II. Effect on soil microbial populations and community structure	2003	Journal	Article	BIOLOGY AND FERTILITY OF SOILS	10.1007/s00374-003-0657-7	Yes	Cropped fields	Comparison	<1 year	USA	Microorganisms	All microbes	All species	DNA analysis	Increasing soil carbon stock	Lime application	No intervention and alternative intervention	Abundance	+	Soil health
356	Parham JA ; Deng SP ; Raun WR ; Johnson GV	Long-term cattle manure application in soil - I. Effect on soil phosphorus levels, microbial biomass C, and dehydrogenase and phosphatase activities	2002	Journal	Article	BIOLOGY AND FERTILITY OF SOILS	10.1007/s00374-002-0476-2	Yes	Cropped fields	Comparison	<1 year	USA	Microorganisms	All microbes	All species	Fumigation	Increasing soil carbon stock	Organic fertiliser application	No intervention and alternative intervention	Abundance	+	Soil health
356	Parham JA ; Deng SP ; Da HN ; Sun HY ; Raun WR	Long-term cattle manure application in soil. II. Effect on soil microbial populations and community structure	2003	Journal	Article	BIOLOGY AND FERTILITY OF SOILS	10.1007/s00374-003-0657-7	Yes	Cropped fields	Comparison	<1 year	USA	Microorganisms	All microbes	All species	DNA analysis	Increasing soil carbon stock	Organic fertiliser application	No intervention and alternative intervention	Abundance	+	Soil health
357	PARK J ; NEWMAN SM ; COUSINS S	THE EFFECTS OF POPLAR (P-TRICHOCARPA X DELTOIDES) ON SOIL BIOLOGICAL PROPERTIES IN A SILVOARABLE SYSTEM	1994	Journal	Article	AGROFORESTRY SYSTEMS	10.1007/BF00705671	No	Cropped fields	CI	Not Known	UK	Arthropod	All invertabrates	All species	Not specified	Increase tree cover	Silvoarable	No intervention	Abundance, Diversity		Soil health
358	Parmelee R W; Alston D G	Nematode trophic structure in conventional and no-tillage agroecosystems	1986	Journal	Article	Journal of Nematology	https://www.ncbi.nlm.nih.gov/pmc/articles/PMC2618545/pdf/403.pdf	Yes	Cropped fields	CI	1 - 2 years	USA	Worms	Nematode	All species	Centrifugal-flotation technique	Increasing soil carbon stock	Reduced tillage	No intervention	Abundance, Diversity	-	NA
359	Parveaud CE ; Gomez C ; Bussi C ; Capowiez Y	Effect of White Clover (Trifolium repens 'Huia') Cover Crop on Agronomic Properties and Soil Biology in an Organic Peach Orchard	2012	Journal	Article	XXVIII INTERNATIONAL HORTICULTURAL CONGRESS ON SCIENCE AND HORTICULTURE FOR PEOPLE (IHC2010): INTERNATIONAL SYMPOSIUM ON ORGANIC HORTICULTURE: PRODUCTIVITY AND SUSTAINABILITY	10.17660/ActaHortic.2012.933.48	Yes	Horticulture	CI	5 - 6 years	France	Worms	Segmented worm	Earthworms	Soil sample and hand count	Increasing soil carbon stock	Cover crop	No intervention and different level of intervention	Abundance, Diversity	~	Soil health
360	Pastuszewska T ; Franke K ; Nowakowski M ; Gry? G ; Szymczak-Nowak J	Influence of white mustard cultivars on concentration of potato cyst nematode population (Globodera rostochiensis)	2010	Report	Conference paper	Progress in Plant Protection	10.5555/20113156886	No	Cropped fields	Unclear	2 - 3 years	Poland	Worms	Nematode	Potato cyst nematode	Not specified	Increasing soil carbon stock	Cover crop	No intervention	Abundance		Pest regulation
361	Paterson E ; Neilson R ; Midwood AJ ; Osborne SM ; Sim A ; Thornton B ; Millard P	Altered food web structure and C-flux pathways associated with mineralisation of organic amendments to agricultural soil	2011	Journal	Article	APPLIED SOIL ECOLOGY	10.1016/j.apsoil.2011.04.006	Yes	Cropped fields	CI - R	<1 year	UK	Microorganisms	Nematode	All species	Sieving, Microbial respiration measurement	Reduced fertiliser input	Organic fertiliser application	No intervention	Abundance, Diversity	+	Nutrient cycling
361	Paterson E ; Neilson R ; Midwood AJ ; Osborne SM ; Sim A ; Thornton B ; Millard P	Altered food web structure and C-flux pathways associated with mineralisation of organic amendments to agricultural soil	2011	Journal	Article	APPLIED SOIL ECOLOGY	10.1016/j.apsoil.2011.04.006	Yes	Cropped fields	CI - R	<1 year	UK	Worms	Nematode	All species	Sieving, Microbial respiration measurement	Reduced fertiliser input	Organic fertiliser application	No intervention	Abundance, Diversity	+	Nutrient cycling
362	Patkowska E ; Konopi?ski M	The role of oats, common vetch and tansy phacelia as cover plants in the formation of microorganisms communities in the soil under the cultivation of root chicory (cichorium intybus var. sativum bisch.) and salsify [tragopogon porrifolius var. sativus (gaterau) Br.]	2013	Journal	Article	Acta Scientiarum Polonorum, Hortorum Cultus	https://www.researchgate.net/publication/286757334_The_role_of_oats_common_vetch_and_tansy_phacelia_as_cover_plants_in_the_formation_of_microorganisms_communities_in_the_soil_under_the_cultivation_of_root_chicory_cichorium_intybus_var_sativum_bisch_an	Yes	Cropped fields	CI	<1 year	Poland	Microorganisms	All microbes	All species	Soil core, serial dilution, visual count	Increasing soil carbon stock	Cover crop	No intervention and different level of intervention	Abundance, Diversity	-	Soil health
363	Patkowska E ; B?azewicz-Wo?niak M	The microorganisms communities in the soil under the cultivation of carrot (Daucus carota L.)	2014	Journal	Article	Acta Scientiarum Polonorum, Hortorum Cultus	https://www.researchgate.net/publication/288556301_The_microorganisms_communities_in_the_soil_under_the_cultivation_of_carrot_Daucus_carota_L	Yes	Horticulture	CI	<1 year	Poland	Microorganisms	All microbes	All species	Soil core, serial dilution, visual count	Increasing soil carbon stock	Cover crop	No intervention and different level of intervention	Abundance, Diversity	-	Soil health
364	Patkowska E ; Konopi?ski M	Antagonistic activity of selected bacteria and fungi inhabiting the soil environment of salsify (Tragopogon porrifolius var. sativus (Gaterau) Br.) cultivated after cover crops	2014	Journal	Article	Acta Scientiarum Polonorum, Hortorum Cultus	https://www.researchgate.net/publication/279114148_Antagonistic_activity_of_selected_bacteria_and_fungi_inhabiting_the_soil_environment_of_salsify_Tragopogon_porrifolius_var_sativus_Gaterau_Br_cultivated_after_cover_crops	Yes	Cropped fields	CI	<1 year	Poland	Microorganisms	All microbes	All species	Soil core, serial dilution, visual count	Increasing soil carbon stock	Cover crop	No intervention and different level of intervention	Abundance, Diversity	-	Soil health
365	Pearson AJ ; Bloomer DJ ; Grant M	Impact of tillage system on sweet corn yield and some soil properties	2000	Journal	Article	AGRONOMY NEW ZEALAND, PROCEEDINGS	10.5555/20023011333	Yes	Cropped fields	Comparison	<1 year	New Zealand	Worms	Segmented worm	All species	Soil sample and hand count	Increasing soil carbon stock	Reduced tillage	No intervention	Abundance	+	Soil health, Crop yield
366	Pedersen HL	Alleyway groundcover management impacts on soil, pests and yield components in blackcurrants (Ribes nigrum L)	1997	Journal	Article	BIOLOGICAL AGRICULTURE & HORTICULTURE	10.1080/01448765.1997.9754804	No	Horticulture	Unclear	2 - 3 years	Denmark	Worms	Segmented worm	All species	Not specified	Increasing soil carbon stock	Cover crop	No intervention	Abundance		Soil health, Crop yield, Pest regulation, Disease regulation
367	Peigné J ; Cannavaciuolo M ; Gautronneau Y ; Aveline A ; Giteau JL ; Cluzeau D	Earthworm populations under different tillage systems in organic farming	2009	Journal	Article	SOIL & TILLAGE RESEARCH	10.1016/j.still.2009.02.011	Yes	Cropped fields	Comparison	3 - 4 years	France	Worms	Segmented worm	All species	Chemical solution addition to soil	Increasing soil carbon stock	Reduced tillage	No intervention and different level of intervention	Abundance, Diversity	+	Soil health
368	Pelosi C ; Pey B ; Caro G ; Cluzeau D ; Peigné J ; Bertrand M ; Hedde M	Dynamics of earthworm taxonomic and functional diversity in ploughed and no-tilled cropping systems	2016	Journal	Article	SOIL & TILLAGE RESEARCH	10.1016/j.still.2015.07.016	Yes	Cropped fields	CI	15 - 20 years	France	Worms	Segmented worm	All species	Soil sample and hand count, Chemical solution addition to soil	Increasing soil carbon stock	Reduced tillage	No intervention	Abundance, Diversity	+	Soil health
369	PENG RK ; INCOLL LD ; SUTTON SL ; WRIGHT C ; CHADWICK A	DIVERSITY OF AIRBORNE ARTHROPODS IN A SILVOARABLE AGROFORESTRY SYSTEM	1993	Journal	Article	JOURNAL OF APPLIED ECOLOGY	10.2307/2404194	No	Cropped fields	CI	Not Known	UK	Arthropod	All invertabrates	All species	Water trap, Pan trap	Increase tree cover	Silvoarable	No intervention	Abundance, Diversity		Pest regulation
370	Peng RK ; Sutton SL	The Activity and Diversity of Ground Arthropods in an Agroforestry System	1996	Report	Conference paper	PROCEEDINGS OF THE FORTY NINTH NEW ZEALAND PLANT PROTECTION CONFERENCE	10.30843/nzpp.1996.49.11439	Yes	Cropped fields	CI	<1 year	UK	Arthropod	All invertabrates	All species	Pitfall traps	Increase tree cover	Silvoarable	No intervention	Abundance, Diversity	+	Pest regulation
371	Percze A ; Kleinheincz C ; Farkas A	Effect of the year on the weed condition of winter wheat in different soil tillage treatments	2005	Report	Conference paper	Cereal Research Communications	https://link.springer.com/content/pdf/10.1556/CRC.33.2005.1.17.pdf	Yes	Cropped fields	CI	2 - 3 years	Hungary	Plants	Flowering plant	All species	Vegetation cover percentage	Increasing soil carbon stock	Reduced tillage	No intervention and different level of intervention	Abundance, Diversity	+	Weed control
372	Perego A ; Rocca A ; Cattivelli V ; Tabaglio V ; Fiorini A ; Barbieri S ; Schillaci C ; Chiodini ME ; Brenna S ; Acutis M	Agro-environmental aspects of conservation agriculture compared to conventional systems: A 3-year experience on 20 farms in the Po valley (Northern Italy)	2019	Journal	Article	AGRICULTURAL SYSTEMS	10.1016/j.agsy.2018.10.008	Yes	Cropped fields	CI	2 - 3 years	Italy	Worms	All microbes, All invertabrates, Segmented worm	All species	Tullgren funnel, Fumigation, Soil sample and hand count	Increasing soil carbon stock	Reduced tillage	No intervention	Abundance, Diversity	+	Soil health, Crop yield, Farm income, Nutrient cycling
372	Perego A ; Rocca A ; Cattivelli V ; Tabaglio V ; Fiorini A ; Barbieri S ; Schillaci C ; Chiodini ME ; Brenna S ; Acutis M	Agro-environmental aspects of conservation agriculture compared to conventional systems: A 3-year experience on 20 farms in the Po valley (Northern Italy)	2019	Journal	Article	AGRICULTURAL SYSTEMS	10.1016/j.agsy.2018.10.008	Yes	Cropped fields	CI	2 - 3 years	Italy	Arthropod	All microbes, All invertabrates, Segmented worm	All species	Tullgren funnel, Fumigation, Soil sample and hand count	Increasing soil carbon stock	Reduced tillage	No intervention	Abundance, Diversity	+	Soil health, Crop yield, Farm income, Nutrient cycling
372	Perego A ; Rocca A ; Cattivelli V ; Tabaglio V ; Fiorini A ; Barbieri S ; Schillaci C ; Chiodini ME ; Brenna S ; Acutis M	Agro-environmental aspects of conservation agriculture compared to conventional systems: A 3-year experience on 20 farms in the Po valley (Northern Italy)	2019	Journal	Article	AGRICULTURAL SYSTEMS	10.1016/j.agsy.2018.10.008	Yes	Cropped fields	CI	2 - 3 years	Italy	Microorganisms	All microbes, All invertabrates, Segmented worm	All species	Tullgren funnel, Fumigation, Soil sample and hand count	Increasing soil carbon stock	Reduced tillage	No intervention	Abundance, Diversity	+	Soil health, Crop yield, Farm income, Nutrient cycling
373	Peterková V ; I?ko I ; Bušo R ; Hašana R	Occurrence of epigeic groups, with emphasis on the families of beetles (Coleoptera) in various types of soil management	2021	Journal	Article	Acta Fytotechnica et Zootechnica	https://afz.fapz.uniag.sk/legacy/journal/index.php/on_line/article/download/808/808-5062-1-PB.pdf	Yes	Cropped fields	Comparison	2 - 3 years	Slovakia	Arthropod	All invertabrates	All species	Pitfall traps	Increasing soil carbon stock	Reduced tillage	No intervention and different level of intervention	Abundance, Diversity	+	NA
374	Petrovan SO ; Dixie J ; Yapp E ; Wheeler PM	Bioenergy crops and farmland biodiversity: benefits and limitations are scale-dependant for a declining mammal, the brown hare	2017	Journal	Article	EUROPEAN JOURNAL OF WILDLIFE RESEARCH	10.1007/s10344-017-1106-5	Yes	Mixed cropped and grassland	CI	2 - 3 years	UK	Mammals	Hare	Brown hare	Radio tagging	Bioenergy production	Biomass production	No intervention	Abundance	+	NA
375	Pingel M ; Reineke A ; Leyer I	A 30-years vineyard trial: Plant communities, soil microbial communities and litter decomposition respond more to soil treatment than to N fertilization	2019	Journal	Article	AGRICULTURE ECOSYSTEMS & ENVIRONMENT	10.1016/j.agee.2018.11.005	Yes	Viticulture	Comparison	1 - 2 years	Germany	Plants	All microbes, Flowering plant	All species	Vegetation cover percentage, DNA analysis	Increasing soil carbon stock	Cover crop	No intervention	Abundance, Diversity	-	Soil health, Nutrient cycling
375	Pingel M ; Reineke A ; Leyer I	A 30-years vineyard trial: Plant communities, soil microbial communities and litter decomposition respond more to soil treatment than to N fertilization	2019	Journal	Article	AGRICULTURE ECOSYSTEMS & ENVIRONMENT	10.1016/j.agee.2018.11.005	Yes	Viticulture	Comparison	1 - 2 years	Germany	Microorganisms	All microbes, Flowering plant	All species	Vegetation cover percentage, DNA analysis	Increasing soil carbon stock	Cover crop	No intervention	Abundance, Diversity	+	Soil health, Nutrient cycling
376	Platen R ; Konrad J ; Glemnitz M	Novel energy crops: An opportunity to enhance the biodiversity of arthropod assemblages in biomass feedstock cultures?	2017	Journal	Article	International Journal of Biodiversity Science, Ecosystem Services and Management	10.1080/21513732.2017.1289244	Yes	Cropped fields	CI	<1 year	Germany	Arthropod	All invertabrates	All species	Pitfall traps	Bioenergy production	Biomass production	Different level of intervention	Abundance	+	NA
377	Plaza A ; Niewiadomska A ; Górski R ; Rosa R	A combination of bacterial products and cover crops as an innovative method of weed control in organic spring barley	2023	Journal	Article	JOURNAL OF PLANT PROTECTION RESEARCH	10.24425/jppr.2023.144510	No	Cropped fields	CI	<1 year	Poland	Plants	Flowering plant	All species	Not specified	Increasing soil carbon stock	Cover crop	No intervention and different level of intervention	Abundance, Diversity		Weed control
378	Podedworny G ; Tartanus M ; Malusà E	Effect of different practices enhancing biodiversity on pest and beneficial organism populations in organic strawberry and raspberry production	2024	Report	Conference paper	Ecofruit. Proceedings of the 21st International Conference on Organic Fruit-Growing, Filderstadt, Germany, 19-21 February 2024	978-80-89408-37-5	No	Horticulture	Comparison	<1 year	Germany	Arthropod	All invertabrates	All species	Not specified	Increasing soil carbon stock	Cover crop	No intervention	Abundance, Diversity		Pest regulation, Pollination
379	Popescu D ; Comsa M ; Hoble A ; Bunea CI ; Gaman T ; Tamas AS ; Guernion M ; Kratschmer S ; Zaller JG ; Winter S	BIODIVERSITY AND ECOSYSTEM SERVICE IN TRANSYLVANIA - NEW APPROACH TO A SUSTAINABLE VINEYARDS	2019	Journal	Article	JOURNAL OF ENVIRONMENTAL PROTECTION AND ECOLOGY	https://www.researchgate.net/profile/Daniela-Popescu/publication/339383962_Biodiversity_and_ecosystem_service_in_Transylvania_-_New_approach_to_sustainable_vineyards/links/5e4e85c392851c7f7f48d71e/Biodiversity-and-ecosystem-service-in-Transylvania-New-approach-to-sustainable-vineyards.pdf	Yes	Viticulture	Comparison	<1 year	Romania	Arthropod	Bee, Segmented worm, Flowering plant	All species	Soil sample and hand count, Transect count, Visual assessment of plant number in a subplot	Increasing soil carbon stock	Cover crop	No intervention	Abundance, Diversity	+	NA
379	Popescu D ; Comsa M ; Hoble A ; Bunea CI ; Gaman T ; Tamas AS ; Guernion M ; Kratschmer S ; Zaller JG ; Winter S	BIODIVERSITY AND ECOSYSTEM SERVICE IN TRANSYLVANIA - NEW APPROACH TO A SUSTAINABLE VINEYARDS	2019	Journal	Article	JOURNAL OF ENVIRONMENTAL PROTECTION AND ECOLOGY	https://www.researchgate.net/profile/Daniela-Popescu/publication/339383962_Biodiversity_and_ecosystem_service_in_Transylvania_-_New_approach_to_sustainable_vineyards/links/5e4e85c392851c7f7f48d71e/Biodiversity-and-ecosystem-service-in-Transylvania-New-approach-to-sustainable-vineyards.pdf	Yes	Viticulture	Comparison	<1 year	Romania	Worms	Bee, Segmented worm, Flowering plant	All species	Soil sample and hand count, Transect count, Visual assessment of plant number in a subplot	Increasing soil carbon stock	Cover crop	No intervention	Abundance, Diversity	+	NA
379	Popescu D ; Comsa M ; Hoble A ; Bunea CI ; Gaman T ; Tamas AS ; Guernion M ; Kratschmer S ; Zaller JG ; Winter S	BIODIVERSITY AND ECOSYSTEM SERVICE IN TRANSYLVANIA - NEW APPROACH TO A SUSTAINABLE VINEYARDS	2019	Journal	Article	JOURNAL OF ENVIRONMENTAL PROTECTION AND ECOLOGY	https://www.researchgate.net/profile/Daniela-Popescu/publication/339383962_Biodiversity_and_ecosystem_service_in_Transylvania_-_New_approach_to_sustainable_vineyards/links/5e4e85c392851c7f7f48d71e/Biodiversity-and-ecosystem-service-in-Transylvania-New-approach-to-sustainable-vineyards.pdf	Yes	Viticulture	Comparison	<1 year	Romania	Plants	Bee, Segmented worm, Flowering plant	All species	Soil sample and hand count, Transect count, Visual assessment of plant number in a subplot	Increasing soil carbon stock	Cover crop	No intervention	Abundance, Diversity	+	NA
380	Poudel S ; Bansal S ; Podder S ; Paneru B ; Karki S ; Fike J ; Kumar S	Conversion of open pasture to hardwood silvopasture enhanced soil health of an ultisol	2022	Journal	Article	AGROFORESTRY SYSTEMS	10.1007/s10457-022-00783-2	Yes	Grassland	CI	<1 year	USA	Microorganisms	All microbes	All species	Fumigation, PLFA extraction	Increase tree cover	Silvopasture	No intervention and different level of intervention	Abundance, Diversity	+/-	Soil health
381	Pringle H E. K; Leather S R; Sage R B	Foraging opportunities for farmland birds in and around Miscanthus and short rotation coppice biomass crops	2015	Journal	Article	Aspects of Applied Biology	10.5555/20163063900	Yes	Cropped fields	Comparison	<1 year	UK	Arthropod	All invertabrates, Farmland birds	All species	Sweep nets, Faceal examination of predator	Bioenergy production	Biomass production	Different level of intervention	Abundance, Diversity	+	NA
382	Puerta VL ; Pereira EP ; Huang P ; Wittwer R ; Six J	Soil microhabitats mediate microbial response in organic reduced tillage cropping	2019	Journal	Article	APPLIED SOIL ECOLOGY	10.1016/j.apsoil.2019.01.009	Yes	Cropped fields	Comparison	3 - 4 years	Switzerland	Microorganisms	All microbes	All species	DNA analysis	Increasing soil carbon stock	Cover crop	Different level of intervention and alternative intervention	Abundance, Diversity	+/-	Soil health
382	Puerta VL ; Pereira EP ; Huang P ; Wittwer R ; Six J	Soil microhabitats mediate microbial response in organic reduced tillage cropping	2019	Journal	Article	APPLIED SOIL ECOLOGY	10.1016/j.apsoil.2019.01.009	Yes	Cropped fields	Comparison	3 - 4 years	Switzerland	Microorganisms	All microbes	All species	DNA analysis	Increasing soil carbon stock	Reduced tillage	Different level of intervention and alternative intervention	Abundance, Diversity	+/-	Soil health
383	Puerta VL ; Six J ; Wittwer R ; van der Heijden M ; Pereira EIP	Comparable bacterial-mediated nitrogen supply and losses under organic reduced tillage and conventional intensive tillage	2019	Journal	Article	EUROPEAN JOURNAL OF SOIL BIOLOGY	10.1016/j.ejsobi.2019.103121	Yes	Cropped fields	Comparison	3 - 4 years	Switzerland	Microorganisms	All microbes	All species	DNA analysis	Increasing soil carbon stock	Reduced tillage	Different level of intervention and alternative intervention	Abundance, Diversity	+	Soil health
384	Pustkowiak S ; Banaszak-Cibicka W ; Mielczarek LE ; Tryjanowski P ; Skórka P	The association of windmills with conservation of pollinating insects and wild plants in homogeneous farmland of western Poland	2018	Journal	Article	ENVIRONMENTAL SCIENCE AND POLLUTION RESEARCH	10.1007/s11356-017-0864-7	Yes	Mixed cropped and grassland	CI	<1 year	Poland	Arthropod	All invertabrates	All species	Sweep nets	Renewable energy production	Wind turbine	No intervention	Abundance, Diversity	+	Pollination
385	Radzikowski P ; Matyka M ; Berbec AK	Biodiversity of Weeds and Arthropods in Five Different Perennial Industrial Crops in Eastern Poland	2020	Journal	Article	AGRICULTURE-BASEL	10.3390/agriculture10120636	Yes	Cropped fields	CI	2 - 3 years	Poland	Arthropod	All invertabrates, Flowering plant	All species	Visual assessment of plant number in a subplot, Pitfall traps, Water trap	Bioenergy production	Biomass production	No intervention and different level of intervention	Abundance, Diversity	~	Weed control, Pest regulation
385	Radzikowski P ; Matyka M ; Berbec AK	Biodiversity of Weeds and Arthropods in Five Different Perennial Industrial Crops in Eastern Poland	2020	Journal	Article	AGRICULTURE-BASEL	10.3390/agriculture10120636	Yes	Cropped fields	CI	2 - 3 years	Poland	Plants	All invertabrates, Flowering plant	All species	Visual assessment of plant number in a subplot, Pitfall traps, Water trap	Bioenergy production	Biomass production	No intervention and different level of intervention	Abundance, Diversity	-	Weed control, Pest regulation
386	Ragasová L ; Kopta T ; Winkler J ; Sefrová H ; Sochor J ; Pokluda R	The impact of vineyard inter-row vegetation on plant and insect diversity	2021	Journal	Article	EUROPEAN JOURNAL OF HORTICULTURAL SCIENCE	10.17660/eJHS.2021/86.4.3	Yes	Viticulture	Comparison	1 - 2 years	Czech Republic	Arthropod	All invertabrates, Flowering plant	All species	Sweep nets, Visual assessment of plant number in a subplot	Increasing soil carbon stock	Cover crop	No intervention	Abundance, Diversity	+	Weed control, Pest regulation
386	Ragasová L ; Kopta T ; Winkler J ; Sefrová H ; Sochor J ; Pokluda R	The impact of vineyard inter-row vegetation on plant and insect diversity	2021	Journal	Article	EUROPEAN JOURNAL OF HORTICULTURAL SCIENCE	10.17660/eJHS.2021/86.4.3	Yes	Viticulture	Comparison	1 - 2 years	Czech Republic	Plants	All invertabrates, Flowering plant	All species	Sweep nets, Visual assessment of plant number in a subplot	Increasing soil carbon stock	Cover crop	No intervention	Abundance, Diversity	+	Weed control, Pest regulation
387	Rangel-Castro JI ; Prosser JI ; Ostle N ; Scrimgeour CM ; Killham K ; Meharg AA	Flux and turnover of fixed carbon in soil microbial biomass of limed and unlimed plots of an upland grassland ecosystem	2005	Journal	Article	ENVIRONMENTAL MICROBIOLOGY	10.1111/j.1462-2920.2005.00722.x	Yes	Grassland	Comparison	3 - 4 years	UK	Microorganisms	All microbes	All species	Fumigation	Increasing soil carbon stock	Lime application	Different level of intervention	Abundance	+	Nutrient cycling
388	Rangel-Castro JI ; Killham K ; Ostle N ; Nicol GW ; Anderson IC ; Scrimgeour CM ; Ineson P ; Meharg A ; Prosser JI	Stable isotope probing analysis of the influence of liming on root exudate utilization by soil microorganisms	2005	Journal	Article	ENVIRONMENTAL MICROBIOLOGY	10.1111/j.1462-2920.2005.00756.x	Yes	Grassland	Comparison	3 - 4 years	UK	Microorganisms	All microbes	All species	Lab analysis	Increasing soil carbon stock	Low input farming	Different level of intervention	Abundance, Diversity	~	Nutrient cycling
389	Reeleder RD ; Miller JJ ; Coelho BRB ; Roy RC	Impacts of tillage, cover crop, and nitrogen on populations of earthworms, microarthropods, and soil fungi in a cultivated fragile soil	2006	Journal	Article	APPLIED SOIL ECOLOGY	10.1016/j.apsoil.2005.10.006	Yes	Cropped fields	Comparison	4 - 5 years	Canada	Worms	All microbes, Segmented worm, Flowering plant, All invertabrates	All species	Tullgren funnel, Chemical solution addition to soil, Harvesting plant cultivating fungi already present, Soil core, serial dilution, visual count, DNA analysis	Increasing soil carbon stock	Cover crop	Different level of intervention and alternative intervention	Abundance, Diversity	+	Soil health
389	Reeleder RD ; Miller JJ ; Coelho BRB ; Roy RC	Impacts of tillage, cover crop, and nitrogen on populations of earthworms, microarthropods, and soil fungi in a cultivated fragile soil	2006	Journal	Article	APPLIED SOIL ECOLOGY	10.1016/j.apsoil.2005.10.006	Yes	Cropped fields	Comparison	4 - 5 years	Canada	Microorganisms	All microbes, Segmented worm, Flowering plant, All invertabrates	All species	Tullgren funnel, Chemical solution addition to soil, Harvesting plant cultivating fungi already present, Soil core, serial dilution, visual count, DNA analysis	Increasing soil carbon stock	Cover crop	Different level of intervention and alternative intervention	Abundance, Diversity	+	Soil health
389	Reeleder RD ; Miller JJ ; Coelho BRB ; Roy RC	Impacts of tillage, cover crop, and nitrogen on populations of earthworms, microarthropods, and soil fungi in a cultivated fragile soil	2006	Journal	Article	APPLIED SOIL ECOLOGY	10.1016/j.apsoil.2005.10.006	Yes	Cropped fields	Comparison	4 - 5 years	Canada	Plants	All microbes, Segmented worm, Flowering plant, All invertabrates	All species	Tullgren funnel, Chemical solution addition to soil, Harvesting plant cultivating fungi already present, Soil core, serial dilution, visual count, DNA analysis	Increasing soil carbon stock	Cover crop	Different level of intervention and alternative intervention	Abundance, Diversity	-	Soil health
389	Reeleder RD ; Miller JJ ; Coelho BRB ; Roy RC	Impacts of tillage, cover crop, and nitrogen on populations of earthworms, microarthropods, and soil fungi in a cultivated fragile soil	2006	Journal	Article	APPLIED SOIL ECOLOGY	10.1016/j.apsoil.2005.10.006	Yes	Cropped fields	Comparison	4 - 5 years	Canada	Arthropod	All microbes, Segmented worm, Flowering plant, All invertabrates	All species	Tullgren funnel, Chemical solution addition to soil, Harvesting plant cultivating fungi already present, Soil core, serial dilution, visual count, DNA analysis	Increasing soil carbon stock	Cover crop	Different level of intervention and alternative intervention	Abundance, Diversity	+	Soil health
389	Reeleder RD ; Miller JJ ; Coelho BRB ; Roy RC	Impacts of tillage, cover crop, and nitrogen on populations of earthworms, microarthropods, and soil fungi in a cultivated fragile soil	2006	Journal	Article	APPLIED SOIL ECOLOGY	10.1016/j.apsoil.2005.10.006	Yes	Cropped fields	Comparison	4 - 5 years	Canada	Worms	All microbes, Segmented worm, Flowering plant, All invertabrates	All species	Tullgren funnel, Chemical solution addition to soil, Harvesting plant cultivating fungi already present, Soil core, serial dilution, visual count, DNA analysis	Increasing soil carbon stock	Reduced tillage	Different level of intervention and alternative intervention	Abundance, Diversity	+	Soil health
389	Reeleder RD ; Miller JJ ; Coelho BRB ; Roy RC	Impacts of tillage, cover crop, and nitrogen on populations of earthworms, microarthropods, and soil fungi in a cultivated fragile soil	2006	Journal	Article	APPLIED SOIL ECOLOGY	10.1016/j.apsoil.2005.10.006	Yes	Cropped fields	Comparison	4 - 5 years	Canada	Microorganisms	All microbes, Segmented worm, Flowering plant, All invertabrates	All species	Tullgren funnel, Chemical solution addition to soil, Harvesting plant cultivating fungi already present, Soil core, serial dilution, visual count, DNA analysis	Increasing soil carbon stock	Reduced tillage	Different level of intervention and alternative intervention	Abundance, Diversity	-	Soil health
389	Reeleder RD ; Miller JJ ; Coelho BRB ; Roy RC	Impacts of tillage, cover crop, and nitrogen on populations of earthworms, microarthropods, and soil fungi in a cultivated fragile soil	2006	Journal	Article	APPLIED SOIL ECOLOGY	10.1016/j.apsoil.2005.10.006	Yes	Cropped fields	Comparison	4 - 5 years	Canada	Plants	All microbes, Segmented worm, Flowering plant, All invertabrates	All species	Tullgren funnel, Chemical solution addition to soil, Harvesting plant cultivating fungi already present, Soil core, serial dilution, visual count, DNA analysis	Increasing soil carbon stock	Reduced tillage	Different level of intervention and alternative intervention	Abundance, Diversity	+	Soil health
389	Reeleder RD ; Miller JJ ; Coelho BRB ; Roy RC	Impacts of tillage, cover crop, and nitrogen on populations of earthworms, microarthropods, and soil fungi in a cultivated fragile soil	2006	Journal	Article	APPLIED SOIL ECOLOGY	10.1016/j.apsoil.2005.10.006	Yes	Cropped fields	Comparison	4 - 5 years	Canada	Arthropod	All microbes, Segmented worm, Flowering plant, All invertabrates	All species	Tullgren funnel, Chemical solution addition to soil, Harvesting plant cultivating fungi already present, Soil core, serial dilution, visual count, DNA analysis	Increasing soil carbon stock	Reduced tillage	Different level of intervention and alternative intervention	Abundance, Diversity	-	Soil health
390	Reimer M ; Ringselle B ; Bergkvist G ; Westaway S ; Wittwer R ; Baresel J P; Van Der Heijden M G.A; Mangerud K ; Finckh M R; Brandsæter L O	Interactive effects of subsidiary crops and weed pressure in the transition period to non-inversion tillage, a case study of six sites across northern and central Europe	2019	Journal	Article	Agronomy	https://www.proquest.com/docview/2545586045?pq-origsite=gscholar&fromopenview=true&sourcetype=Scholarly%20Journals	Yes	Cropped fields	Comparison	1 - 2 years	UK, Norway, Germany, Sweden, Switzerland	Plants	Flowering plant	All species	Visual assessment of plant number in a subplot	Increasing soil carbon stock	Cover crop	Different level of intervention and alternative intervention	Abundance, Diversity	-	Weed control
390	Reimer M ; Ringselle B ; Bergkvist G ; Westaway S ; Wittwer R ; Baresel J P; Van Der Heijden M G.A; Mangerud K ; Finckh M R; Brandsæter L O	Interactive effects of subsidiary crops and weed pressure in the transition period to non-inversion tillage, a case study of six sites across northern and central Europe	2019	Journal	Article	Agronomy	https://www.proquest.com/docview/2545586045?pq-origsite=gscholar&fromopenview=true&sourcetype=Scholarly%20Journals	Yes	Cropped fields	Comparison	1 - 2 years	UK, Germany, Sweden, Switzerland	Plants	Flowering plant	All species	Visual assessment of plant number in a subplot	Increasing soil carbon stock	Reduced tillage	Different level of intervention and alternative intervention	Abundance, Diversity	+	Weed control
391	Repšien? R ; Kar?auskien? D ; Ambrazaitien? D	The use of liming material with humic additives in acidic soils	2014	Report	Conference paper	Dekoratyvi?j? ir sodo augal? sortimento, technologij? ir aplinkos optimizavimas = Optimization of Ornamental and Garden Plant Assortment, Technologies and Environment	10.5555/20143165572	No	Cropped fields	CI	Not Known	Lithuania	Microorganisms	All microbes	All species	Not specified	Increasing soil carbon stock	Lime application	No intervention	Abundance, Diversity		Soil health
392	Rex D ; Schimmelpfennig S ; Jansen-Willems A ; Moser G ; Kammann C ; Müller C	Microbial community shifts 2.6 years after top dressing of <i>Miscanthus</i> biochar, hydrochar and feedstock on a temperate grassland site	2015	Journal	Article	PLANT AND SOIL	10.1007/s11104-015-2618-y	Yes	Grassland	CI - R	2 - 3 years	Germany	Microorganisms	Bacteria, Fungi	All species	Microbial respiration measurement, Lab analysis	Increasing soil carbon stock	Biochar addition	No intervention and different level of intervention	Abundance	+	Soil health
393	Richard R ; Cahon T ; Llandres AL ; Le Levier L ; Proudhom G ; Casas JM	Alley cropping agroforestry mediates carabid beetle distribution at a micro-habitat scale	2020	Journal	Article	AGROFORESTRY SYSTEMS	10.1007/s10457-019-00390-8	Yes	Grassland	Comparison	<1 year	Germany	Arthropod	Beetle	Nebria brevicollis (F.), Anchomenus dorsalis (Pont.)	Pitfall traps	Increase tree cover	Agroforestry	Different level of intervention	Abundance	+	NA
394	Riedel BL ; Russell KR ; Ford WM ; O'Neill KP ; Godwin HW	Habitat relationships of eastern red-backed salamanders (<i>Plethodon cinereus</i>) in Appalachian agroforestry and grazing systems	2008	Journal	Article	AGRICULTURE ECOSYSTEMS & ENVIRONMENT	10.1016/j.agee.2007.10.001	Yes	Mixed cropped and grassland	Comparison	1 - 2 years	USA	Amphibians	Salamander	Red backed salamander	Wood coverboard	Increase tree cover	Agroforestry	Different level of intervention	Abundance	+	NA
395	Rivest M ; Whalen JK ; Rivest D	Variation of soil microbial and earthworm communities along an agricultural transect with tree windbreak	2020	Journal	Article	AGROFORESTRY SYSTEMS	10.1007/s10457-019-00476-3	No	Cropped fields	Comparison	Not Known	Canada	Worms	Segmented worm, Bacteria, Fungi	All species	DNA analysis	Increase tree cover	Agroforestry	Different level of intervention	Abundance, Diversity		Soil health
395	Rivest M ; Whalen JK ; Rivest D	Variation of soil microbial and earthworm communities along an agricultural transect with tree windbreak	2020	Journal	Article	AGROFORESTRY SYSTEMS	10.1007/s10457-019-00476-3	No	Cropped fields	Comparison	Not Known	Canada	Microorganisms	Segmented worm, Bacteria, Fungi	All species	DNA analysis	Increase tree cover	Agroforestry	Different level of intervention	Abundance, Diversity		Soil health
396	Roarty S ; Hackett RA ; Schmidt O	Earthworm populations in twelve cover crop and weed management combinations	2017	Journal	Article	APPLIED SOIL ECOLOGY	10.1016/j.apsoil.2017.02.001	Yes	Cropped fields	CI	2 - 3 years	Ireland	Worms	Segmented worm	Earthworms	Soil sample and hand count	Increasing soil carbon stock	Cover crop	No intervention and different level of intervention	Abundance, Diversity	+	Soil health
397	ROBERTS BW ; CARTWRIGHT B	COVER CROP, NITROGEN, AND INSECT INTERACTIONS	1991	Journal	Article	COVER CROPS FOR CLEAN WATER	10.5555/19931181307	No	Cropped fields	CI	1 - 2 years	USA	Arthropod	All invertabrates	All species	Not specified	Increasing soil carbon stock	Cover crop	No intervention and different level of intervention	Abundance, Diversity		Pest regulation
398	Rodriguez A ; Roanne S ; Longueval C	Minimum tillage and weed management in SW of France	2013	Report	Conference paper	22e Conférence du COLUMA. Journées Internationales sur la Lutte contre les Mauvaises Herbes, Dijon, France, 10-12 décembre 2013	https://www.cabidigitallibrary.org/doi/pdf/10.5555/20143291310	No	Cropped fields	Unclear	2 - 3 years	France	Plants	Flowering plant	All species	Not specified	Increasing soil carbon stock	Reduced tillage	Different level of intervention	Abundance, Diversity		Weed control
399	Rosner K ; Bodner G ; Hage-Ahmed K ; Steinkellner S	Long-term Soil Tillage and Cover Cropping Affected Arbuscular Mycorrhizal Fungi, Nutrient Concentrations, and Yield in Sunflower	2016	Journal	Article	AGRONOMY JOURNAL	10.2134/agronj2018.03.0177	Yes	Cropped fields	Comparison	2 - 3 years	Austria	Microorganisms	Fungi	AMF	Harvesting plant cultivating fungi already present	Increasing soil carbon stock	Cover crop	Different level of intervention and alternative intervention	Abundance, Diversity	+	Crop yield, Nutrient cycling, Soil health
399	Rosner K ; Bodner G ; Hage-Ahmed K ; Steinkellner S	Long-term Soil Tillage and Cover Cropping Affected Arbuscular Mycorrhizal Fungi, Nutrient Concentrations, and Yield in Sunflower	2016	Journal	Article	AGRONOMY JOURNAL	10.2134/agronj2018.03.0177	Yes	Cropped fields	Comparison	2 - 3 years	Austria	Microorganisms	Fungi	AMF	Harvesting plant cultivating fungi already present	Increasing soil carbon stock	Reduced tillage	Different level of intervention and alternative intervention	Abundance, Diversity	+	Crop yield, Nutrient cycling, Soil health
400	Rosner K ; Hage-Ahmed K ; Bodner G ; Steinkellner S	Soil tillage and herbicide applications in pea: arbuscular mycorrhizal fungi, plant growth and nutrient concentration respond differently	2020	Journal	Article	ARCHIVES OF AGRONOMY AND SOIL SCIENCE	10.1080/03650340.2019.1688788	Yes	Horticulture	Comparison	<1 year	Austria	Microorganisms	Fungi	AMF	Harvesting plant cultivating fungi already present	Increasing soil carbon stock	Reduced tillage	Different level of intervention and alternative intervention	Abundance, Diversity	+	Crop yield, Nutrient cycling, Soil health
401	Rothrock C S; Hargrove W	Influence of legume cover crops and conservation tillage on soil populations of selected fungal genera	1988	Journal	Article	Canadian Journal of Microbiology	10.1139/m88-038	No	Cropped fields	CI	Not Known	Canada	Microorganisms	Fungi	All species	Not specified	Increasing soil carbon stock	Cover crop	Different level of intervention and alternative intervention	Abundance, Diversity		Soil health
401	Rothrock C S; Hargrove W	Influence of legume cover crops and conservation tillage on soil populations of selected fungal genera	1988	Journal	Article	Canadian Journal of Microbiology	10.1139/m88-038	No	Cropped fields	CI	Not Known	Canada	Microorganisms	Fungi	All species	Not specified	Increasing soil carbon stock	Crop residue incorporation	Different level of intervention and alternative intervention	Abundance, Diversity		Soil health
401	Rothrock C S; Hargrove W	Influence of legume cover crops and conservation tillage on soil populations of selected fungal genera	1988	Journal	Article	Canadian Journal of Microbiology	10.1139/m88-038	No	Cropped fields	CI	Not Known	Canada	Microorganisms	Fungi	All species	Not specified	Increasing soil carbon stock	Reduced tillage	Different level of intervention and alternative intervention	Abundance, Diversity		Soil health
402	Rovanšek Anže ; Leskovšek Robert ; Vek Mojca ; Bertoncelj Irena	Effects of different tillage systems on the earthworm population in a test site in Slovenia	2023	Journal	Article	Novi izzivi v agronomiji 2023, Laško, Slovenia, 26. in 27. januar 2023. Program simpozija in povzetki prispevkov, ki niso objavljeni v zborniku	978-961-94613-2-7	No	Cropped fields	Comparison	<1 year	Slovenia	Worms	Segmented worm	Earthworms	Chemical solution addition to soil, Soil sample and hand count	Increasing soil carbon stock	Reduced tillage	Different level of intervention	Abundance, Diversity		Soil health
403	Rowe RL ; Hanley ME ; Goulson D ; Clarke DJ ; Doncaster CP ; Taylor G	Potential benefits of commercial willow Short Rotation Coppice (SRC) for farm-scale plant and invertebrate communities in the agri-environment	2011	Journal	Article	BIOMASS & BIOENERGY	10.1016/j.biombioe.2010.08.046	Yes	Cropped fields	Comparison	<1 year	UK	Arthropod	All invertabrates, Flowering plant	All species	Sticky traps, Vegetation cover percentage	Increase tree cover	Agroforestry	Different level of intervention	Abundance, Diversity	+	Pollination, Pest regulation
403	Rowe RL ; Hanley ME ; Goulson D ; Clarke DJ ; Doncaster CP ; Taylor G	Potential benefits of commercial willow Short Rotation Coppice (SRC) for farm-scale plant and invertebrate communities in the agri-environment	2011	Journal	Article	BIOMASS & BIOENERGY	10.1016/j.biombioe.2010.08.046	Yes	Cropped fields	Comparison	<1 year	UK	Plants	All invertabrates, Flowering plant	All species	Sticky traps, Vegetation cover percentage	Increase tree cover	Agroforestry	Different level of intervention	Abundance, Diversity	+	Pollination, Pest regulation
404	Ruf T ; Emmerling C	Impact of premature harvest of Miscanthus x giganteus for biogas production on organic residues, microbial parameters and earthworm community in soil	2017	Journal	Article	APPLIED SOIL ECOLOGY	10.1016/j.apsoil.2017.02.020	Yes	Cropped fields	Comparison	2 - 3 years	Germany	Worms	Segmented worm, All microbes	All species	Soil sample and hand count, Chemical solution addition to soil, Microbial respiration measurement	Bioenergy production	Biomass production	Different level of intervention	Abundance	-	Soil health
404	Ruf T ; Emmerling C	Impact of premature harvest of Miscanthus x giganteus for biogas production on organic residues, microbial parameters and earthworm community in soil	2017	Journal	Article	APPLIED SOIL ECOLOGY	10.1016/j.apsoil.2017.02.020	Yes	Cropped fields	Comparison	2 - 3 years	Germany	Microorganisms	Segmented worm, All microbes	All species	Soil sample and hand count, Chemical solution addition to soil, Microbial respiration measurement	Bioenergy production	Biomass production	Different level of intervention	Abundance	-	Soil health
405	Ruf T ; Makselon J ; Udelhoven T ; Emmerling C	Soil quality indicator response to land-use change from annual to perennial bioenergy cropping systems in Germany	2018	Journal	Article	GLOBAL CHANGE BIOLOGY BIOENERGY	10.1111/gcbb.12513	Yes	Cropped fields	Comparison	1 - 2 years	Germany	Microorganisms	All microbes	All species	Fumigation	Bioenergy production	Biomass production	Different level of intervention	Abundance	+	Soil health
406	Ruf T ; Emmerling C	Soil organic carbon allocation and dynamics under perennial energy crops and their feedbacks with soil microbial biomass and activity	2020	Journal	Article	SOIL USE AND MANAGEMENT	10.1111/sum.12614	Yes	Cropped fields	Comparison	2 - 3 years	Germany	Microorganisms	All microbes	All species	Fumigation	Bioenergy production	Biomass production	Different level of intervention	Abundance	+	Soil health
407	RUNDLE SD ; WEATHERLEY NS ; ORMEROD SJ	THE EFFECTS OF CATCHMENT LIMING ON THE CHEMISTRY AND BIOLOGY OF UPLAND WELSH STREAMS - TESTING MODEL PREDICTIONS	1996	Journal	Article	FRESHWATER BIOLOGY	10.1111/j.1365-2427.1995.tb00433.x	Yes	Grassland	Comparison	7 - 8 years	UK	Arthropod	All invertabrates	All species	Kick sampling	Increasing soil carbon stock	Lime application	Different level of intervention	Abundance, Diversity	+	Clean water
407	RUNDLE SD ; WEATHERLEY NS ; ORMEROD SJ	THE EFFECTS OF CATCHMENT LIMING ON THE CHEMISTRY AND BIOLOGY OF UPLAND WELSH STREAMS - TESTING MODEL PREDICTIONS	1996	Journal	Article	FRESHWATER BIOLOGY	10.1111/j.1365-2427.1995.tb00433.x	Yes	Grassland	Comparison	7 - 8 years	UK	Reptiles	All invertabrates	All species	Kick sampling	Increasing soil carbon stock	Lime application	Different level of intervention	Abundance, Diversity	+	Clean water
408	Runion G B; Prior S A; Reeves D W; Rogers H H; Reicosky D C; White D C	Microbial responses to wheel-traffic in conventional and no-tillage systems	2002	Report	Conference paper	Making conservation tillage conventional: building a future on 25 years of research. Proceedings of 25th Annual Southern Conservation Tillage Conference for Sustainable Agriculture, Auburn, AL, USA, 24-26 June, 2002	10.1081/CSS-200036485	Yes	Cropped fields	Comparison	2 - 3 years	USA	Microorganisms	All microbes	All species	Fumigation, PLFA extraction	Avoiding compacted soils	Controlled traffic farming	Different level of intervention	Abundance, Diversity	+	Soil health
408	Runion G B; Prior S A; Reeves D W; Rogers H H; Reicosky D C; White D C	Microbial responses to wheel-traffic in conventional and no-tillage systems	2002	Report	Conference paper	Making conservation tillage conventional: building a future on 25 years of research. Proceedings of 25th Annual Southern Conservation Tillage Conference for Sustainable Agriculture, Auburn, AL, USA, 24-26 June, 2002	10.1081/CSS-200036485	Yes	Cropped fields	Comparison	2 - 3 years	USA	Microorganisms	All microbes	All species	Fumigation, PLFA extraction	Increasing soil carbon stock	Reduced tillage	Different level of intervention	Abundance, Diversity	+	Soil health
409	Sachs D ; Schulz U ; Brauner O	Beetles (Carabidae) on wood Energy areas - the importance of supporting structures for Diversity and abundance	2012	Journal	Article	MITTEILUNGEN DER DEUTSCHEN GESELLSCHAFT FUR ALLGEMEINE UND ANGEWANDTE ENTOMOLOGIE, BD 18	10.5555/20123328556	No	Cropped fields	Comparison	Not Known	Germany	Arthropod	Beetle	Carabid	Pitfall traps	Bioenergy production	Agroforestry	No intervention	Abundance, Diversity		NA
410	Sae-Tun O ; Bodner G ; Rosinger C ; Zechmeister-Boltenstern S ; Mentler A ; Keiblinger K	Fungal biomass and microbial necromass facilitate soil carbon sequestration and aggregate stability under different soil tillage intensities	2022	Journal	Article	APPLIED SOIL ECOLOGY	10.1016/j.apsoil.2022.104599	Yes	Cropped fields	CI	8 -9 years	Austria	Microorganisms	All microbes	All species	Lab analysis	Increasing soil carbon stock	Reduced tillage	No intervention and different level of intervention	Abundance	+	Soil health
411	Sage R ; Cunningham M ; Boatman N	Birds in willow short-rotation coppice compared to other arable crops in central England and a review of bird census data from energy crops in the UK	2006	Journal	Article	IBIS	10.1111/j.1474-919X.2006.00522.x	Yes	Mixed cropped and grassland	Comparison	4 - 5 years	UK	Birds	All birds	All species	Point count method, Transect count	Bioenergy production	Agroforestry	No intervention	Abundance, Diversity	+	NA
412	Sage R ; Waltola G ; Cunningham M ; Bishop J	Headlands around SRC plantations have potential to provide new habitats for plants and butterflies on farmland	2008	Report	Conference paper	Aspects of Applied Biology	10.5555/20093012263	No	Mixed cropped and grassland	Comparison	3 - 4 years	UK	Plants	Butterfly, Flowering plant	All species	Not specified	Bioenergy production	Agroforestry	No intervention	Abundance, Diversity		NA
412	Sage R ; Waltola G ; Cunningham M ; Bishop J	Headlands around SRC plantations have potential to provide new habitats for plants and butterflies on farmland	2008	Report	Conference paper	Aspects of Applied Biology	10.5555/20093012263	No	Mixed cropped and grassland	Comparison	3 - 4 years	UK	Arthropod	Butterfly, Flowering plant	All species	Not specified	Bioenergy production	Agroforestry	No intervention	Abundance, Diversity		NA
413	Sage R ; Cunningham M ; Haughton AJ ; Mallott MD ; Bohan DA ; Riche A ; Karp A	The environmental impacts of biomass crops: use by birds of miscanthus in summer and winter in southwestern England	2010	Journal	Article	IBIS	10.1111/j.1474-919X.2010.01027.x	Yes	Mixed cropped and grassland	Comparison	1 - 2 years	UK	Plants	All birds, Flowering plant	All species	Vegetation cover percentage, Whole field count	Bioenergy production	Agroforestry	No intervention	Abundance, Diversity	+	NA
413	Sage R ; Cunningham M ; Haughton AJ ; Mallott MD ; Bohan DA ; Riche A ; Karp A	The environmental impacts of biomass crops: use by birds of miscanthus in summer and winter in southwestern England	2010	Journal	Article	IBIS	10.1111/j.1474-919X.2010.01027.x	Yes	Mixed cropped and grassland	Comparison	1 - 2 years	UK	Birds	All birds, Flowering plant	All species	Vegetation cover percentage, Whole field count	Bioenergy production	Agroforestry	No intervention	Abundance, Diversity	+	NA
414	Säle V ; Aguilera P ; Laczko E ; Mäder P ; Berner A ; Zihlmann U ; van der Heijden MGA ; Oehl F	Impact of conservation tillage and organic farming on the diversity of arbuscular mycorrhizal fungi	2015	Journal	Article	SOIL BIOLOGY & BIOCHEMISTRY	10.1016/j.soilbio.2015.02.005	Yes	Cropped fields	CI	6 -7 years	Switzerland	Microorganisms	Fungi	AMF	Lab analysis	Increasing soil carbon stock	Reduced tillage	No intervention	Abundance, Diversity	+	Soil health
415	Sanchez II ; Fultz LM ; Lofton J ; Haggard B	Soil Biological Response to Integration of Cover Crops and Nitrogen Rates in a Conservation Tillage Corn Production System	2019	Journal	Article	SOIL SCIENCE SOCIETY OF AMERICA JOURNAL	10.2136/sssaj2019.02.0051	Yes	Cropped fields	CI	2 - 3 years	USA	Microorganisms	Fungi	AMF	Lab analysis	Increasing soil carbon stock	Cover crop	No intervention and different level of intervention	Abundance, Diversity	+	Soil health
416	Sandén T ; Zavattaro L ; Spiegel H ; Grignani C ; Sandén H ; Baumgarten A ; Tiirola M ; Mikkonen A	Out of sight: Profiling soil characteristics, nutrients and bacterial communities affected by organic amendments down to one meter in a long-term maize experiment	2019	Journal	Article	APPLIED SOIL ECOLOGY	10.1016/j.apsoil.2018.10.017	Yes	Cropped fields	Comparison	1 - 2 years	Italy	Microorganisms	Bacteria	All species	DNA analysis	Increasing soil carbon stock	Crop residue incorporation	No intervention	Abundance, Diversity	+	Soil health, Nutrient cycling
417	Savage J ; Woodcock BA ; Bullock JM ; Nowakowski M ; Tallowin JRB ; Pywell RF	Management to Support Multiple Ecosystem Services from Productive Grasslands	2021	Journal	Article	SUSTAINABILITY	10.3390/su13116263	Yes	Grassland	CI	2 - 3 years	UK	Arthropod	All birds, All invertabrates	All species	Transect count, Suction sampling	Increasing soil carbon stock	Reduced tillage	No intervention and different level of intervention	Abundance, Diversity	+	Pest regulation, Food production, Soil health
418	Scaccini D ; Panini M ; Chiesa O ; Aldini RN ; Tabaglio V ; Mazzoni E	Slug Monitoring and Impacts on the Ground Beetle Community in the Frame of Sustainable Pest Control in Conventional and Conservation Agroecosystems	2020	Journal	Article	INSECTS	10.3390/insects11060380	Yes	Cropped fields	CI	1 - 2 years	Italy	Gastropod	Slug, Beetle	All species	Wood coverboard, Pitfall traps, DNA analysis	Increasing soil carbon stock	Cover crop	No intervention and alternative intervention	Abundance, Diversity	-	Pest regulation
418	Scaccini D ; Panini M ; Chiesa O ; Aldini RN ; Tabaglio V ; Mazzoni E	Slug Monitoring and Impacts on the Ground Beetle Community in the Frame of Sustainable Pest Control in Conventional and Conservation Agroecosystems	2020	Journal	Article	INSECTS	10.3390/insects11060380	Yes	Cropped fields	CI	1 - 2 years	Italy	Arthropod	Slug, Beetle	All species	Wood coverboard, Pitfall traps, DNA analysis	Increasing soil carbon stock	Cover crop	No intervention and alternative intervention	Abundance, Diversity	+	Pest regulation
418	Scaccini D ; Panini M ; Chiesa O ; Aldini RN ; Tabaglio V ; Mazzoni E	Slug Monitoring and Impacts on the Ground Beetle Community in the Frame of Sustainable Pest Control in Conventional and Conservation Agroecosystems	2020	Journal	Article	INSECTS	10.3390/insects11060380	Yes	Cropped fields	CI	1 - 2 years	Italy	Gastropod	Slug, Beetle	All species	Wood coverboard, Pitfall traps, DNA analysis	Increasing soil carbon stock	Reduced tillage	No intervention and alternative intervention	Abundance, Diversity	-	Pest regulation
418	Scaccini D ; Panini M ; Chiesa O ; Aldini RN ; Tabaglio V ; Mazzoni E	Slug Monitoring and Impacts on the Ground Beetle Community in the Frame of Sustainable Pest Control in Conventional and Conservation Agroecosystems	2020	Journal	Article	INSECTS	10.3390/insects11060380	Yes	Cropped fields	CI	1 - 2 years	Italy	Arthropod	Slug, Beetle	All species	Wood coverboard, Pitfall traps, DNA analysis	Increasing soil carbon stock	Reduced tillage	No intervention and alternative intervention	Abundance, Diversity	+	Pest regulation
419	Schappert A ; Schumacher M ; Gerhards R	Weed Control Ability of Single Sown Cover Crops Compared to Species Mixtures	2019	Journal	Article	AGRONOMY-BASEL	10.3390/agronomy9060294	Yes	Cropped fields	CI	<1 year	Germany	Plants	Flowering plant	All species	Biomass weighing	Increasing soil carbon stock	Cover crop	No intervention and different level of intervention	Abundance	-	Weed control
420	Schmidt O ; Curry JP ; Hackett RA ; Purvis G ; Clements RO	Earthworm communities in conventional wheat monocropping and low-input wheat-clover intercropping systems	2001	Journal	Article	ANNALS OF APPLIED BIOLOGY	10.1111/j.1744-7348.2001.tb00123.x	Yes	Cropped fields	Comparison	3 - 4 years	UK	Worms	Segmented worm	Earthworms	Chemical solution addition to soil	Reduced fertiliser input	Intercropping	No intervention	Abundance, Diversity	+	Soil health
421	Schmidt O	Time-limited soil sorting for long-term monitoring of earthworm populations	2001	Journal	Article	Pedobiologia	10.1078/0031-4056-00069	Yes	Cropped fields	Comparison	<1 year	UK	Worms	Segmented worm	Earthworms	Soil sample and hand count	Increasing soil carbon stock	Reduced tillage	No intervention	Abundance, Diversity	+	Soil health
422	Schmidt O ; Curry J P	Population dynamics of earthworms (Lumbricidae) and their role in nitrogen turnover in wheat and wheat-clover cropping systems	2001	Journal	Article	Pedobiologia	10.1078/0031-4056-00078	Yes	Cropped fields	Comparison	2 - 3 years	UK	Worms	Segmented worm	Earthworms	Soil sample and hand count	Increasing soil carbon stock	Reduced tillage	No intervention	Abundance, Diversity	+	Soil health
423	Schmidt O ; Clements RO ; Donaldson G	Why do cereal-legume intercrops support large earthworm populations?	2003	Journal	Article	APPLIED SOIL ECOLOGY	10.1016/S0929-1393(02)00131-2	Yes	Cropped fields	Comparison	2 - 3 years	UK	Worms	Segmented worm	Earthworms	Soil sample and hand count	Increasing soil carbon stock	Organic fertiliser application	No intervention	Abundance, Diversity	+	Soil health
423	Schmidt O ; Clements RO ; Donaldson G	Why do cereal-legume intercrops support large earthworm populations?	2003	Journal	Article	APPLIED SOIL ECOLOGY	10.1016/S0929-1393(02)00131-2	Yes	Cropped fields	Comparison	2 - 3 years	UK	Worms	Segmented worm	Earthworms	Soil sample and hand count	Increasing soil carbon stock	Reduced tillage	No intervention	Abundance, Diversity	+	Soil health
424	Schmidt JH ; Bergkvist G ; Campiglia E ; Radicetti E ; Wittwer RA ; Finckh MR ; Hallmann J	Effect of tillage, subsidiary crops and fertilisation on plant-parasitic nematodes in a range of agro-environmental conditions within Europe	2017	Journal	Article	ANNALS OF APPLIED BIOLOGY	10.1111/aab.12389	Yes	Cropped fields	Comparison	<1 year	Germany	Worms	Nematode	All species	Centrifugal-flotation technique	Increasing soil carbon stock	Cover crop	No intervention and alternative intervention	Abundance, Diversity	+/-	Pest regulation
424	Schmidt JH ; Bergkvist G ; Campiglia E ; Radicetti E ; Wittwer RA ; Finckh MR ; Hallmann J	Effect of tillage, subsidiary crops and fertilisation on plant-parasitic nematodes in a range of agro-environmental conditions within Europe	2017	Journal	Article	ANNALS OF APPLIED BIOLOGY	10.1111/aab.12389	Yes	Cropped fields	Comparison	<1 year	Switzerland, Sweden	Worms	Nematode	All species	Centrifugal-flotation technique	Increasing soil carbon stock	Cover crop	No intervention and alternative intervention	Abundance, Diversity	+/-	Pest regulation
424	Schmidt JH ; Bergkvist G ; Campiglia E ; Radicetti E ; Wittwer RA ; Finckh MR ; Hallmann J	Effect of tillage, subsidiary crops and fertilisation on plant-parasitic nematodes in a range of agro-environmental conditions within Europe	2017	Journal	Article	ANNALS OF APPLIED BIOLOGY	10.1111/aab.12389	Yes	Cropped fields	Comparison	<1 year	Germany	Worms	Nematode	All species	Centrifugal-flotation technique	Increasing soil carbon stock	Reduced tillage	No intervention and alternative intervention	Abundance, Diversity	+/-	Pest regulation
424	Schmidt JH ; Bergkvist G ; Campiglia E ; Radicetti E ; Wittwer RA ; Finckh MR ; Hallmann J	Effect of tillage, subsidiary crops and fertilisation on plant-parasitic nematodes in a range of agro-environmental conditions within Europe	2017	Journal	Article	ANNALS OF APPLIED BIOLOGY	10.1111/aab.12389	Yes	Cropped fields	Comparison	<1 year	Switzerland, Sweden	Worms	Nematode	All species	Centrifugal-flotation technique	Increasing soil carbon stock	Reduced tillage	No intervention and alternative intervention	Abundance, Diversity	+/-	Pest regulation
425	Schmidt J H; Finckh M R; Hallmann J	Oilseed radish/black oat subsidiary crops can help regulate plant-parasitic nematodes under non-inversion tillage in an organic wheat-potato rotation	2017	Journal	Article	Nematology	10.1163/15685411-00003113	Yes	Cropped fields	Comparison	3 - 4 years	Germany	Worms	Nematode	All species	Centrifugal-flotation technique	Increasing soil carbon stock	Reduced tillage	No intervention	Abundance, Diversity	+	Pest regulation
426	Schorpp Q ; Schrader S	Earthworm functional groups respond to the perennial energy cropping system of the cup plant (<i>Silphium perfoliatum</i> L.)	2016	Journal	Article	BIOMASS & BIOENERGY	10.1016/j.biombioe.2016.02.009	Yes	Cropped fields	Comparison	8 -9 years	Germany	Worms	Segmented worm	Earthworms	Chemical solution addition to soil, Soil sample and hand count	Bioenergy production	Biomass production	Different level of intervention	Abundance, Diversity	+	Soil health
427	Schumacher M ; Gerhards R	Facilitation of weed seed predation by living mulch and cover crops	2022	Journal	Article	WEED RESEARCH	10.1111/wre.12547	Yes	Cropped fields	CI - R	2 - 3 years	Germany	Arthropod	Beetle	Carabid	Pitfall traps	Increasing soil carbon stock	Cover crop	No intervention	Abundance, Diversity	+	Weed control
428	Sekutowski T R; Smagacz J	Share of anthropophytes in the crop sequence: Winter wheat - maize - spring wheat depending on tillage system	2014	Journal	Article	Acta Agrobotanica	10.5586/aa.2014.016	Yes	Cropped fields	CI	2 - 3 years	Poland	Plants	Flowering plant	All species	Visual assessment of plant number in a subplot	Increasing soil carbon stock	Reduced tillage	No intervention and different level of intervention	Abundance, Diversity	+	Weed control
429	Semere T ; Slater FM	Invertebrate populations in miscanthus (Miscanthus x giganteus) and reed canary-grass (Phalaris arundinacea) fields	2007	Journal	Article	BIOMASS & BIOENERGY	10.1016/j.biombioe.2006.07.002	Yes	Cropped fields	Comparison	2 - 3 years	UK	Arthropod	All invertabrates	All species	Pitfall traps, Transect count, Sweep nets, Vegetation shaking	Bioenergy production	Biomass production	Different level of intervention	Abundance, Diversity	~	NA
430	Semere T ; Slater FM	Ground flora, small mammal and bird species diversity in miscanthus (Miscanthus x giganteus) and reed canary-grass (Phalaris arundinacea) fields	2007	Journal	Article	BIOMASS & BIOENERGY	10.1016/j.biombioe.2006.07.001	Yes	Cropped fields	Comparison	1 - 2 years	UK	Plants	All birds, Flowering plant	All species	Vegetation cover percentage, Mammal trapping, Whole field count	Bioenergy production	Biomass production	Different level of intervention	Abundance, Diversity	+	NA
430	Semere T ; Slater FM	Ground flora, small mammal and bird species diversity in miscanthus (Miscanthus x giganteus) and reed canary-grass (Phalaris arundinacea) fields	2007	Journal	Article	BIOMASS & BIOENERGY	10.1016/j.biombioe.2006.07.001	Yes	Cropped fields	Comparison	1 - 2 years	UK	Birds	All birds, Flowering plant	All species	Vegetation cover percentage, Mammal trapping, Whole field count	Bioenergy production	Biomass production	Different level of intervention	Abundance, Diversity	+	NA
431	Sheibani S ; Yanni SF ; Wilhelm R ; Whalen JK ; Whyte LG ; Greer CW ; Madramootoo CA	Soil bacteria and archaea found in long-term corn (Zea mays L.) agroecosystems in Quebec, Canada	2013	Journal	Article	CANADIAN JOURNAL OF SOIL SCIENCE	10.4141/CJSS2012-040	Yes	Cropped fields	Comparison	15 - 20 years	Canada	Microorganisms	All microbes	All species	DNA analysis	Increasing soil carbon stock	Crop residue incorporation	Different level of intervention	Abundance, Diversity	+	Soil health
431	Sheibani S ; Yanni SF ; Wilhelm R ; Whalen JK ; Whyte LG ; Greer CW ; Madramootoo CA	Soil bacteria and archaea found in long-term corn (Zea mays L.) agroecosystems in Quebec, Canada	2013	Journal	Article	CANADIAN JOURNAL OF SOIL SCIENCE	10.4141/CJSS2012-040	Yes	Cropped fields	Comparison	15 - 20 years	Canada	Microorganisms	All microbes	All species	DNA analysis	Increasing soil carbon stock	Reduced tillage	Different level of intervention	Abundance, Diversity	+	Soil health
432	Shields MW ; Wratten SD ; Buckley HL ; Cairns SM ; Goldson SL	Assessing the potential of invertebrate natural enemies of insect pests inhabiting <i>Miscanthus</i> x <i>giganteus</i> shelterbelts in pasture	2023	Journal	Article	NEW ZEALAND JOURNAL OF AGRICULTURAL RESEARCH	10.1007/s11104-013-1585-4	Yes	Mixed cropped and grassland	CI	<1 year	New Zealand	Arthropod	All invertabrates	All species	Pitfall traps	Bioenergy production	Biomass production	No intervention	Abundance, Diversity	+	Pest regulation
432	Shields MW ; Wratten SD ; Buckley HL ; Cairns SM ; Goldson SL	Assessing the potential of invertebrate natural enemies of insect pests inhabiting <i>Miscanthus</i> x <i>giganteus</i> shelterbelts in pasture	2023	Journal	Article	NEW ZEALAND JOURNAL OF AGRICULTURAL RESEARCH	10.1007/s11104-013-1585-4	Yes	Mixed cropped and grassland	CI	<1 year	New Zealand	Gastropod	All invertabrates	All species	Pitfall traps	Bioenergy production	Biomass production	No intervention	Abundance, Diversity	+	Pest regulation
433	SHORE RF ; MACKENZIE S	THE EFFECTS OF CATCHMENT LIMING ON SHREWS SOREX SPP	1993	Journal	Article	BIOLOGICAL CONSERVATION	10.1016/0006-3207(93)90646-I	No	Grassland	Unclear	Not Known	UK	Mammals	All invertabrates, Shrew	All species	Mammal trapping	Increasing soil carbon stock	Lime application	No intervention	Abundance		NA
433	SHORE RF ; MACKENZIE S	THE EFFECTS OF CATCHMENT LIMING ON SHREWS SOREX SPP	1993	Journal	Article	BIOLOGICAL CONSERVATION	10.1016/0006-3207(93)90646-I	No	Grassland	Unclear	Not Known	UK	Arthropod	All invertabrates, Shrew	All species	Mammal trapping	Increasing soil carbon stock	Lime application	No intervention	Abundance		NA
434	Game and Wildlife Conservation Trust	Short-rotation coppice	2024	Report	Project summary	https://www.gwct.org.uk/	https://www.gwct.org.uk/research/habitats/woodland/short-rotation-coppice/	Yes	Mixed cropped and grassland	Comparison	15 - 20 years	UK	Birds	Butterfly, Farmland birds	All species	Transect count	Bioenergy production	Agroforestry	No intervention	Abundance, Diversity	+/-	NA
434	Game and Wildlife Conservation Trust	Short-rotation coppice	2024	Report	Project summary	https://www.gwct.org.uk/	https://www.gwct.org.uk/research/habitats/woodland/short-rotation-coppice/	Yes	Mixed cropped and grassland	Comparison	15 - 20 years	UK	Arthropod	Butterfly, Farmland birds	All species	Transect count	Bioenergy production	Agroforestry	No intervention	Abundance, Diversity	+/-	NA
435	Shuler RE ; Roulston TH ; Farris GE	Farming practices influence wild pollinator populations on squash and pumpkin	2005	Journal	Article	JOURNAL OF ECONOMIC ENTOMOLOGY	10.1603/0022-0493-98.3.790	Yes	Horticulture	Comparison	<1 year	USA	Arthropod	Bee, Hoverfly, Wasp	Polinators	Transect count	Increasing soil carbon stock	Reduced tillage	No intervention	Abundance, Diversity	+	Pollination
436	Shutler D ; Mullie A ; Clark RG	Bird communities of prairie uplands and Wetlands in relation to farming practices in Saskatchewan	2000	Journal	Article	CONSERVATION BIOLOGY	10.1046/j.1523-1739.2000.98246.x	Yes	Cropped fields	Comparison	<1 year	Canada	Birds	All birds	All species	Point count method	Increasing soil carbon stock	Reduced tillage	No intervention	Abundance, Diversity	+	NA
437	Simek M ; Hopkins DW ; Kalcík J ; Picek T ; Santrucková H ; Stana J ; Trávník K	Biological and chemical properties of arable soils affected by long-term organic and inorganic fertilizer applications	1999	Journal	Article	BIOLOGY AND FERTILITY OF SOILS	10.1007/s003740050556	Yes	Cropped fields	CI	15 - 20 years	Czech Republic	Microorganisms	All microbes	All species	Fumigation	Increasing soil carbon stock	Lime application	No intervention and different level of intervention	Abundance	+/-	Soil health
438	Simeone GD ; Müller M ; Felgentreu C ; Glaser B	Soil microbial biomass and community composition as affected by cover crop diversity in a short-term field experiment on a podzolized Stagnosol-Cambisol	2020	Journal	Article	JOURNAL OF PLANT NUTRITION AND SOIL SCIENCE	10.1002/jpln.201900526	Yes	Cropped fields	BACI	<1 year	Germany	Microorganisms	All microbes	All species	PLFA extraction	Increasing soil carbon stock	Cover crop	No intervention and different level of intervention	Abundance, Diversity	+	NA
439	Simon T ; Javurek M ; Mikanová O ; Vach M	The influence of tillage systems on soil organic matter and soil hydrophobicity	2009	Journal	Article	SOIL & TILLAGE RESEARCH	10.1016/j.still.2009.05.004	Yes	Cropped fields	CI	5 - 6 years	Czech Republic	Microorganisms	All microbes	All species	Fumigation	Increasing soil carbon stock	Crop residue incorporation	No intervention,diferent level of intervention and alternative intervention	Abundance	+	Soil health
439	Simon T ; Javurek M ; Mikanová O ; Vach M	The influence of tillage systems on soil organic matter and soil hydrophobicity	2009	Journal	Article	SOIL & TILLAGE RESEARCH	10.1016/j.still.2009.05.004	Yes	Cropped fields	CI	5 - 6 years	Czech Republic	Microorganisms	All microbes	All species	Fumigation	Increasing soil carbon stock	Reduced tillage	No intervention,diferent level of intervention and alternative intervention	Abundance	+	Soil health
440	Simon A ; Moraru P I; Rusu T ; Sopterean L ; Chetan F	Influence of soil tillage system upon the frequency of disease and pests attack in the case of pea	2017	Report	Conference paper	International Multidisciplinary Scientific GeoConference Surveying Geology and Mining Ecology Management, SGEM	https://www.proquest.com/openview/c63c0f51624644809650a072b05f00b0/1?cbl=1536338&pq-origsite=gscholar&parentSessionId=UYCiPA64A09tD9ajyAYkst5D8ppPB6jz34CIDC0WP80%3D	No	Horticulture	CI	1 - 2 years	Romania	Microorganisms	Weevil, Bacteria	Bruchus pisorum, Fusarium sp	Not specified	Increasing soil carbon stock	Reduced tillage	No intervention and different level of intervention	Abundance		Disease regulation, Pest regulation
440	Simon A ; Moraru P I; Rusu T ; Sopterean L ; Chetan F	Influence of soil tillage system upon the frequency of disease and pests attack in the case of pea	2017	Report	Conference paper	International Multidisciplinary Scientific GeoConference Surveying Geology and Mining Ecology Management, SGEM	https://www.proquest.com/openview/c63c0f51624644809650a072b05f00b0/1?cbl=1536338&pq-origsite=gscholar&parentSessionId=UYCiPA64A09tD9ajyAYkst5D8ppPB6jz34CIDC0WP80%3D	No	Horticulture	CI	1 - 2 years	Romania	Arthropod	Weevil, Bacteria	Bruchus pisorum, Fusarium sp	Not specified	Increasing soil carbon stock	Reduced tillage	No intervention and different level of intervention	Abundance		Disease regulation, Pest regulation
441	Sipilä TP ; Yrjälä K ; Alakukku L ; Palojärvi A	Cross-Site Soil Microbial Communities under Tillage Regimes: Fungistasis and Microbial Biomarkers	2021	Journal	Article	APPLIED AND ENVIRONMENTAL MICROBIOLOGY	10.1128/AEM.02005-12	Yes	Cropped fields	CI	8 -9 years	Finalnd	Microorganisms	All microbes	All species	PLFA extraction	Increasing soil carbon stock	Reduced tillage	No intervention and different level of intervention	Abundance, Diversity	+	Soil health
442	Skuodiene R ; Repsiene R ; Karcauskiene D	ORGANIC FERTILIZERS EFFECT ON CROP WEEDINESS IN ACID AND LIMED SOILS	2017	Journal	Article	ROMANIAN AGRICULTURAL RESEARCH	https://new.incda-fundulea.ro/images/rar/nr34/rar3430.pdf	Yes	Cropped fields	CI	3 - 4 years	Lithuania	Plants	Flowering plant	All species	Visual assessment of plant number in a subplot	Increasing soil carbon stock	Lime application	No intervention	Abundance, Diversity	+	Weed control
443	Skuodiene R ; Karcauskiene D ; Feiza V ; Feiziene D ; Repsiene R ; Siaudinis TRA	Changes in weed flora under the influence of long term application of liming and reduced soil tillage	2020	Journal	Article	ZEMDIRBYSTE-AGRICULTURE	10.13080/z-a.2020.107.004	Yes	Cropped fields	CI	3 - 4 years	Lithuania	Plants	Flowering plant	All species	Visual assessment of plant number in a subplot	Increasing soil carbon stock	Lime application	No intervention	Abundance, Diversity	+	Weed control
444	Skuodiene R ; Repsiene R ; Karcauskiene D ; Matyziute V	The effect of liming and organic fertilisation on the incidence of weeds in the crops of the rotation	2021	Journal	Article	ZEMDIRBYSTE-AGRICULTURE	10.13080/z-a.2021.108.004	Yes	Cropped fields	CI	3 - 4 years	Lithuania	Plants	Flowering plant	All species	Visual assessment of plant number in a subplot	Increasing soil carbon stock	Lime application	No intervention	Abundance, Diversity	+	Weed control
445	Smith J ; Deremetz V ; Gerrard C ; Costanzo A	Interactions between trees, crops and animals: experiences in a novel bioenergy-livestock system in the UK	2018	Report	Conference paper	Proceedings of the 4th European Agroforestry Conference, Agroforestry as Sustainable Land Use, 28-30 May 2018, Nijmegen, The Netherlands	https://www.repository.utl.pt/bitstream/10400.5/18736/1/EURAFIVConf_Smith_J_et_all_page_479_483.pdf	Yes	Grassland	Comparison	5 - 6 years	UK	Arthropod	All invertabrates, Segmented worm	Earthworms, All species	Not specified	Increase tree cover	Agroforestry	No intervention and different level of intervention	Abundance, Diversity	+	Farm productivity, Animal welfare, Pest regulation
445	Smith J ; Deremetz V ; Gerrard C ; Costanzo A	Interactions between trees, crops and animals: experiences in a novel bioenergy-livestock system in the UK	2018	Report	Conference paper	Proceedings of the 4th European Agroforestry Conference, Agroforestry as Sustainable Land Use, 28-30 May 2018, Nijmegen, The Netherlands	https://www.repository.utl.pt/bitstream/10400.5/18736/1/EURAFIVConf_Smith_J_et_all_page_479_483.pdf	Yes	Grassland	Comparison	5 - 6 years	UK	Worms	All invertabrates, Segmented worm	Earthworms, All species	Not specified	Increase tree cover	Agroforestry	No intervention and different level of intervention	Abundance, Diversity	+	Farm productivity, Animal welfare, Pest regulation
446	Smits N ; Dupraz C ; Dufour L	Unexpected lack of influence of tree rows on the dynamics of wheat aphids and their natural enemies in a temperate agroforestry system	2012	Journal	Article	AGROFORESTRY SYSTEMS	10.1007/s10457-011-9473-5	Yes	Cropped fields	Comparison	1 - 2 years	France	Arthropod	Aphid	All species	Harvesting host plant for analysis of population, Water trap	Increase tree cover	Silvoarable	Different level of intervention	Abundance, Diversity	~	Pest regulation
447	Somenahally A ; DuPont JI ; Brady J ; McLawrence J ; Northup B ; Gowda P	Microbial communities in soil profile are more responsive to legacy effects of wheat-cover crop rotations than tillage systems	2018	Journal	Article	SOIL BIOLOGY & BIOCHEMISTRY	10.1016/j.soilbio.2018.04.025	Yes	Cropped fields	CI	1 - 2 years	USA	Microorganisms	All microbes	All species	PLFA extraction, DNA analysis	Increasing soil carbon stock	Reduced tillage	No intervention and different level of intervention	Abundance, Diversity	~	Soil health
448	Sommaggio D ; Peretti E ; Burgio G	The effect of cover plants management on soil invertebrate fauna in vineyard in Northern Italy	2018	Journal	Article	BioControl	10.1007/s10526-018-09907-z	Yes	Viticulture	Comparison	<1 year	Italy	Arthropod	All invertabrates	All species	Pitfall traps	Increasing soil carbon stock	Cover crop	Different level of intervention	Abundance, Diversity	+	Pest regulation
449	Sommermann L ; Geistlinger J ; Wibberg D ; Deubel A ; Zwanzig J ; Babin D ; Schlüter A ; Schellenberg I	Fungal community profiles in agricultural soils of a long-term field trial under different tillage, fertilization and crop rotation conditions analyzed by high-throughput ITS-amplicon sequencing	2018	Journal	Article	PLOS ONE	10.1371/journal.pone.0195345	Yes	Cropped fields	Comparison	<1 year	Germany	Microorganisms	All microbes	All species	DNA analysis	Increasing soil carbon stock	Reduced tillage	Different level of intervention	Abundance, Diversity	+	Soil health
450	Soon YK ; Arshad MA	Tillage and liming effects on crop and labile soil nitrogen in an acid soil	2005	Journal	Article	SOIL & TILLAGE RESEARCH	10.1016/j.still.2004.02.017	Yes	Cropped fields	CI	1 - 2 years	Canada	Microorganisms	All microbes	All species	Fumigation	Increasing soil carbon stock	Lime application	No intervention and alternative intervention	Abundance, Diversity	+	Soil health
450	Soon YK ; Arshad MA	Tillage and liming effects on crop and labile soil nitrogen in an acid soil	2005	Journal	Article	SOIL & TILLAGE RESEARCH	10.1016/j.still.2004.02.017	Yes	Cropped fields	CI	1 - 2 years	Canada	Microorganisms	All microbes	All species	Fumigation	Increasing soil carbon stock	Reduced tillage	No intervention and alternative intervention	Abundance, Diversity	+	Soil health
451	Soon YK ; Arshad MA ; Haq A ; Lupwayi N	The influence of 12 years of tillage and crop rotation on total and labile organic carbon in a sandy loam soil	2007	Journal	Article	SOIL & TILLAGE RESEARCH	10.1016/j.still.2006.10.009	Yes	Cropped fields	CI	10 - 15 years	Canada	Microorganisms	All microbes	All species	Lab analysis	Increasing soil carbon stock	Reduced tillage	No intervention	Abundance	+	Soil health
452	Spedding T ; Hamel C ; Mehuys G R; Madramootoo C A	Soil microbial dynamics in maize-growing soil under different tillage and residue management systems	2004	Journal	Article	SOIL BIOLOGY & BIOCHEMISTRY	10.1016/j.soilbio.2003.10.026	Yes	Cropped fields	CI	10 - 15 years	Canada	Microorganisms	All microbes	All species	PLFA extraction	Increasing soil carbon stock	Crop residue incorporation	No intervention and alternative intervention	Abundance, Diversity	+	Soil health
452	Spedding T ; Hamel C ; Mehuys G R; Madramootoo C A	Soil microbial dynamics in maize-growing soil under different tillage and residue management systems	2004	Journal	Article	SOIL BIOLOGY & BIOCHEMISTRY	10.1016/j.soilbio.2003.10.026	Yes	Cropped fields	CI	10 - 15 years	Canada	Microorganisms	All microbes	All species	PLFA extraction	Increasing soil carbon stock	Reduced tillage	No intervention and alternative intervention	Abundance, Diversity	+	Soil health
453	Sportelli M ; Frasconi C ; Fontanelli M ; Pirchio M ; Raffaelli M ; Magni S ; Caturegli L ; Volterrani M ; Mainardi M ; Peruzzi A	Autonomous Mowing and Complete Floor Cover for Weed Control in Vineyards	2021	Journal	Article	AGRONOMY-BASEL	10.3390/agronomy11030538	Yes	Viticulture	CI	1 - 2 years	Italy	Plants	Flowering plant	All species	Visual assessment of plant number in a subplot	Precision farming	Autonomous machinery	No intervention and alternative intervention	Abundance, Diversity	-	Weed control
453	Sportelli M ; Frasconi C ; Fontanelli M ; Pirchio M ; Raffaelli M ; Magni S ; Caturegli L ; Volterrani M ; Mainardi M ; Peruzzi A	Autonomous Mowing and Complete Floor Cover for Weed Control in Vineyards	2021	Journal	Article	AGRONOMY-BASEL	10.3390/agronomy11030538	Yes	Viticulture	CI	1 - 2 years	Italy	Plants	Flowering plant	All species	Visual assessment of plant number in a subplot	Increasing soil carbon stock	Cover crop	No intervention and alternative intervention	Abundance, Diversity	-	Weed control
454	Staley JT ; Bullock JM ; Baldock KCR ; Redhead JW ; Hooftman DAP ; Button N ; Pywell RF	Changes in hedgerow floral diversity over 70 years in an English rural landscape, and the impacts of management	2013	Journal	Article	BIOLOGICAL CONSERVATION	10.1016/j.biocon.2013.07.033	Yes	Mixed cropped and grassland	Comparison	20+ years	UK	Plants	Flowering plant	All species	Visual assessment of plant number in a subplot	Enhancing hedgerows	Hedgerow management	Different level of intervention	Abundance, Diversity	+	NA
455	Staley JT ; Botham MS ; Chapman RE ; Amy SR ; Heard MS ; Hulmes L ; Savage J ; Pywell RF	Little and late: How reduced hedgerow cutting can benefit Lepidoptera	2016	Journal	Article	AGRICULTURE ECOSYSTEMS & ENVIRONMENT	10.1016/j.agee.2016.03.018	Yes	Mixed cropped and grassland	Comparison	2 - 3 years	UK	Arthropod	Butterfly	All species	Vegetation shaking	Enhancing hedgerows	Hedgerow management	Different level of intervention	Abundance, Diversity	+	NA
456	Staley JT ; Botham MS ; Amy SR ; Hulmes S ; Pywell RF	Experimental evidence for optimal hedgerow cutting regimes for Brown hairstreak butterflies	2018	Journal	Article	INSECT CONSERVATION AND DIVERSITY	10.1111/icad.12239	Yes	Mixed cropped and grassland	Comparison	3 - 4 years	UK	Arthropod	Butterfly	Brown hairstreak	Vegetation shaking	Enhancing hedgerows	Hedgerow management	Different level of intervention	Abundance, Diversity	+	NA
457	Stamps WT ; Woods TW ; Linit MJ ; Garrett HE	Arthropod diversity in alley cropped black walnut (<i>Juglans nigra</i> L.) stands in eastern Missouri, USA	2002	Journal	Article	AGROFORESTRY SYSTEMS	10.1023/A:1021319628004	Yes	Grassland	Comparison	<1 year	USA	Arthropod	All invertabrates	All species	Sweep nets, Vegetation shaking	Increase tree cover	Silvopasture	Different level of intervention	Abundance, Diversity	+	Crop yield
458	Stanbury DPB ; Pescott OL ; Staley JT	Hedgerow management experiment relevant to agri-environment schemes: cutting regime impacts species richness of basal flora and Ellenberg indicator profiles	2020	Journal	Article	BIODIVERSITY AND CONSERVATION	10.1007/s10531-020-01989-5	Yes	Mixed cropped and grassland	Comparison	5 - 6 years	UK	Plants	Flowering plant	All species	Visual assessment of plant number in a subplot	Enhancing hedgerows	Hedgerow management	Different level of intervention	Abundance, Diversity	+/-	NA
459	Stanley DA ; Stout JC	Quantifying the impacts of bioenergy crops on pollinating insect abundance and diversity: a field-scale evaluation reveals taxon-specific responses	2013	Journal	Article	JOURNAL OF APPLIED ECOLOGY	10.1111/1365-2664.12060	Yes	Cropped fields	Comparison	1 - 2 years	Ireland	Arthropod	All invertabrates	Polinators	Pitfall traps, Pan trap, Transect count, Artifical nest	Bioenergy production	Biomass production	No intervention	Abundance, Diversity	~	Pollination
460	Stassart P ; Grégoire-Wibo C	Influence of soil tillage on carabid populations in large-scale crop fields - preliminary results	1983	Report	Conference paper	Mededelingen van de Faculteit Landbouwwetenschappen, Rijksuniversiteit Gent	10.5555/19840512762	No	Cropped fields	CI	<1 year	Belgium	Arthropod	Beetle	Carabid	Pitfall traps	Increasing soil carbon stock	Reduced tillage	No intervention and different level of intervention	Abundance, Diversity		NA
461	Staton T ; Walters R ; Smith J ; Breeze T ; Girling R	Management to Promote Flowering Understoreys Benefits Natural Enemy Diversity, Aphid Suppression and Income in an Agroforestry System	2021	Journal	Article	AGRONOMY-BASEL	10.3390/agronomy11040651	Yes	Cropped fields	Comparison	<1 year	UK	Arthropod	All invertabrates	All species	Pitfall traps, Sticky traps	Increase tree cover	Agroforestry	Different level of intervention	Abundance, Diversity	+/-	Pest regulation, Pollination, Farm income
462	Staton T ; Walters RJ ; Smith J ; Breeze TD ; Girling RD	Evaluating a trait-based approach to compare natural enemy and pest communities in agroforestry vs. arable systems	2021	Journal	Article	ECOLOGICAL APPLICATIONS	10.1002/eap.2294	Yes	Cropped fields	CI	1 - 2 years	UK	Arthropod	All microbes	All species	Pitfall traps, Pan trap, Harvesting host plant for analysis of population	Increase tree cover	Silvoarable	No intervention	Abundance, Diversity	+	Pest regulation
463	Steiner M ; Pingel M ; Falquet L ; Giffard B ; Griesser M ; Leyer I ; Preda C ; Uzman D ; Bacher S ; Reineke A	Local conditions matter: Minimal and variable effects of soil disturbance on microbial communities and functions in European vineyards	2023	Journal	Article	PLOS ONE	10.1371/journal.pone.0280516	Yes	Viticulture	Comparison	1 - 2 years	France, Austria, Switzerland, Germany, Romania	Microorganisms	All microbes	All species	DNA analysis	Increasing soil carbon stock	Reduced tillage	Different level of intervention	Abundance, Diversity	+	Soil health
464	Stenberg M ; Stenberg B ; Rydberg T	Effects of reduced tillage and liming on microbial activity and soil properties in a weakly-structured soil	2000	Journal	Article	APPLIED SOIL ECOLOGY	10.1016/S0929-1393(00)00043-3	Yes	Cropped fields	Comparison	<1 year	Sweden	Microorganisms	All microbes	All species	Microbial respiration measurement	Increasing soil carbon stock	Lime application	Different level of intervention and alternative intervention	Abundance	+	Crop yield
464	Stenberg M ; Stenberg B ; Rydberg T	Effects of reduced tillage and liming on microbial activity and soil properties in a weakly-structured soil	2000	Journal	Article	APPLIED SOIL ECOLOGY	10.1016/S0929-1393(00)00043-3	Yes	Cropped fields	Comparison	<1 year	Sweden	Microorganisms	All microbes	All species	Microbial respiration measurement	Increasing soil carbon stock	Reduced tillage	Different level of intervention and alternative intervention	Abundance	+	Crop yield
465	Stepien W ; Górska EB ; Pietkiewicz S ; Kalaji MH	Long-term mineral fertilization impact on chemical and microbiological properties of soil and <i>Miscanthus</i> x <i>giganteus</i> yield	2014	Journal	Article	PLANT SOIL AND ENVIRONMENT	10.17221/890/2013-PSE	Yes	Cropped fields	Comparison	<1 year	Poland	Microorganisms	All microbes	All species	Lab analysis	Reduced fertiliser input	Lime application	Different level of intervention and alternative intervention	Abundance	+	Crop yield
465	Stepien W ; Górska EB ; Pietkiewicz S ; Kalaji MH	Long-term mineral fertilization impact on chemical and microbiological properties of soil and <i>Miscanthus</i> x <i>giganteus</i> yield	2014	Journal	Article	PLANT SOIL AND ENVIRONMENT	10.17221/890/2013-PSE	Yes	Cropped fields	Comparison	<1 year	Poland	Microorganisms	All microbes	All species	Lab analysis	Reduced fertiliser input	Low input farming	Different level of intervention and alternative intervention	Abundance	+	Crop yield
466	Steponaviciene V ; Marcinkeviciene A ; Butkeviciene LM ; Skinuliene L ; Boguzas V	The Effect of Different Soil Tillage Systems and Crop Residues on the Composition of Weed Communities	2021	Journal	Article	AGRONOMY-BASEL	10.3390/agronomy11071276	Yes	Cropped fields	Comparison	<1 year	Lithuania	Plants	Flowering plant	All species	Visual assessment of plant number in a subplot	Increasing soil carbon stock	Crop residue incorporation	Different level of intervention and alternative intervention	Abundance, Diversity	-	Weed control
466	Steponaviciene V ; Marcinkeviciene A ; Butkeviciene LM ; Skinuliene L ; Boguzas V	The Effect of Different Soil Tillage Systems and Crop Residues on the Composition of Weed Communities	2021	Journal	Article	AGRONOMY-BASEL	10.3390/agronomy11071276	Yes	Cropped fields	Comparison	<1 year	Lithuania	Plants	Flowering plant	All species	Visual assessment of plant number in a subplot	Increasing soil carbon stock	Reduced tillage	Different level of intervention and alternative intervention	Abundance, Diversity	+	Weed control
467	Stingli A ; Bokor A	Effect of conservation tillage and nutrient rate on the occurrence of certain insect groups in winter wheat	2007	Report	Conference paper	12. Tiszántúli Növényvédelmi Fórum, 17-18 October 2007, Debrecen, Hungary	10.5555/20123408805	No	Cropped fields	CI	<1 year	Hungary	Arthropod	Thrip, Beetle, Aphid	All species	Suction sampling	Increasing soil carbon stock	Reduced tillage	No intervention and different level of intervention	Abundance, Diversity		Pest regulation
468	Stockfisch N ; Forstreuter T ; Ehlers W	Ploughing effects on soil organic matter after twenty years of conservation tillage in Lower Saxony, Germany	1999	Journal	Article	SOIL & TILLAGE RESEARCH	10.1016/S0167-1987(99)00063-X	Yes	Cropped fields	CI	3 - 4 years	Germany	Microorganisms	All microbes	All species	Fumigation	Increasing soil carbon stock	Reduced tillage	No intervention and alternative intervention	Abundance	+	Soil health
469	Storkey J ; Macdonald AJ ; Poulton PR ; Scott T ; Köhler IH ; Schnyder H ; Goulding KWT ; Crawley MJ	Grassland biodiversity bounces back from long-term nitrogen addition	2015	Journal	Article	NATURE	10.1038/nature16444	No	Grassland	Comparison	10 - 15 years	UK	Plants	Flowering plant	All species	Visual assessment of plant number in a subplot	Reduced fertiliser input	Low input farming	No intervention and different level of intervention	Abundance, Diversity		NA
470	Strickland MS ; Thomason WE ; Avera B ; Franklin J ; Minick K ; Yamada S ; Badgley BD	Short-Term Effects of Cover Crops on Soil Microbial Characteristics and Biogeochemical Processes across Actively Managed Farms	2019	Journal	Article	AGROSYSTEMS GEOSCIENCES & ENVIRONMENT	10.2134/age2018.12.0064	Yes	Cropped fields	CI	<1 year	USA	Microorganisms	All microbes	All species	Fumigation	Increasing soil carbon stock	Cover crop	No intervention	Abundance	+	Soil health
471	Stroud JL ; Irons DE ; Watts CW ; White RP ; McGrath SP ; Whitmore A	Population collapse of <i>Lumbricus terrestris</i> in conventional arable cultivations and response to straw applications	2016	Journal	Article	APPLIED SOIL ECOLOGY	10.1016/j.apsoil.2016.08.002	Yes	Cropped fields	CI	2 - 3 years	UK	Worms	Segmented worm	Lumbricus terrestris	Chemical solution addition to soil, DNA analysis	Increasing soil carbon stock	Crop residue incorporation	No intervention and alternative intervention	Abundance, Diversity	+	NA
471	Stroud JL ; Irons DE ; Watts CW ; White RP ; McGrath SP ; Whitmore A	Population collapse of <i>Lumbricus terrestris</i> in conventional arable cultivations and response to straw applications	2016	Journal	Article	APPLIED SOIL ECOLOGY	10.1016/j.apsoil.2016.08.002	Yes	Cropped fields	CI	2 - 3 years	UK	Worms	Segmented worm	Lumbricus terrestris	Chemical solution addition to soil, DNA analysis	Increasing soil carbon stock	Organic fertiliser application	No intervention and alternative intervention	Abundance, Diversity	+	NA
472	Stroud JL ; Irons DE ; Watts CW ; Storkey J ; Morris NL ; Stobart RM ; Fielding HA ; Whitmore AP	Cover cropping with oilseed radish (<i>Raphanus sativus</i>) alone does not enhance deep burrowing earthworm (<i>Lumbricus terrestris</i>) midden counts	2017	Journal	Article	SOIL & TILLAGE RESEARCH	10.1016/j.still.2016.07.013	Yes	Cropped fields	CI	7 - 8 years	UK	Worms	Segmented worm	Lumbricus terrestris	Midden count, Chemical solution addition to soil	Increasing soil carbon stock	Cover crop	No intervention and alternative intervention	Abundance	~	NA
472	Stroud JL ; Irons DE ; Watts CW ; Storkey J ; Morris NL ; Stobart RM ; Fielding HA ; Whitmore AP	Cover cropping with oilseed radish (<i>Raphanus sativus</i>) alone does not enhance deep burrowing earthworm (<i>Lumbricus terrestris</i>) midden counts	2017	Journal	Article	SOIL & TILLAGE RESEARCH	10.1016/j.still.2016.07.013	Yes	Cropped fields	CI	7 - 8 years	UK	Worms	Segmented worm	Lumbricus terrestris	Midden count, Chemical solution addition to soil	Increasing soil carbon stock	Reduced tillage	No intervention and alternative intervention	Abundance	+	NA
473	Stroud JL	Soil health pilot study in England: Outcomes from an on-farm earthworm survey	2019	Journal	Article	PLOS ONE	10.1371/journal.pone.0203909	Yes	Mixed cropped and grassland	Comparison	<1 year	UK	Worms	Segmented worm	All species	Soil sample and hand count	Increasing soil carbon stock	Cover crop	No intervention,diferent level of intervention and alternative intervention	Abundance, Diversity	+	Soil health
473	Stroud JL	Soil health pilot study in England: Outcomes from an on-farm earthworm survey	2019	Journal	Article	PLOS ONE	10.1371/journal.pone.0203909	Yes	Mixed cropped and grassland	Comparison	<1 year	UK	Worms	Segmented worm	All species	Soil sample and hand count	Increasing soil carbon stock	Crop residue incorporation	No intervention,diferent level of intervention and alternative intervention	Abundance, Diversity	+	Soil health
473	Stroud JL	Soil health pilot study in England: Outcomes from an on-farm earthworm survey	2019	Journal	Article	PLOS ONE	10.1371/journal.pone.0203909	Yes	Mixed cropped and grassland	Comparison	<1 year	UK	Worms	Segmented worm	All species	Soil sample and hand count	Increasing soil carbon stock	Reduced tillage	No intervention,diferent level of intervention and alternative intervention	Abundance, Diversity	+	Soil health
474	Sun HY ; Deng SP ; Raun WR	Bacterial community structure and diversity in a century-old manure-treated agroecosystem	2004	Journal	Article	APPLIED AND ENVIRONMENTAL MICROBIOLOGY	10.1128/AEM.70.10.5868-5874.2004	Yes	Not described	CI	20+ years	USA	Microorganisms	Bryophya	All species	DNA analysis	Increasing soil carbon stock	Lime application	No intervention and different level of intervention	Abundance, Diversity	+	Soil health
475	Sun BH ; Hallett PD ; Caul S ; Daniell TJ ; Hopkins DW	Distribution of soil carbon and microbial biomass in arable soils under different tillage regimes	2011	Journal	Article	PLANT AND SOIL	10.1007/s11104-010-0459-2	Yes	Cropped fields	BACI	5 - 6 years	UK	Microorganisms	All microbes	All species	Fatty acid analysis	Increasing soil carbon stock	Reduced tillage	No intervention and different level of intervention	Abundance	+	Soil health
476	Sun B ; Roberts DM ; Dennis PG ; Caul S ; Daniell TJ ; Hallett PD ; Hopkins DW	Microbial properties and nitrogen contents of arable soils under different tillage regimes	2014	Journal	Article	SOIL USE AND MANAGEMENT	10.1111/sum.12089	Yes	Cropped fields	CI	4 - 5 years	UK	Microorganisms	All microbes	All species	Microbial respiration measurement, DNA analysis	Increasing soil carbon stock	Reduced tillage	No intervention and different level of intervention	Abundance, Diversity	-	Soil health, Nutrient cycling
477	Sun HY ; Koal P ; Liu D ; Gerl G ; Schroll R ; Gattinger A ; Joergensen RG ; Munch JC	Soil microbial community and microbial residues respond positively to minimum tillage under organic farming in Southern Germany	2016	Journal	Article	APPLIED SOIL ECOLOGY	10.1016/j.apsoil.2016.07.014	Yes	Cropped fields	CI	10 - 15 years	Germany	Microorganisms	All microbes	All species	Fumigation, PLFA extraction	Increasing soil carbon stock	Reduced tillage	No intervention and different level of intervention	Abundance, Diversity	+	Soil health
478	Sun HY ; Koal P ; Gerl G ; Schroll R ; Gattinger A ; Joergensen RG ; Munch JC	Microbial communities and residues in robinia- and poplar-based alley-cropping systems under organic and integrated management	2018	Journal	Article	AGROFORESTRY SYSTEMS	10.1007/s10457-016-0009-x	Yes	Cropped fields	Comparison	4 - 5 years	Germany	Microorganisms	All microbes	All species	Fumigation, PLFA extraction	Increase tree cover	Agroforestry	No intervention,diferent level of intervention and alternative intervention	Abundance, Diversity	~	Soil health
478	Sun HY ; Koal P ; Gerl G ; Schroll R ; Gattinger A ; Joergensen RG ; Munch JC	Microbial communities and residues in robinia- and poplar-based alley-cropping systems under organic and integrated management	2018	Journal	Article	AGROFORESTRY SYSTEMS	10.1007/s10457-016-0009-x	Yes	Cropped fields	Comparison	4 - 5 years	Germany	Microorganisms	All microbes	All species	Fumigation, PLFA extraction	Increasing soil carbon stock	Cover crop	No intervention,diferent level of intervention and alternative intervention	Abundance, Diversity	~	Soil health
478	Sun HY ; Koal P ; Gerl G ; Schroll R ; Gattinger A ; Joergensen RG ; Munch JC	Microbial communities and residues in robinia- and poplar-based alley-cropping systems under organic and integrated management	2018	Journal	Article	AGROFORESTRY SYSTEMS	10.1007/s10457-016-0009-x	Yes	Cropped fields	Comparison	4 - 5 years	Germany	Microorganisms	All microbes	All species	Fumigation, PLFA extraction	Increasing soil carbon stock	Reduced tillage	No intervention,diferent level of intervention and alternative intervention	Abundance, Diversity	~	Soil health
479	Suproniené S ; Kadziené G ; Shamshitov A ; Versuliené A ; Sneideris D ; Ivanauskas A ; Zvirdauskiené R	Soil Fungistasis against <i>Fusarium Graminearum</i> under Different tillage Systems	2023	Journal	Article	PLANTS-BASEL	10.3390/plants12040966	Yes	Cropped fields	CI	20+ years	Lithuania	Microorganisms	Bacteria, Fungi	All species	DNA analysis, Soil core, serial dilution, visual count, Harvesting plant cultivating fungi already present	Increasing soil carbon stock	Reduced tillage	No intervention and different level of intervention	Abundance, Diversity	-	Disease regulation
480	Swedrzynska D ; Malecka I ; Blecharczyk A ; Swedrzynski A ; Starzyk J	Effects of Various Long-Term Tillage Systems on Some Chemical and Biological Properties of Soil	2013	Journal	Article	POLISH JOURNAL OF ENVIRONMENTAL STUDIES	https://www.pjoes.com/Effects-of-Various-Long-Term-Tillage-Systems-on-r-nSome-Chemical-and-Biological-Properties,89153,0,2.html	No	Cropped fields	CI	2 - 3 years	Poland	Microorganisms	All microbes	All species	Not specified	Increasing soil carbon stock	Reduced tillage	No intervention and different level of intervention	Abundance, Diversity		Soil health
481	Symondson WOC ; Glen DM ; Wiltshire CW ; Langdon CJ ; Liddell JE	Effects of cultivation techniques and methods of straw disposal on predation by Pterostichus melanarius (Coleoptera: Carabidae) upon slugs (Gastropoda: Pulmonata) in an arable field	1996	Journal	Article	JOURNAL OF APPLIED ECOLOGY	10.2307/2404945	No	Cropped fields	CI	<1 year	UK	Gastropod	Beetle, Slug	Carabid,	Pitfall traps, Faceal examination of predator	Increasing soil carbon stock	Crop residue incorporation	No intervention and alternative intervention	Abundance		Pest regulation
481	Symondson WOC ; Glen DM ; Wiltshire CW ; Langdon CJ ; Liddell JE	Effects of cultivation techniques and methods of straw disposal on predation by Pterostichus melanarius (Coleoptera: Carabidae) upon slugs (Gastropoda: Pulmonata) in an arable field	1996	Journal	Article	JOURNAL OF APPLIED ECOLOGY	10.2307/2404945	No	Cropped fields	CI	<1 year	UK	Arthropod	Beetle, Slug	Carabid,	Pitfall traps, Faceal examination of predator	Increasing soil carbon stock	Crop residue incorporation	No intervention and alternative intervention	Abundance		Pest regulation
481	Symondson WOC ; Glen DM ; Wiltshire CW ; Langdon CJ ; Liddell JE	Effects of cultivation techniques and methods of straw disposal on predation by Pterostichus melanarius (Coleoptera: Carabidae) upon slugs (Gastropoda: Pulmonata) in an arable field	1996	Journal	Article	JOURNAL OF APPLIED ECOLOGY	10.2307/2404945	No	Cropped fields	CI	<1 year	UK	Gastropod	Beetle, Slug	Carabid,	Pitfall traps, Faceal examination of predator	Increasing soil carbon stock	Reduced tillage	No intervention and alternative intervention	Abundance		Pest regulation
481	Symondson WOC ; Glen DM ; Wiltshire CW ; Langdon CJ ; Liddell JE	Effects of cultivation techniques and methods of straw disposal on predation by Pterostichus melanarius (Coleoptera: Carabidae) upon slugs (Gastropoda: Pulmonata) in an arable field	1996	Journal	Article	JOURNAL OF APPLIED ECOLOGY	10.2307/2404945	No	Cropped fields	CI	<1 year	UK	Arthropod	Beetle, Slug	Carabid,	Pitfall traps, Faceal examination of predator	Increasing soil carbon stock	Reduced tillage	No intervention and alternative intervention	Abundance		Pest regulation
482	Szigeti N ; Berki I ; Vityi A ; Winkler D	Soil mesofauna and herbaceous vegetation patterns in an agroforestry landscape	2022	Journal	Article	AGROFORESTRY SYSTEMS	10.1007/s10457-022-00739-6	Yes	Cropped fields	Comparison	<1 year	Austria	Plants	All invertabrates, Flowering plant	All species	Vegetation cover percentage, Tullgren funnel	Increase tree cover	Agroforestry	Different level of intervention	Abundance, Diversity	+	NA
482	Szigeti N ; Berki I ; Vityi A ; Winkler D	Soil mesofauna and herbaceous vegetation patterns in an agroforestry landscape	2022	Journal	Article	AGROFORESTRY SYSTEMS	10.1007/s10457-022-00739-6	Yes	Cropped fields	Comparison	<1 year	Austria	Arthropod	All invertabrates, Flowering plant	All species	Vegetation cover percentage, Tullgren funnel	Increase tree cover	Agroforestry	Different level of intervention	Abundance, Diversity	+	NA
483	Tabaglio V ; Gavazzi C ; Menta C	Physico-chemical indicators and microarthropod communities as influenced by no-till, conventional tillage and nitrogen fertilisation after four years of continuous maize	2009	Journal	Article	SOIL & TILLAGE RESEARCH	10.1016/j.still.2009.06.006	Yes	Cropped fields	CI	3 - 4 years	Italy	Arthropod	All invertabrates	All species	Tullgren funnel	Increasing soil carbon stock	Low input farming	No intervention,diferent level of intervention and alternative intervention	Abundance, Diversity	+/-	Soil health
483	Tabaglio V ; Gavazzi C ; Menta C	Physico-chemical indicators and microarthropod communities as influenced by no-till, conventional tillage and nitrogen fertilisation after four years of continuous maize	2009	Journal	Article	SOIL & TILLAGE RESEARCH	10.1016/j.still.2009.06.006	Yes	Cropped fields	CI	3 - 4 years	Italy	Arthropod	All invertabrates	All species	Tullgren funnel	Increasing soil carbon stock	Reduced tillage	No intervention,diferent level of intervention and alternative intervention	Abundance, Diversity	+/-	Soil health
484	Talgre L ; Eremeev V ; Mäeorg E ; Luik A	Diversified cropping systems for promoting the beneficial insects-ground beetles (Coleoptera: Carabidae)	2023	Journal	Article	Agronomy Research	10.15159/AR.23.027	Yes	Cropped fields	Comparison	<1 year	Estonia	Arthropod	Beetle	Carabid	Pitfall traps	Increasing soil carbon stock	Cover crop	No intervention and different level of intervention	Abundance, Diversity	+	Pest regulation
485	Talve T ; Talgre L ; Toom M ; Edesi L ; Karron E ; Koll B ; Eremeev V ; Luik A ; Loit E ; Börjesson G	Composition of the microbial community in long-term organic and conventional farming systems	2022	Journal	Article	Zemdirbyste	10.13080/z-a.2022.109.013	Yes	Cropped fields	Comparison	9 - 10 years	Estonia	Microorganisms	All microbes	All species	PLFA extraction	Increasing soil carbon stock	Cover crop	No intervention and alternative intervention	Abundance, Diversity	+	Soil health
485	Talve T ; Talgre L ; Toom M ; Edesi L ; Karron E ; Koll B ; Eremeev V ; Luik A ; Loit E ; Börjesson G	Composition of the microbial community in long-term organic and conventional farming systems	2022	Journal	Article	Zemdirbyste	10.13080/z-a.2022.109.013	Yes	Cropped fields	Comparison	9 - 10 years	Estonia	Microorganisms	All microbes	All species	PLFA extraction	Increasing soil carbon stock	Organic fertiliser application	No intervention and alternative intervention	Abundance, Diversity	+	Soil health
486	Tamburini G ; De Simone S ; Sigura M ; Boscutti F ; Marini L	Conservation tillage mitigates the negative effect of landscape simplification on biological control	2016	Journal	Article	JOURNAL OF APPLIED ECOLOGY	10.1111/1365-2664.12544	Yes	Cropped fields	BACI	<1 year	Italy	Arthropod	Aphid, Beetle	All species	Harvesting host plant for analysis of population, Pitfall traps	Increasing soil carbon stock	Reduced tillage	No intervention	Abundance, Diversity	+	Pest regulation
487	Tarau AD ; Muresanu F ; Valean AM ; Russu F ; Sopterean L ; Chetan F ; Suciu L ; Urda C	INFLUENCE OF DIFFERENT TILLAGE SYSTEMS ON ABUNDANCE AND DYNAMICS OF PESTS IN MAIZE CROP	2023	Journal	Article	ROMANIAN AGRICULTURAL RESEARCH	https://www.researchgate.net/profile/Felicia-Chetan/publication/371655216_Influence_of_Different_Tillage_Systems_on_Abundance_and_Dynamics_of_Pests_in_Maize_Crop/links/649bbf658de7ed28ba5fee03/Influence-of-Different-Tillage-Systems-on-Abundance-and-Dynamics-of-Pests-in-Maize-Crop.pdf?origin=journalDetail&_tp=eyJwYWdlIjoiam91cm5hbERldGFpbCJ9	Yes	Cropped fields	Comparison	4 - 5 years	Romania	Arthropod	All invertabrates	All species	Pheromone trap	Increasing soil carbon stock	Reduced tillage	No intervention	Abundance, Diversity	+	Pest regulation
488	Tariq A ; Gunina A ; Lamersdorf N	Initial changes in soil properties and carbon sequestration potential under monocultures and short-rotation alley coppices with poplar and willow after three years of plantation	2018	Journal	Article	SCIENCE OF THE TOTAL ENVIRONMENT	10.1016/j.scitotenv.2018.03.391	Yes	Cropped fields	CI	3 - 4 years	Germany	Microorganisms	All microbes	All species	Fumigation	Increase tree cover	Agroforestry	No intervention and different level of intervention	Abundance, Diversity	+	Soil health
489	Taskin E ; Boselli R ; Fiorini A ; Misci C ; Ardenti F ; Bandini F ; Guzzetti L ; Panzeri D ; Tommasi N ; Galimberti A ; Labra M ; Tabaglio V ; Puglisi E	Combined Impact of No-Till and Cover Crops with or without Short-Term Water Stress as Revealed by Physicochemical and Microbiological Indicators	2021	Journal	Article	BIOLOGY-BASEL	10.3390/biology10010023	Yes	Cropped fields	Comparison	<1 year	Ireland	Microorganisms	All microbes	All species	DNA analysis	Increasing soil carbon stock	Cover crop	No intervention,diferent level of intervention and alternative intervention	Abundance, Diversity	+	Soil health
489	Taskin E ; Boselli R ; Fiorini A ; Misci C ; Ardenti F ; Bandini F ; Guzzetti L ; Panzeri D ; Tommasi N ; Galimberti A ; Labra M ; Tabaglio V ; Puglisi E	Combined Impact of No-Till and Cover Crops with or without Short-Term Water Stress as Revealed by Physicochemical and Microbiological Indicators	2021	Journal	Article	BIOLOGY-BASEL	10.3390/biology10010023	Yes	Cropped fields	Comparison	<1 year	Ireland	Microorganisms	All microbes	All species	DNA analysis	Increasing soil carbon stock	Reduced tillage	No intervention,diferent level of intervention and alternative intervention	Abundance, Diversity	+	Soil health
490	Thompson KA ; Deen B ; Dunfield KE	Impacts of surface-applied residues on N-cycling soil microbial communities in miscanthus and switchgrass cropping systems	2018	Journal	Article	APPLIED SOIL ECOLOGY	10.1016/j.apsoil.2018.06.005	Yes	Mixed cropped and grassland	Comparison	<1 year	Canada	Microorganisms	All microbes	All species	DNA analysis	Bioenergy production	Biomass production	No intervention and alternative intervention	Abundance, Diversity	+	Nutrient cycling
490	Thompson KA ; Deen B ; Dunfield KE	Impacts of surface-applied residues on N-cycling soil microbial communities in miscanthus and switchgrass cropping systems	2018	Journal	Article	APPLIED SOIL ECOLOGY	10.1016/j.apsoil.2018.06.005	Yes	Mixed cropped and grassland	Comparison	<1 year	Canada	Microorganisms	All microbes	All species	DNA analysis	Increasing soil carbon stock	Crop residue incorporation	No intervention and alternative intervention	Abundance, Diversity	+	Nutrient cycling
491	Tiefenbrunner W ; Wechselberger K ; Gangl H ; Schmid R ; Leitner G ; Tiefenbrunner M ; Tiefenbrunner A	Effect of different cover crops on the cicada fauna in vineyards (Auchenorrhyncha; Hemiptera)	2012	Journal	Article	MITTEILUNGEN KLOSTERNEUBURG	10.5555/20133068522	No	Viticulture	Comparison	<1 year	Austria	Arthropod	All invertabrates	Cicada	Not specified	Increasing soil carbon stock	Reduced tillage	No intervention and different level of intervention	Abundance, Diversity		Disease regulation
492	Torppa KA ; Taylor AR	Alternative combinations of tillage practices and crop rotations can foster earthworm density and bioturbation	2022	Journal	Article	APPLIED SOIL ECOLOGY	10.1016/j.apsoil.2022.104460	Yes	Cropped fields	CI	9 - 10 years	Switzerland	Worms	Segmented worm	All species	Soil sample and hand count, Chemical solution addition to soil	Increasing soil carbon stock	Reduced tillage	No intervention	Abundance, Diversity	+	Soil health
493	Torresen KS ; Skuterud R ; Tandsæther HJ ; Hagemo MB	Long-term experiments with reduced tillage in spring cereals.: I.: Effects on weed flora, weed seedbank and grain yield	2003	Journal	Article	CROP PROTECTION	10.1016/S0261-2194(02)00145-X	Yes	Cropped fields	Comparison	7 - 8 years	Finalnd	Plants	Flowering plant	All species	Visual assessment of plant number in a subplot	Increasing soil carbon stock	Reduced tillage	No intervention and different level of intervention	Abundance, Diversity	+	Crop yield, Weed control
494	Tosi M ; Drummelsmith J ; Obregón D ; Chahal I ; Van Eerd LL ; Dunfield KE	Cover crop-driven shifts in soil microbial communities could modulate early tomato biomass via plant-soil feedbacks (vol 12, 9140, 2022)	2022	Journal	Article	SCIENTIFIC REPORTS	10.1038/s41598-022-18010-4	Yes	Horticulture	CI	<1 year	Canada	Microorganisms	All microbes	All species	DNA analysis	Increasing soil carbon stock	Cover crop	No intervention,diferent level of intervention and alternative intervention	Abundance, Diversity	+	Nutrient cycling
494	Tosi M ; Drummelsmith J ; Obregón D ; Chahal I ; Van Eerd LL ; Dunfield KE	Cover crop-driven shifts in soil microbial communities could modulate early tomato biomass via plant-soil feedbacks (vol 12, 9140, 2022)	2022	Journal	Article	SCIENTIFIC REPORTS	10.1038/s41598-022-18010-4	Yes	Horticulture	CI	<1 year	Canada	Microorganisms	All microbes	All species	DNA analysis	Increasing soil carbon stock	Crop residue incorporation	No intervention,diferent level of intervention and alternative intervention	Abundance, Diversity	+	Nutrient cycling
495	Trichard A ; Alignier A ; Chauvel B ; Petit S	Identification of weed community traits response to conservation agriculture	2013	Journal	Article	AGRICULTURE ECOSYSTEMS & ENVIRONMENT	10.1016/j.agee.2013.08.012	Yes	Cropped fields	Comparison	<1 year	France	Plants	Flowering plant	All species	Visual assessment of plant number in a subplot	Increasing soil carbon stock	Reduced tillage	Different level of intervention	Abundance, Diversity	+	Weed control
496	Tschanz P ; Vogel S ; Walter A ; Keller T ; Albrecht M	Nesting of ground-nesting bees in arable fields is not associated with tillage system per se, but with distance to field edge, crop cover, soil and landscape context	2023	Journal	Article	JOURNAL OF APPLIED ECOLOGY	10.1111/1365-2664.14317	Yes	Cropped fields	Comparison	<1 year	Switzerland	Arthropod	Bee	All species	Transect count	Increasing soil carbon stock	Reduced tillage	No intervention and different level of intervention	Abundance, Diversity	+	NA
497	Tschuy F ; Gfeller A ; Azevedo R ; Khamissé C ; Henriet L ; Wirth J	Weed suppression by cover crops: Analyzing different factors	2014	Journal	Article	Agrarforschung Schweiz	https://www.agrarforschungschweiz.ch/en/2014/07/weed-suppression-by-cover-crops-analyzing-different-factors/	No	Cropped fields	Comparison	Not Known	Switzerland	Plants	Flowering plant	All species	Not specified	Increasing soil carbon stock	Cover crop	Different level of intervention	Abundance, Diversity		Weed control
498	Turmel MS ; Entz MH ; Tenuta M ; May WE ; LaFond GP	The influence of a long-term black medic (Medicago lupulina cv. George) cover crop on arbuscular mycorrhizal fungal colonization and nutrient uptake in flax (Linum usitatissimum) under zero-tillage management	2011	Journal	Article	CANADIAN JOURNAL OF PLANT SCIENCE	10.4141/CJPS10115	Yes	Cropped fields	Comparison	1 - 2 years	Canada	Microorganisms	Fungi	AMF	Harvesting plant cultivating fungi already present	Increasing soil carbon stock	Cover crop	Different level of intervention	Abundance, Diversity	~	Nutrient cycling
499	TURNOCK WJ ; TIMLICK B ; PALANISWAMY P	SPECIES AND ABUNDANCE OF CUTWORMS (NOCTUIDAE) AND THEIR PARASITOIDS IN CONSERVATION AND CONVENTIONAL TILLAGE FIELDS	1993	Journal	Article	AGRICULTURE ECOSYSTEMS & ENVIRONMENT	10.1016/0167-8809(93)90072-W	No	Cropped fields	CI	Not Known	Canada	Worms	All invertabrates	All species	Not specified	Increasing soil carbon stock	Reduced tillage	No intervention	Abundance, Diversity		Pest regulation
499	TURNOCK WJ ; TIMLICK B ; PALANISWAMY P	SPECIES AND ABUNDANCE OF CUTWORMS (NOCTUIDAE) AND THEIR PARASITOIDS IN CONSERVATION AND CONVENTIONAL TILLAGE FIELDS	1993	Journal	Article	AGRICULTURE ECOSYSTEMS & ENVIRONMENT	10.1016/0167-8809(93)90072-W	No	Cropped fields	CI	Not Known	Canada	Arthropod	All invertabrates	All species	Not specified	Increasing soil carbon stock	Reduced tillage	No intervention	Abundance, Diversity		Pest regulation
500	Tymchuk K ; Polchaninova N ; Zhuk A ; Leheta U ; Voloshyn V ; Fedornak M	Spiders (Araneae) as a component of ground-dwelling animal assemblages of the energy crop fields in northern Bukovyna (Ukraine)	2021	Journal	Article	Ekologia Bratislava	10.2478/eko-2021-0026	Yes	Cropped fields	Comparison	<1 year	Ukraine	Arthropod	Spider	All species	Pitfall traps	Bioenergy production	Biomass production	No intervention	Abundance, Diversity	-	NA
501	Ulrich S ; Hofmann B ; Tischer S ; Christen O	Influence of tillage on soil quality in a long-term trial in Germany	2006	Journal	Article	SOIL MANAGEMENT FOR SUSTAINABILITY	https://www.researchgate.net/profile/Sabine-Tischer/publication/260551928_Influence_of_tillage_on_soil_Quality_in_a_Long_term_Trial_in_Germany/links/00b495319a0488da48000000/Influence-of-tillage-on-soil-Quality-in-a-Long-term-Trial-in-Germany.pdf	Yes	Cropped fields	CI	20+ years	Germany	Microorganisms	Segmented worm, All microbes	All species	Lab analysis, Soil sample and hand count	Increasing soil carbon stock	Reduced tillage	No intervention	Abundance, Diversity	~	Soil health
501	Ulrich S ; Hofmann B ; Tischer S ; Christen O	Influence of tillage on soil quality in a long-term trial in Germany	2006	Journal	Article	SOIL MANAGEMENT FOR SUSTAINABILITY	https://www.researchgate.net/profile/Sabine-Tischer/publication/260551928_Influence_of_tillage_on_soil_Quality_in_a_Long_term_Trial_in_Germany/links/00b495319a0488da48000000/Influence-of-tillage-on-soil-Quality-in-a-Long-term-Trial-in-Germany.pdf	Yes	Cropped fields	CI	20+ years	Germany	Worms	Segmented worm, All microbes	All species	Lab analysis, Soil sample and hand count	Increasing soil carbon stock	Reduced tillage	No intervention	Abundance, Diversity	~	Soil health
502	Ulrich S ; Tischer S ; Hofmann B ; Christen O	Biological soil properties in a long-term tillage trial in Germany	2010	Journal	Article	JOURNAL OF PLANT NUTRITION AND SOIL SCIENCE	10.1002/jpln.200700316	Yes	Cropped fields	CI	20+ years	Germany	Microorganisms	Segmented worm, All microbes	All species	Soil sample and hand count, Chemical solution addition to soil, Microbial respiration measurement	Increasing soil carbon stock	Reduced tillage	No intervention and different level of intervention	Abundance, Diversity	~	Soil health
502	Ulrich S ; Tischer S ; Hofmann B ; Christen O	Biological soil properties in a long-term tillage trial in Germany	2010	Journal	Article	JOURNAL OF PLANT NUTRITION AND SOIL SCIENCE	10.1002/jpln.200700316	Yes	Cropped fields	CI	20+ years	Germany	Worms	Segmented worm, All microbes	All species	Soil sample and hand count, Chemical solution addition to soil, Microbial respiration measurement	Increasing soil carbon stock	Reduced tillage	No intervention and different level of intervention	Abundance, Diversity	+	Soil health
503	Usher MB ; Keiller SWJ	The macrolepidoptera of farm woodlands: determinants of diversity and community structure	1998	Journal	Article	BIODIVERSITY AND CONSERVATION	10.1023/A:1008836302193	Yes	Mixed cropped and grassland	Comparison	<1 year	UK	Arthropod	Moth	All species	Light trap	Increase tree cover	Farm woodland creation	Different level of intervention	Abundance, Diversity	+	NA
504	Vallat A ; Monnerat C ; Tschanz-Godio S ; Juillerat L	Restoration of dragonfly communities (Odonata) in the peatlands of the Jura Mountains of Neuchatel (Switzerland)	2020	Journal	Article	ALPINE ENTOMOLOGY	10.3897/alpento.4.36290	No	Grassland	Unclear	1 - 2 years	Switzerland	Arthropod	Butterfly	All species	Not specified	Peat soil restoration	Rewetting peat soils	Different level of intervention	Abundance, Diversity		NA
505	van der Wal A ; Geerts RHEM ; Korevaar H ; Schouten AJ ; Akkerhuis GAJMJO ; Rutgers M ; Mulder C	Dissimilar response of plant and soil biota communities to long-term nutrient addition in grasslands	2009	Journal	Article	BIOLOGY AND FERTILITY OF SOILS	10.1007/s00374-009-0371-1	Yes	Grassland	CI	20+ years	Holland	Plants	Segmented worm, Flowering plant, Nematode, Flatworm, Mites, Springtail	All species	Soil sample and hand count, Tullgren funnel, Baermann funnel	Increasing soil carbon stock	Lime application	No intervention,diferent level of intervention and alternative intervention	Abundance, Diversity	+	Crop yield
505	van der Wal A ; Geerts RHEM ; Korevaar H ; Schouten AJ ; Akkerhuis GAJMJO ; Rutgers M ; Mulder C	Dissimilar response of plant and soil biota communities to long-term nutrient addition in grasslands	2009	Journal	Article	BIOLOGY AND FERTILITY OF SOILS	10.1007/s00374-009-0371-1	Yes	Grassland	CI	20+ years	Holland	Arthropod	Segmented worm, Flowering plant, Nematode, Flatworm, Mites, Springtail	All species	Soil sample and hand count, Tullgren funnel, Baermann funnel	Increasing soil carbon stock	Lime application	No intervention,diferent level of intervention and alternative intervention	Abundance, Diversity	+	Crop yield
505	van der Wal A ; Geerts RHEM ; Korevaar H ; Schouten AJ ; Akkerhuis GAJMJO ; Rutgers M ; Mulder C	Dissimilar response of plant and soil biota communities to long-term nutrient addition in grasslands	2009	Journal	Article	BIOLOGY AND FERTILITY OF SOILS	10.1007/s00374-009-0371-1	Yes	Grassland	CI	20+ years	Holland	Worms	Segmented worm, Flowering plant, Nematode, Flatworm, Mites, Springtail	All species	Soil sample and hand count, Tullgren funnel, Baermann funnel	Increasing soil carbon stock	Lime application	No intervention,diferent level of intervention and alternative intervention	Abundance, Diversity	+	Crop yield
505	van der Wal A ; Geerts RHEM ; Korevaar H ; Schouten AJ ; Akkerhuis GAJMJO ; Rutgers M ; Mulder C	Dissimilar response of plant and soil biota communities to long-term nutrient addition in grasslands	2009	Journal	Article	BIOLOGY AND FERTILITY OF SOILS	10.1007/s00374-009-0371-1	Yes	Grassland	CI	20+ years	Holland	Plants	Segmented worm, Flowering plant, Nematode, Flatworm, Mites, Springtail	All species	Soil sample and hand count, Tullgren funnel, Baermann funnel	Reduced fertiliser input	Low input farming	No intervention,diferent level of intervention and alternative intervention	Abundance, Diversity	-	Crop yield
505	van der Wal A ; Geerts RHEM ; Korevaar H ; Schouten AJ ; Akkerhuis GAJMJO ; Rutgers M ; Mulder C	Dissimilar response of plant and soil biota communities to long-term nutrient addition in grasslands	2009	Journal	Article	BIOLOGY AND FERTILITY OF SOILS	10.1007/s00374-009-0371-1	Yes	Grassland	CI	20+ years	Holland	Arthropod	Segmented worm, Flowering plant, Nematode, Flatworm, Mites, Springtail	All species	Soil sample and hand count, Tullgren funnel, Baermann funnel	Reduced fertiliser input	Low input farming	No intervention,diferent level of intervention and alternative intervention	Abundance, Diversity	-	Crop yield
505	van der Wal A ; Geerts RHEM ; Korevaar H ; Schouten AJ ; Akkerhuis GAJMJO ; Rutgers M ; Mulder C	Dissimilar response of plant and soil biota communities to long-term nutrient addition in grasslands	2009	Journal	Article	BIOLOGY AND FERTILITY OF SOILS	10.1007/s00374-009-0371-1	Yes	Grassland	CI	20+ years	Holland	Worms	Segmented worm, Flowering plant, Nematode, Flatworm, Mites, Springtail	All species	Soil sample and hand count, Tullgren funnel, Baermann funnel	Reduced fertiliser input	Low input farming	No intervention,diferent level of intervention and alternative intervention	Abundance, Diversity	-	Crop yield
506	vanVliet PCJ ; Coleman DC ; Hendrix PF	Population dynamics of Enchytraeidae (Oligochaeta) in different agricultural systems	1997	Journal	Article	BIOLOGY AND FERTILITY OF SOILS	10.1007/s003740050291	No	Cropped fields	Comparison	2 - 3 years	USA	Worms	Segmented worm	Enchytraeidae	Not specified	Increasing soil carbon stock	Reduced tillage	No intervention	Abundance		NA
507	Varah A ; Jones H ; Smith J ; Potts SG	Temperate agroforestry systems provide greater pollination service than monoculture	2020	Journal	Article	AGRICULTURE ECOSYSTEMS & ENVIRONMENT	10.1016/j.agee.2020.107031	Yes	Cropped fields	Comparison	<1 year	UK	Arthropod	Bee, Wasp, Hoverfly, Butterfly	Polinators	Pan trap, Transect count	Increase tree cover	Agroforestry	No intervention	Abundance, Diversity	+	Pollination
508	Veldkamp E ; Schmidt M ; Markwitz C ; Beule L ; Beuschel R ; Biertümpfel A ; Bischel X ; Duan XH ; Gerjets R ; Göbel L ; Grass R ; Guerra V ; Heinlein F ; Komainda M ; Langhof M ; Luo J ; Potthoff M ; van Ramshorst JGV ; Rudolf C ; Seserman DM ; Shao GD ; Siebicke L ; Svoboda N ; Swieter A ; Carminati A ; Freese D ; Graf T ; Greef JM ; Isselstein J ; Jansen M ; Karlovsky P ; Knohl A ; Lamersdorf …	Multifunctionality of temperate alley-cropping agroforestry outperforms open cropland and grassland	2023	Journal	Article	COMMUNICATIONS EARTH & ENVIRONMENT	10.1038/s43247-023-00680-1	Yes	Mixed cropped and grassland	Comparison	<1 year	Germany	Worms	Segmented worm, All microbes	All species	Fumigation, Soil sample and hand count	Increase tree cover	Agroforestry	No intervention and different level of intervention	Abundance, Diversity	+	Clean water, Air quality, Farm income, Soil health, Soil erosion
508	Veldkamp E ; Schmidt M ; Markwitz C ; Beule L ; Beuschel R ; Biertümpfel A ; Bischel X ; Duan XH ; Gerjets R ; Göbel L ; Grass R ; Guerra V ; Heinlein F ; Komainda M ; Langhof M ; Luo J ; Potthoff M ; van Ramshorst JGV ; Rudolf C ; Seserman DM ; Shao GD ; Siebicke L ; Svoboda N ; Swieter A ; Carminati A ; Freese D ; Graf T ; Greef JM ; Isselstein J ; Jansen M ; Karlovsky P ; Knohl A ; Lamersdorf …	Multifunctionality of temperate alley-cropping agroforestry outperforms open cropland and grassland	2023	Journal	Article	COMMUNICATIONS EARTH & ENVIRONMENT	10.1038/s43247-023-00680-1	Yes	Mixed cropped and grassland	Comparison	<1 year	Germany	Microorganisms	Segmented worm, All microbes	All species	Fumigation, Soil sample and hand count	Increase tree cover	Agroforestry	No intervention and different level of intervention	Abundance, Diversity	+	Clean water, Air quality, Farm income, Soil health, Soil erosion
509	Velykis A ; Satkus A	Weed infestation and changes in field pea (<i>Pisum sativum</i> L.) yield as affected by reduced tillage of a clay loam soil	2010	Journal	Article	ZEMDIRBYSTE-AGRICULTURE	https://zemdirbyste-agriculture.lt/97(2)tomas/97_2_tomas_str8.pdf	Yes	Horticulture	Comparison	1 - 2 years	Lithuania	Plants	Flowering plant	All species	Biomass weighing	Increasing soil carbon stock	Cover crop	No intervention,diferent level of intervention and alternative intervention	Abundance	-	Weed control
509	Velykis A ; Satkus A	Weed infestation and changes in field pea (<i>Pisum sativum</i> L.) yield as affected by reduced tillage of a clay loam soil	2010	Journal	Article	ZEMDIRBYSTE-AGRICULTURE	https://zemdirbyste-agriculture.lt/97(2)tomas/97_2_tomas_str8.pdf	Yes	Horticulture	Comparison	1 - 2 years	Lithuania	Plants	Flowering plant	All species	Biomass weighing	Increasing soil carbon stock	Organic fertiliser application	No intervention,diferent level of intervention and alternative intervention	Abundance	+	Weed control
509	Velykis A ; Satkus A	Weed infestation and changes in field pea (<i>Pisum sativum</i> L.) yield as affected by reduced tillage of a clay loam soil	2010	Journal	Article	ZEMDIRBYSTE-AGRICULTURE	https://zemdirbyste-agriculture.lt/97(2)tomas/97_2_tomas_str8.pdf	Yes	Horticulture	Comparison	1 - 2 years	Lithuania	Plants	Flowering plant	All species	Biomass weighing	Increasing soil carbon stock	Reduced tillage	No intervention,diferent level of intervention and alternative intervention	Abundance	-	Weed control
510	Veromann E ; Kevväi R ; Luik A ; Williams IH	Do cropping system and insecticide use in spring oilseed rape affect the abundance of pollen beetles (<i>Meligethes aeneus</i> Fab.) on the crop?	2008	Journal	Article	INTERNATIONAL JOURNAL OF PEST MANAGEMENT	10.1080/09670870701376374	No	Cropped fields	Unclear	2 - 3 years	Estonia	Arthropod	Beetle	Meligethes aeneus	Not specified	Increasing soil carbon stock	Reduced tillage	No intervention and different level of intervention	Abundance		Pest regulation
511	Verzeaux J ; Roger D ; Lacoux J ; Nivelle E ; Adam C ; Habbib H ; Hirel B ; Dubois F ; Tetu T	In Winter Wheat, No-Till Increases Mycorrhizal Colonization thus Reducing the Need for Nitrogen Fertilization	2016	Journal	Article	AGRONOMY-BASEL	10.3390/agronomy6020038	Yes	Cropped fields	CI	4 - 5 years	France	Microorganisms	Fungi	AMF	Lab analysis	Reduced fertiliser input	Low input farming	No intervention,diferent level of intervention and alternative intervention	Abundance, Diversity	+	Nutrient cycling
511	Verzeaux J ; Roger D ; Lacoux J ; Nivelle E ; Adam C ; Habbib H ; Hirel B ; Dubois F ; Tetu T	In Winter Wheat, No-Till Increases Mycorrhizal Colonization thus Reducing the Need for Nitrogen Fertilization	2016	Journal	Article	AGRONOMY-BASEL	10.3390/agronomy6020038	Yes	Cropped fields	CI	4 - 5 years	France	Microorganisms	Fungi	AMF	Lab analysis	Increasing soil carbon stock	Reduced tillage	No intervention,diferent level of intervention and alternative intervention	Abundance, Diversity	+	Nutrient cycling
512	Verzeaux J ; Alahmad A ; Habbib H ; Nivelle E ; Roger D ; Lacoux J ; Decocq G ; Hirel B ; Catterou M ; Spicher F ; Dubois F ; Duclercq J ; Tetu T	Cover crops prevent the deleterious effect of nitrogen fertilisation on bacterial diversity by maintaining the carbon content of ploughed soil	2016	Journal	Article	GEODERMA	10.1016/j.geoderma.2016.06.035	Yes	Cropped fields	CI	2 - 3 years	France	Microorganisms	Bryophya	All species	DNA analysis	Increasing soil carbon stock	Low input farming	No intervention,diferent level of intervention and alternative intervention	Abundance, Diversity	+	Soil health
512	Verzeaux J ; Alahmad A ; Habbib H ; Nivelle E ; Roger D ; Lacoux J ; Decocq G ; Hirel B ; Catterou M ; Spicher F ; Dubois F ; Duclercq J ; Tetu T	Cover crops prevent the deleterious effect of nitrogen fertilisation on bacterial diversity by maintaining the carbon content of ploughed soil	2016	Journal	Article	GEODERMA	10.1016/j.geoderma.2016.06.035	Yes	Cropped fields	CI	2 - 3 years	France	Microorganisms	Bryophya	All species	DNA analysis	Increasing soil carbon stock	Reduced tillage	No intervention,diferent level of intervention and alternative intervention	Abundance, Diversity	+	Soil health
513	Verzeaux J ; Nivelle E ; Roger D ; Hirel B ; Dubois F ; Tetu T	Spore Density of Arbuscular Mycorrhizal Fungi is Fostered by Six Years of a No-Till System and is Correlated with Environmental Parameters in a Silty Loam Soil	2017	Journal	Article	AGRONOMY-BASEL	10.3390/agronomy7020038	Yes	Cropped fields	CI	5 - 6 years	France	Microorganisms	Fungi	AMF	Lab analysis	Increasing soil carbon stock	Reduced tillage	No intervention	Abundance	+	Nutrient cycling
514	Vidal S	Factors influencing the population dynamics of Brevicoryne brassicae in undersown brussels sprouts	1997	Journal	Article	BIOLOGICAL AGRICULTURE & HORTICULTURE	10.1080/01448765.1997.9755204	No	Horticulture	CI	<1 year	Germany	Arthropod	Aphid, Hoverfly	Episyrphus balteatus, Brevicoryne brassicae L	Not specified	Increasing soil carbon stock	Intercropping	No intervention	Abundance		Pest regulation
515	Virtanen R ; Johnston AE ; Crawley MJ ; Edwards GR	Bryophyte biomass and species richness on the Park Grass Experiment, Rothamsted, UK	2000	Journal	Article	PLANT ECOLOGY	10.1023/A:1026533418357	Yes	Grassland	CI	<1 year	UK	Plants	Bryophya	All species	Hand harvesting	Reduced fertiliser input	Lime application	No intervention,diferent level of intervention and alternative intervention	Abundance, Diversity	+	NA
515	Virtanen R ; Johnston AE ; Crawley MJ ; Edwards GR	Bryophyte biomass and species richness on the Park Grass Experiment, Rothamsted, UK	2000	Journal	Article	PLANT ECOLOGY	10.1023/A:1026533418357	Yes	Grassland	CI	<1 year	UK	Plants	Bryophya	All species	Hand harvesting	Reduced fertiliser input	Low input farming	No intervention,diferent level of intervention and alternative intervention	Abundance, Diversity	-	NA
516	Vogelweith F ; Thiéry D	Cover crop differentially affects arthropods, but not diseases, occurring on grape leaves in vineyards	2017	Journal	Article	AUSTRALIAN JOURNAL OF GRAPE AND WINE RESEARCH	10.1111/ajgw.12290	Yes	Viticulture	Comparison	<1 year	France	Arthropod	All invertabrates	All species	Harvesting host plant for analysis of population	Increasing soil carbon stock	Cover crop	No intervention	Abundance, Diversity	+/-	Pest regulation
[truncated: 38 more rows]

## Sheet: Reviews
ID	Author(s)	Title	Pub. Year	Pub. Title	DOI/URL/ISBN	Type of review	CEEDER assessment	Population taxanomic group	Intervention	Subgroup	Author reported outcome	Comments
[truncated: 84 more rows]
